# Supplementary material for: Integrative taxonomy of Nearctic and Palaearctic Aleocharinae: new species, synonymies, and records (Coleoptera, Staphylinidae)
Source: Zookeys. 2021 May 31;1041:27–99. doi: 10.3897/zookeys.1041.64460 (PMC8184736; doi:10.3897/zookeys.1041.64460)
Supplement: XML Treatment for Amarochara forticornis [file zookeys.1041.64460-treatment1.xml]

<!DOCTYPE tp:taxon-treatment
  PUBLIC "-//TaxonX//DTD Taxonomic Treatment Publishing DTD v0 20100105//EN" "tax-treatment-NSO.dtd">
<tp:taxon-treatment xmlns:tp="http://www.plazi.org/taxpub"><tp:treatment-meta><kwd-group><label>Taxon classification</label><kwd><named-content xmlns:xlink="http://www.w3.org/1999/xlink" content-type="kingdom">Animalia</named-content></kwd><kwd><named-content xmlns:xlink="http://www.w3.org/1999/xlink" content-type="order">Coleoptera</named-content></kwd><kwd><named-content xmlns:xlink="http://www.w3.org/1999/xlink" content-type="family">Staphylinidae</named-content></kwd></kwd-group><mixed-citation publication-type="journal"><person-group><name><surname>Brunke</surname><given-names>Adam J.</given-names></name><name><surname>Pentinsaari</surname><given-names>Mikko</given-names></name><name><surname>Klimaszewski</surname><given-names>Jan</given-names></name></person-group><article-title>Integrative taxonomy of Nearctic and Palaearctic <tp:taxon-name><tp:taxon-name-part taxon-name-part-type="subfamily">Aleocharinae</tp:taxon-name-part></tp:taxon-name>: new species, synonymies, and records (<tp:taxon-name><tp:taxon-name-part taxon-name-part-type="order">Coleoptera</tp:taxon-name-part></tp:taxon-name>, <tp:taxon-name><tp:taxon-name-part taxon-name-part-type="family">Staphylinidae</tp:taxon-name-part></tp:taxon-name>)</article-title><source>Zookeys</source><day>31</day><month>5</month><year>2021</year><volume>1041</volume><fpage>27</fpage><lpage>99</lpage><pub-id pub-id-type="doi">10.3897/zookeys.1041.64460</pub-id></mixed-citation></tp:treatment-meta><tp:nomenclature><tp:taxon-name><object-id xmlns:xlink="http://www.w3.org/1999/xlink" content-type="arpha" xlink:type="simple">C1164C98-66CD-56B0-B0BE-3DF38E0703E4</object-id>
              <tp:taxon-name-part taxon-name-part-type="genus" reg="Amarochara">Amarochara</tp:taxon-name-part>
              <tp:taxon-name-part taxon-name-part-type="species" reg="forticornis">forticornis</tp:taxon-name-part>
              <object-id xmlns:xlink="http://www.w3.org/1999/xlink" xlink:type="simple">BOLD:ACF6186</object-id>
            </tp:taxon-name><tp:taxon-authority>(Lacordaire, 1835)</tp:taxon-authority><xref ref-type="fig" rid="F1">Fig. 1A–H</xref></tp:nomenclature><tp:treatment-sec sec-type="material" id="SECID0EQIAE"><title>Material</title><p><bold>(DNA barcoded specimens). Canada: Ontario</bold>: Fergus, Centre Wellington District High School, <named-content xmlns:xlink="http://www.w3.org/1999/xlink" content-type="dwc:verbatimCoordinates" xlink:type="simple"><named-content content-type="geo-json" specific-use="{&#34;type&#34;:&#34;Point&#34;,&#34;coordinates&#34;:[-80.358000,43.704000]}" id="NCID0E2IAE" xlink:type="simple">43.704, -80.358</named-content></named-content>, Malaise trap, 3.V.2013, M. Cottrill (1, <named-content xmlns:xlink="http://www.w3.org/1999/xlink" content-type="dwc:institutional_code" xlink:type="simple">CBG</named-content>); Guelph, Biodiversity Institute of Ontario, <named-content xmlns:xlink="http://www.w3.org/1999/xlink" content-type="dwc:verbatimCoordinates" xlink:type="simple"><named-content content-type="geo-json" specific-use="{&#34;type&#34;:&#34;Point&#34;,&#34;coordinates&#34;:[-80.229000,43.528000]}" id="NCID0EIJAE" xlink:type="simple">43.528, -80.229</named-content></named-content>, Malaise trap, 25.VII.2013, BIO Collections Staff (1, <named-content xmlns:xlink="http://www.w3.org/1999/xlink" content-type="dwc:institutional_code" xlink:type="simple">CBG</named-content>); Rouge National Urban Park, west of Glen Rouge campground, <named-content xmlns:xlink="http://www.w3.org/1999/xlink" content-type="dwc:verbatimCoordinates" xlink:type="simple"><named-content content-type="geo-json" specific-use="{&#34;type&#34;:&#34;Point&#34;,&#34;coordinates&#34;:[-79.146000,43.804000]}" id="NCID0EVJAE" xlink:type="simple">43.804, -79.146</named-content></named-content>, marsh scrub along riverside, pitfall trap, 9.VI.2013, BIObus 2013 (1, <named-content xmlns:xlink="http://www.w3.org/1999/xlink" content-type="dwc:institutional_code" xlink:type="simple">CBG</named-content>); Cambridge, rare Charitable Research Reserve, Preston Flats, <named-content xmlns:xlink="http://www.w3.org/1999/xlink" content-type="dwc:verbatimCoordinates" xlink:type="simple"><named-content content-type="geo-json" specific-use="{&#34;type&#34;:&#34;Point&#34;,&#34;coordinates&#34;:[-80.374700,43.390800]}" id="NCID0ECKAE" xlink:type="simple">43.3908, -80.3747</named-content></named-content>, grassy wetland, pitfall trap, 31.V.2015, BIO Collections staff (2, <named-content xmlns:xlink="http://www.w3.org/1999/xlink" content-type="dwc:institutional_code" xlink:type="simple">CBG</named-content>); Peterborough, <named-content xmlns:xlink="http://www.w3.org/1999/xlink" content-type="dwc:verbatimCoordinates" xlink:type="simple"><named-content content-type="geo-json" specific-use="{&#34;type&#34;:&#34;Point&#34;,&#34;coordinates&#34;:[-78.372000,44.318000]}" id="NCID0EPKAE" xlink:type="simple">44.318, -78.372</named-content></named-content>, farm, malaise trap, B. McClenaghan (1, <named-content xmlns:xlink="http://www.w3.org/1999/xlink" content-type="dwc:institutional_code" xlink:type="simple">CBG</named-content>).</p></tp:treatment-sec><tp:treatment-sec sec-type="distribution" id="SECID0EZKAE"><title>Distribution.</title><p><bold>Origin</bold>: Palaearctic (adventive in Nearctic). <bold>Canada</bold>: ON [new record].</p></tp:treatment-sec><tp:treatment-sec sec-type="diagnosis" id="SECID0EDLAE"><title>Diagnosis.</title><p><italic><tp:taxon-name><tp:taxon-name-part taxon-name-part-type="genus" reg="Amarochara">Amarochara</tp:taxon-name-part> <tp:taxon-name-part taxon-name-part-type="species" reg="forticornis">forticornis</tp:taxon-name-part></tp:taxon-name></italic> may be easily recognized among the other Canadian species of the genus by the distal antennomeres, which are less than twice as wide as long. The species is also unique within the genus by having a distinct basal impression on abdominal tergite VI.</p></tp:treatment-sec><tp:treatment-sec sec-type="Bionomics" id="SECID0EULAE"><title>Bionomics.</title><p>In its native range, <italic><tp:taxon-name><tp:taxon-name-part taxon-name-part-type="genus" reg="Amarochara">A.</tp:taxon-name-part> <tp:taxon-name-part taxon-name-part-type="species" reg="forticornis">forticornis</tp:taxon-name-part></tp:taxon-name></italic> occurs in a variety of open and forested habitats, including forests, edges of waterways, grasslands, agricultural fields, and gardens (<xref ref-type="bibr" rid="B2">Assing 2002</xref>). It has been mostly collected by pitfall traps in the spring and summer, and then from flood debris in the cooler months of the year (<xref ref-type="bibr" rid="B2">Assing 2002</xref>). <xref ref-type="bibr" rid="B2">Assing (2002)</xref> suggested that beetles in flood debris were washed from some cryptic, subterranean microhabitat. Canadian specimens were collected in similar ways as in Europe.</p></tp:treatment-sec><tp:treatment-sec sec-type="comments" id="SECID0ERMAE"><title>Comments.</title><p>Newly reported as adventive in North America, from several localities in southern and eastern Ontario. It is native to the West Palaearctic and is known from most of Central Europe, Russian Central Territory, Armenia, and Georgia (<xref ref-type="bibr" rid="B55">Newton 2019</xref>).</p><fig id="F1" position="float" orientation="portrait"><object-id xmlns:xlink="http://www.w3.org/1999/xlink" content-type="doi" xlink:type="simple">10.3897/zookeys.1041.64460.figure1</object-id><object-id xmlns:xlink="http://www.w3.org/1999/xlink" content-type="arpha" xlink:type="simple">90CC2FDC-143C-5D1D-B663-1CB3CFA75D28</object-id><label>Figure 1.</label><caption><p><italic><tp:taxon-name><tp:taxon-name-part taxon-name-part-type="genus" reg="Amarochara">Amarochara</tp:taxon-name-part> <tp:taxon-name-part taxon-name-part-type="species" reg="forticornis">forticornis</tp:taxon-name-part></tp:taxon-name></italic> (Lacordaire) <bold>A</bold> habitus <bold>B</bold> median lobe of aedeagus in lateral view <bold>C</bold> median lobe of aedeagus in dorsal view <bold>D</bold> spermatheca <bold>E</bold> male tergite VIII <bold>F</bold> male sternite VIII <bold>G</bold> female tergite VIII <bold>H</bold> female sternite VIII. Scale bars: 1 mm (<bold>A</bold>); 0.2 mm (<bold>B–H</bold>).</p></caption><graphic xmlns:xlink="http://www.w3.org/1999/xlink" xlink:href="zookeys-1041-027-g001.jpg" position="float" orientation="portrait" xlink:type="simple" id="oo_550266.jpg"><uri content-type="original_file" xlink:type="simple">https://binary.pensoft.net/fig/550266</uri></graphic></fig></tp:treatment-sec><ref-list><ref id="B2"><mixed-citation xmlns:xlink="http://www.w3.org/1999/xlink" xlink:type="simple"><person-group><name name-style="western"><surname>Assing</surname><given-names>V</given-names></name></person-group> (<year>2002</year>) <article-title>A taxonomic and phylogenetic revision of <italic><tp:taxon-name><tp:taxon-name-part taxon-name-part-type="genus">Amarochara</tp:taxon-name-part></tp:taxon-name></italic> Thomson. I. The species of the Holarctic region.</article-title><source>Beiträge zur Entomologie</source><volume>52</volume>: <fpage>111</fpage>–<lpage>204</lpage>. <ext-link xlink:type="simple" ext-link-type="doi" xlink:href="10.21248/contrib.entomol.52.1.111-204">https://doi.org/10.21248/contrib.entomol.52.1.111-204</ext-link></mixed-citation></ref><ref id="B55"><mixed-citation xmlns:xlink="http://www.w3.org/1999/xlink" xlink:type="simple"><person-group><name name-style="western"><surname>Newton</surname><given-names>AF</given-names></name></person-group> (<year>2019</year>) StaphBase: <tp:taxon-name><tp:taxon-name-part taxon-name-part-type="infraorder">Staphyliniformia</tp:taxon-name-part></tp:taxon-name> world catalog database (version Nov 2018). In: Roskov Y, Ower G, Orrell T, Nicolson D, Bailly N, Kirk PM, Bourgoin T, DeWalt RE, Decock W, Nieukerken E van, Zarucchi J, Penev L (Eds) Species 2000 &amp; ITIS Catalogue of Life, 2019 Annual Checklist. Species 2000: Naturalis, Leiden. ISSN 2405-884X. <ext-link xlink:type="simple" ext-link-type="uri" xlink:href="http://www.catalogueoflife.org/annual-checklist/2019">www.catalogueoflife.org/annual-checklist/2019</ext-link></mixed-citation></ref></ref-list></tp:taxon-treatment>
