# Supplementary material for: Integrative taxonomy of Nearctic and Palaearctic Aleocharinae: new species, synonymies, and records (Coleoptera, Staphylinidae)
Source: Zookeys. 2021 May 31;1041:27–99. doi: 10.3897/zookeys.1041.64460 (PMC8184736; doi:10.3897/zookeys.1041.64460)
Supplement: XML Treatment for Haploglossa nebulosa [file zookeys.1041.64460-treatment2.xml]

<!DOCTYPE tp:taxon-treatment
  PUBLIC "-//TaxonX//DTD Taxonomic Treatment Publishing DTD v0 20100105//EN" "tax-treatment-NSO.dtd">
<tp:taxon-treatment xmlns:tp="http://www.plazi.org/taxpub"><tp:treatment-meta><kwd-group><label>Taxon classification</label><kwd><named-content xmlns:xlink="http://www.w3.org/1999/xlink" content-type="kingdom">Animalia</named-content></kwd><kwd><named-content xmlns:xlink="http://www.w3.org/1999/xlink" content-type="order">Coleoptera</named-content></kwd><kwd><named-content xmlns:xlink="http://www.w3.org/1999/xlink" content-type="family">Staphylinidae</named-content></kwd></kwd-group><mixed-citation publication-type="journal"><person-group><name><surname>Brunke</surname><given-names>Adam J.</given-names></name><name><surname>Pentinsaari</surname><given-names>Mikko</given-names></name><name><surname>Klimaszewski</surname><given-names>Jan</given-names></name></person-group><article-title>Integrative taxonomy of Nearctic and Palaearctic <tp:taxon-name><tp:taxon-name-part taxon-name-part-type="subfamily">Aleocharinae</tp:taxon-name-part></tp:taxon-name>: new species, synonymies, and records (<tp:taxon-name><tp:taxon-name-part taxon-name-part-type="order">Coleoptera</tp:taxon-name-part></tp:taxon-name>, <tp:taxon-name><tp:taxon-name-part taxon-name-part-type="family">Staphylinidae</tp:taxon-name-part></tp:taxon-name>)</article-title><source>Zookeys</source><day>31</day><month>5</month><year>2021</year><volume>1041</volume><fpage>27</fpage><lpage>99</lpage><pub-id pub-id-type="doi">10.3897/zookeys.1041.64460</pub-id></mixed-citation></tp:treatment-meta><tp:nomenclature><tp:taxon-name><object-id xmlns:xlink="http://www.w3.org/1999/xlink" content-type="arpha" xlink:type="simple">FAA43CAB-1D19-5EB0-8D93-E6F624AA22F8</object-id>
                <tp:taxon-name-part taxon-name-part-type="genus" reg="Haploglossa">Haploglossa</tp:taxon-name-part>
                <tp:taxon-name-part taxon-name-part-type="species" reg="nebulosa">nebulosa</tp:taxon-name-part>
                <object-id xmlns:xlink="http://www.w3.org/1999/xlink" xlink:type="simple">BOLD:ACK6454</object-id>
              </tp:taxon-name><tp:taxon-authority>(Casey, 1906)</tp:taxon-authority><xref ref-type="fig" rid="F2">Fig. 2A–H</xref></tp:nomenclature><tp:treatment-sec sec-type="material" id="SECID0EPTAE"><title>Material</title><p><bold>(DNA barcoded specimens). Canada: Ontario</bold>: Rouge National Urban Park, Toronto Zoo, <named-content xmlns:xlink="http://www.w3.org/1999/xlink" content-type="dwc:verbatimCoordinates" xlink:type="simple"><named-content content-type="geo-json" specific-use="{&#34;type&#34;:&#34;Point&#34;,&#34;coordinates&#34;:[-79.189700,43.822300]}" id="NCID0E1TAE" xlink:type="simple">43.8223, -79.1897</named-content></named-content>, forest, malaise trap, 21.V.2013, L. Attard and K. Greenham (1, <named-content xmlns:xlink="http://www.w3.org/1999/xlink" content-type="dwc:institutional_code" xlink:type="simple">CBG</named-content>).</p></tp:treatment-sec><tp:treatment-sec sec-type="distribution" id="SECID0EEUAE"><title>Distribution.</title><p><bold>Origin</bold>: Nearctic. <bold>Canada</bold>: ON [new record]. <bold>United States</bold>: OK, PA.</p></tp:treatment-sec><tp:treatment-sec sec-type="diagnosis" id="SECID0EQUAE"><title>Diagnosis.</title><p><italic><tp:taxon-name><tp:taxon-name-part taxon-name-part-type="genus" reg="Haploglossa">Haploglossa</tp:taxon-name-part> <tp:taxon-name-part taxon-name-part-type="species" reg="nebulosa">nebulosa</tp:taxon-name-part></tp:taxon-name></italic> may be easily distinguished from the other Nearctic species of the genus, <italic><tp:taxon-name><tp:taxon-name-part taxon-name-part-type="genus" reg="Haploglossa">H.</tp:taxon-name-part> <tp:taxon-name-part taxon-name-part-type="species" reg="barberi">barberi</tp:taxon-name-part></tp:taxon-name></italic> (Fenyes), by the bicolored elytra and fusiform body (<xref ref-type="bibr" rid="B30">Klimaszewski and Ashe 1991</xref>). Based on the shape of the spermatheca with its narrow capsule and broadly rounded apex, <italic><tp:taxon-name><tp:taxon-name-part taxon-name-part-type="genus" reg="Haploglossa">H.</tp:taxon-name-part> <tp:taxon-name-part taxon-name-part-type="species" reg="nebulosa">nebulosa</tp:taxon-name-part></tp:taxon-name></italic> may be most closely related to Palaearctic <italic><tp:taxon-name><tp:taxon-name-part taxon-name-part-type="genus" reg="Haploglossa">H.</tp:taxon-name-part> <tp:taxon-name-part taxon-name-part-type="species" reg="marginalis">marginalis</tp:taxon-name-part></tp:taxon-name></italic> (Gravenhorst) as is suggested by barcode clustering. However, <italic><tp:taxon-name><tp:taxon-name-part taxon-name-part-type="genus" reg="Haploglossa">H.</tp:taxon-name-part> <tp:taxon-name-part taxon-name-part-type="species" reg="nebulosa">nebulosa</tp:taxon-name-part></tp:taxon-name></italic> can be readily distinguished by the pronotum, which is dark and paler only along the margins, while <italic><tp:taxon-name><tp:taxon-name-part taxon-name-part-type="genus" reg="Haploglossa">H.</tp:taxon-name-part> <tp:taxon-name-part taxon-name-part-type="species" reg="marginalis">marginalis</tp:taxon-name-part></tp:taxon-name></italic> has broad pale areas laterally. <italic><tp:taxon-name><tp:taxon-name-part taxon-name-part-type="genus" reg="Haploglossa">Haploglossa</tp:taxon-name-part> <tp:taxon-name-part taxon-name-part-type="species" reg="nebulosa">nebulosa</tp:taxon-name-part></tp:taxon-name></italic> was compared to Palaearctic <italic><tp:taxon-name><tp:taxon-name-part taxon-name-part-type="genus" reg="Haploglossa">H.</tp:taxon-name-part> <tp:taxon-name-part taxon-name-part-type="species" reg="villosula">villosula</tp:taxon-name-part></tp:taxon-name></italic> (Stephens) by <xref ref-type="bibr" rid="B30">Klimaszewski and Ashe (1991</xref>; as <italic><tp:taxon-name><tp:taxon-name-part taxon-name-part-type="genus" reg="Haploglossa">H.</tp:taxon-name-part> <tp:taxon-name-part taxon-name-part-type="species" reg="pulla">pulla</tp:taxon-name-part></tp:taxon-name></italic> (Gyllenhal)), but the species is quite different externally (much darker, finer pronotal punctation) and the spermatheca of the latter species is of the type with a large, rounded capsule.</p></tp:treatment-sec><tp:treatment-sec sec-type="Bionomics" id="SECID0EBYAE"><title>Bionomics.</title><p>All members of <italic><tp:taxon-name><tp:taxon-name-part taxon-name-part-type="genus" reg="Haploglossa">Haploglossa</tp:taxon-name-part></tp:taxon-name></italic> are nidicolous, mostly in bird nests but also in mammal and ant nests (summarized by <xref ref-type="bibr" rid="B68">Staniec et al. 2010</xref>). Some species with well-known life histories appear to specialize on particular types of host nests, such as birds of prey (<italic><tp:taxon-name><tp:taxon-name-part taxon-name-part-type="genus" reg="Haploglossa">H.</tp:taxon-name-part> <tp:taxon-name-part taxon-name-part-type="species" reg="picipennis">picipennis</tp:taxon-name-part></tp:taxon-name></italic> (Gyllenhal)) or bank swallows (<italic><tp:taxon-name><tp:taxon-name-part taxon-name-part-type="genus" reg="Haploglossa">H.</tp:taxon-name-part> <tp:taxon-name-part taxon-name-part-type="species" reg="nidicola">nidicola</tp:taxon-name-part></tp:taxon-name></italic> (Fairmaire)) (<xref ref-type="bibr" rid="B68">Staniec et al. 2010</xref>). The genus is very rarely collected in North America. The Nearctic species <italic><tp:taxon-name><tp:taxon-name-part taxon-name-part-type="genus" reg="Haploglossa">H.</tp:taxon-name-part> <tp:taxon-name-part taxon-name-part-type="species" reg="barberi">barberi</tp:taxon-name-part></tp:taxon-name></italic> (Fenyes) was collected in long series from bank swallow nests (<xref ref-type="bibr" rid="B30">Klimaszewski and Ashe 1991</xref>). One specimen of <italic><tp:taxon-name><tp:taxon-name-part taxon-name-part-type="genus" reg="Haploglossa">H.</tp:taxon-name-part> <tp:taxon-name-part taxon-name-part-type="species" reg="nebulosa">nebulosa</tp:taxon-name-part></tp:taxon-name></italic> has been found in a rodent nest within a hollow tree (<xref ref-type="bibr" rid="B30">Klimaszewski and Ashe 1991</xref>) but bird and mammal nests have been poorly sampled in the Nearctic and more collecting is needed to determine the biology of the Nearctic <italic><tp:taxon-name><tp:taxon-name-part taxon-name-part-type="genus" reg="Haploglossa">Haploglossa</tp:taxon-name-part></tp:taxon-name></italic> (<xref ref-type="bibr" rid="B8">Brunke and Buffam 2018</xref>).</p></tp:treatment-sec><tp:treatment-sec sec-type="comments" id="SECID0EV1AE"><title>Comments.</title><p>The genus <italic><tp:taxon-name><tp:taxon-name-part taxon-name-part-type="genus" reg="Haploglossa">Haploglossa</tp:taxon-name-part></tp:taxon-name></italic> and <italic><tp:taxon-name><tp:taxon-name-part taxon-name-part-type="genus" reg="Haploglossa">H.</tp:taxon-name-part> <tp:taxon-name-part taxon-name-part-type="species" reg="nebulosa">nebulosa</tp:taxon-name-part></tp:taxon-name></italic> are newly reported from Canada, from a single locality in southern Ontario. The species is also known from Oklahoma and Pennsylvania, United States (<xref ref-type="bibr" rid="B30">Klimaszewski and Ashe 1991</xref>).</p><fig id="F2" position="float" orientation="portrait"><object-id xmlns:xlink="http://www.w3.org/1999/xlink" content-type="doi" xlink:type="simple">10.3897/zookeys.1041.64460.figure2</object-id><object-id xmlns:xlink="http://www.w3.org/1999/xlink" content-type="arpha" xlink:type="simple">D26EF602-128F-5DA9-A09E-56426791776F</object-id><label>Figure 2.</label><caption><p><italic><tp:taxon-name><tp:taxon-name-part taxon-name-part-type="genus" reg="Haploglossa">Haploglossa</tp:taxon-name-part> <tp:taxon-name-part taxon-name-part-type="species" reg="nebulosa">nebulosa</tp:taxon-name-part></tp:taxon-name></italic> (Casey) <bold>A</bold> habitus <bold>B</bold> median lobe of aedeagus in lateral view (adapted from <xref ref-type="bibr" rid="B30">Klimaszewski and Ashe (1991)</xref>) <bold>C</bold> median lobe of aedeagus in dorsal view (adapted from <xref ref-type="bibr" rid="B30">Klimaszewski and Ashe (1991)</xref>) <bold>D</bold> spermatheca <bold>E</bold> male tergite VIII <bold>F</bold> male sternite VIII <bold>G</bold> female tergite VIII <bold>H</bold> female sternite VIII. Scale bars: 1 mm (<bold>A</bold>); 0.2 mm (<bold>B–H</bold>).</p></caption><graphic xmlns:xlink="http://www.w3.org/1999/xlink" xlink:href="zookeys-1041-027-g002.jpg" position="float" orientation="portrait" xlink:type="simple" id="oo_550267.jpg"><uri content-type="original_file" xlink:type="simple">https://binary.pensoft.net/fig/550267</uri></graphic></fig></tp:treatment-sec><ref-list><ref id="B30"><mixed-citation xmlns:xlink="http://www.w3.org/1999/xlink" xlink:type="simple"><person-group><name name-style="western"><surname>Klimaszewski</surname><given-names>J</given-names></name><name name-style="western"><surname>Ashe</surname><given-names>JS</given-names></name></person-group> (<year>1991</year>) <article-title>The oxypodine genus <italic><tp:taxon-name><tp:taxon-name-part taxon-name-part-type="genus">Haploglossa</tp:taxon-name-part></tp:taxon-name></italic> Kraatz in North America (<tp:taxon-name><tp:taxon-name-part taxon-name-part-type="order">Coleoptera</tp:taxon-name-part></tp:taxon-name>: <tp:taxon-name><tp:taxon-name-part taxon-name-part-type="family">Staphylinidae</tp:taxon-name-part></tp:taxon-name>: <tp:taxon-name><tp:taxon-name-part taxon-name-part-type="subfamily">Aleocharinae</tp:taxon-name-part></tp:taxon-name>).</article-title><source>Giornale Italiano di Entomologia</source><volume>5</volume>: <fpage>409</fpage>–<lpage>416</lpage>.</mixed-citation></ref><ref id="B68"><mixed-citation xmlns:xlink="http://www.w3.org/1999/xlink" xlink:type="simple"><person-group><name name-style="western"><surname>Staniec</surname><given-names>B</given-names></name><name name-style="western"><surname>Pietrykowska-Tudruj</surname><given-names>E</given-names></name><name name-style="western"><surname>Zagaja</surname><given-names>M</given-names></name></person-group> (<year>2010</year>) <article-title>Description of the larva and pupa of <italic><tp:taxon-name><tp:taxon-name-part taxon-name-part-type="genus">Haploglossa</tp:taxon-name-part> <tp:taxon-name-part taxon-name-part-type="species">picipennis</tp:taxon-name-part></tp:taxon-name></italic> (Gyllenhal, 1827) and larva of <italic><tp:taxon-name><tp:taxon-name-part taxon-name-part-type="genus">H.</tp:taxon-name-part> <tp:taxon-name-part taxon-name-part-type="species">nidicola</tp:taxon-name-part></tp:taxon-name></italic> (Fairmaire, 1852) (<tp:taxon-name><tp:taxon-name-part taxon-name-part-type="order">Coleoptera</tp:taxon-name-part></tp:taxon-name>: <tp:taxon-name><tp:taxon-name-part taxon-name-part-type="family">Staphylinidae</tp:taxon-name-part></tp:taxon-name>: <tp:taxon-name><tp:taxon-name-part taxon-name-part-type="subfamily">Aleocharinae</tp:taxon-name-part></tp:taxon-name>) with taxonomic remarks.</article-title><source>Entomologica Fennica</source><volume>21</volume>: <fpage>151</fpage>–<lpage>167</lpage>. <ext-link xlink:type="simple" ext-link-type="doi" xlink:href="10.33338/ef.84526">https://doi.org/10.33338/ef.84526</ext-link></mixed-citation></ref><ref id="B8"><mixed-citation xmlns:xlink="http://www.w3.org/1999/xlink" xlink:type="simple"><person-group><name name-style="western"><surname>Brunke</surname><given-names>AJ</given-names></name><name name-style="western"><surname>Buffam</surname><given-names>J</given-names></name></person-group> (<year>2018</year>) <source>A Review of Nearctic rove beetles (<tp:taxon-name><tp:taxon-name-part taxon-name-part-type="family">Staphylinidae</tp:taxon-name-part></tp:taxon-name>) specialized on the burrows and nests of vertebrates. In: Betz O, Irmler U, Klimaszewski J (Eds) Biology of Rove Beetles (<tp:taxon-name><tp:taxon-name-part taxon-name-part-type="family">Staphylinidae</tp:taxon-name-part></tp:taxon-name>), Life History, Evolution, Ecology and Distribution.</source><publisher-name>Springer</publisher-name>, <publisher-loc>Cham, Switzerland</publisher-loc>, <size units="page">295 pp</size>. [145–159.] <ext-link xlink:type="simple" ext-link-type="doi" xlink:href="10.1007/978-3-319-70257-5_8">https://doi.org/10.1007/978-3-319-70257-5_8</ext-link></mixed-citation></ref></ref-list></tp:taxon-treatment>
