# Supplementary material for: Integrative taxonomy of Nearctic and Palaearctic Aleocharinae: new species, synonymies, and records (Coleoptera, Staphylinidae)
Source: Zookeys. 2021 May 31;1041:27–99. doi: 10.3897/zookeys.1041.64460 (PMC8184736; doi:10.3897/zookeys.1041.64460)
Supplement: XML Treatment for Hylota ochracea [file zookeys.1041.64460-treatment4.xml]

<!DOCTYPE tp:taxon-treatment
  PUBLIC "-//TaxonX//DTD Taxonomic Treatment Publishing DTD v0 20100105//EN" "tax-treatment-NSO.dtd">
<tp:taxon-treatment xmlns:tp="http://www.plazi.org/taxpub"><tp:treatment-meta><kwd-group><label>Taxon classification</label><kwd><named-content xmlns:xlink="http://www.w3.org/1999/xlink" content-type="kingdom">Animalia</named-content></kwd><kwd><named-content xmlns:xlink="http://www.w3.org/1999/xlink" content-type="order">Coleoptera</named-content></kwd><kwd><named-content xmlns:xlink="http://www.w3.org/1999/xlink" content-type="family">Staphylinidae</named-content></kwd></kwd-group><mixed-citation publication-type="journal"><person-group><name><surname>Brunke</surname><given-names>Adam J.</given-names></name><name><surname>Pentinsaari</surname><given-names>Mikko</given-names></name><name><surname>Klimaszewski</surname><given-names>Jan</given-names></name></person-group><article-title>Integrative taxonomy of Nearctic and Palaearctic <tp:taxon-name><tp:taxon-name-part taxon-name-part-type="subfamily">Aleocharinae</tp:taxon-name-part></tp:taxon-name>: new species, synonymies, and records (<tp:taxon-name><tp:taxon-name-part taxon-name-part-type="order">Coleoptera</tp:taxon-name-part></tp:taxon-name>, <tp:taxon-name><tp:taxon-name-part taxon-name-part-type="family">Staphylinidae</tp:taxon-name-part></tp:taxon-name>)</article-title><source>Zookeys</source><day>31</day><month>5</month><year>2021</year><volume>1041</volume><fpage>27</fpage><lpage>99</lpage><pub-id pub-id-type="doi">10.3897/zookeys.1041.64460</pub-id></mixed-citation></tp:treatment-meta><tp:nomenclature><tp:taxon-name><object-id xmlns:xlink="http://www.w3.org/1999/xlink" content-type="arpha" xlink:type="simple">5F0DA124-3E2B-55A8-801C-6C32F923749D</object-id>
                <tp:taxon-name-part taxon-name-part-type="genus" reg="Hylota">Hylota</tp:taxon-name-part>
                <tp:taxon-name-part taxon-name-part-type="species" reg="ochracea">ochracea</tp:taxon-name-part>
                <object-id xmlns:xlink="http://www.w3.org/1999/xlink" xlink:type="simple">BOLD:ABW9176</object-id>
              </tp:taxon-name><tp:taxon-authority>Casey, 1906</tp:taxon-authority><xref ref-type="fig" rid="F4">Fig. 4A–H</xref><tp:nomenclature-citation-list><tp:nomenclature-citation><tp:taxon-name>
                    <tp:taxon-name-part taxon-name-part-type="genus" reg="Stichoglossa">Stichoglossa</tp:taxon-name-part> (<tp:taxon-name-part taxon-name-part-type="subgenus" reg="Dexiogyia">Dexiogyia</tp:taxon-name-part>) <tp:taxon-name-part taxon-name-part-type="species" reg="forticornis">forticornis</tp:taxon-name-part></tp:taxon-name><comment>Strand, 1939, syn. nov.</comment></tp:nomenclature-citation></tp:nomenclature-citation-list></tp:nomenclature><tp:treatment-sec sec-type="material" id="SECID0EYIAG"><title>Material</title><p><bold>(DNA barcoded specimens). Canada: Ontario</bold>: Guelph, Dovercliffe Road, <named-content xmlns:xlink="http://www.w3.org/1999/xlink" content-type="dwc:verbatimCoordinates" xlink:type="simple"><named-content content-type="geo-json" specific-use="{&#34;type&#34;:&#34;Point&#34;,&#34;coordinates&#34;:[-80.254000,43.510000]}" id="NCID0EDJAG" xlink:type="simple">43.51, -80.254</named-content></named-content>, backyard, compost and mouldy hay piles, 6.VI.2018, M. Pentinsaari (3, <named-content xmlns:xlink="http://www.w3.org/1999/xlink" content-type="dwc:institutional_code" xlink:type="simple">CBG</named-content>); Guelph, Hanlon Preservation Park, <named-content xmlns:xlink="http://www.w3.org/1999/xlink" content-type="dwc:verbatimCoordinates" xlink:type="simple"><named-content content-type="geo-json" specific-use="{&#34;type&#34;:&#34;Point&#34;,&#34;coordinates&#34;:[-80.221000,43.510000]}" id="NCID0EQJAG" xlink:type="simple">43.51, -80.221</named-content></named-content>, mixed forest, at UV light, 30.VI.2018, M. Pentinsaari (1, <named-content xmlns:xlink="http://www.w3.org/1999/xlink" content-type="dwc:institutional_code" xlink:type="simple">CBG</named-content>); Whitby, Julie Payette Public School, Malaise trap, <named-content xmlns:xlink="http://www.w3.org/1999/xlink" content-type="dwc:verbatimCoordinates" xlink:type="simple"><named-content content-type="geo-json" specific-use="{&#34;type&#34;:&#34;Point&#34;,&#34;coordinates&#34;:[-78.934000,43.886000]}" id="NCID0E4JAG" xlink:type="simple">43.886, -78.934</named-content></named-content>, 22.IV.-03.V.2013, Z. Turner (1, <named-content xmlns:xlink="http://www.w3.org/1999/xlink" content-type="dwc:institutional_code" xlink:type="simple">CBG</named-content>). <bold>Quebec</bold>: Montreal, Montreal Botanical Garden, <named-content xmlns:xlink="http://www.w3.org/1999/xlink" content-type="dwc:verbatimCoordinates" xlink:type="simple"><named-content content-type="geo-json" specific-use="{&#34;type&#34;:&#34;Point&#34;,&#34;coordinates&#34;:[-73.566000,45.559000]}" id="NCID0EMKAG" xlink:type="simple">45.559, -73.566</named-content></named-content>, Malaise trap, 24.VII-02.VIII.2014, M. Larrivee (1, <named-content xmlns:xlink="http://www.w3.org/1999/xlink" content-type="dwc:institutional_code" xlink:type="simple">CBG</named-content>). <bold>Finland</bold>: Al: Lemland, Äspholm, <named-content xmlns:xlink="http://www.w3.org/1999/xlink" content-type="dwc:verbatimCoordinates" xlink:type="simple"><named-content content-type="geo-json" specific-use="{&#34;type&#34;:&#34;Point&#34;,&#34;coordinates&#34;:[19.958300,60.067500]}" id="NCID0E2KAG" xlink:type="simple">60.0675, 19.9583</named-content></named-content>, 9.X.2011, M. Pentinsaari (1, <named-content xmlns:xlink="http://www.w3.org/1999/xlink" content-type="dwc:institutional_code" xlink:type="simple">ZMUO</named-content>); Al: Lemland, Nåtö, <named-content xmlns:xlink="http://www.w3.org/1999/xlink" content-type="dwc:verbatimCoordinates" xlink:type="simple"><named-content content-type="geo-json" specific-use="{&#34;type&#34;:&#34;Point&#34;,&#34;coordinates&#34;:[19.981000,60.046000]}" id="NCID0EILAG" xlink:type="simple">60.046, 19.981</named-content></named-content>, 26.VI.2014, M. Pentinsaari (2, <named-content xmlns:xlink="http://www.w3.org/1999/xlink" content-type="dwc:institutional_code" xlink:type="simple">ZMUO</named-content>); N: Sipoo, Sipoonkorpi, <named-content xmlns:xlink="http://www.w3.org/1999/xlink" content-type="dwc:verbatimCoordinates" xlink:type="simple"><named-content content-type="geo-json" specific-use="{&#34;type&#34;:&#34;Point&#34;,&#34;coordinates&#34;:[25.202000,60.304000]}" id="NCID0EVLAG" xlink:type="simple">60.304, 25.202</named-content></named-content>, window trap, 2.VIII.2013, S. Karjalainen and P. Martikainen (1, <named-content xmlns:xlink="http://www.w3.org/1999/xlink" content-type="dwc:institutional_code" xlink:type="simple">ZMUO</named-content>).</p></tp:treatment-sec><tp:treatment-sec sec-type="distribution" id="SECID0E6LAG"><title>Distribution.</title><p><bold>Origin</bold>: Nearctic (adventive in Europe). <bold>Canada</bold>: NB, NS, NT, ON, QC, SK. <bold>United States</bold>: NY, VT.</p></tp:treatment-sec><tp:treatment-sec sec-type="Bionomics" id="SECID0ELMAG"><title>Bionomics.</title><p><italic><tp:taxon-name><tp:taxon-name-part taxon-name-part-type="genus" reg="Hylota">Hylota</tp:taxon-name-part> <tp:taxon-name-part taxon-name-part-type="species" reg="ochracea">ochracea</tp:taxon-name-part></tp:taxon-name></italic> is strongly associated with bird nests in forested habitats. It has also been collected from artificial analogs such as a pigeon coup, manmade nest boxes, and a plastic composter bin containing carrion and decaying vegetables (<xref ref-type="bibr" rid="B39">Klimaszewski et al. 2018</xref>). The specimens recently collected in Ontario, Canada were found in compost and at UV light.</p></tp:treatment-sec><tp:treatment-sec sec-type="comments" id="SECID0EANAG"><title>Comments.</title><p><italic><tp:taxon-name><tp:taxon-name-part taxon-name-part-type="genus" reg="Hylota">Hylota</tp:taxon-name-part> <tp:taxon-name-part taxon-name-part-type="species" reg="ochracea">ochracea</tp:taxon-name-part></tp:taxon-name></italic>, a widespread Nearctic species (<xref ref-type="bibr" rid="B39">Klimaszewski et al. 2018</xref>), is newly reported from the Palaearctic region and had been previously known from Finland, Denmark, Germany, Norway, Sweden, and Switzerland (<xref ref-type="bibr" rid="B48">Lundberg 2006</xref>; <xref ref-type="bibr" rid="B64">Schülke and Smetana 2015</xref>; <xref ref-type="bibr" rid="B55">Newton 2019</xref>) under the synonym <italic><tp:taxon-name><tp:taxon-name-part taxon-name-part-type="genus" reg="Dexiogyia">Dexiogyia</tp:taxon-name-part> <tp:taxon-name-part taxon-name-part-type="species" reg="forticornis">forticornis</tp:taxon-name-part></tp:taxon-name></italic>. <italic><tp:taxon-name><tp:taxon-name-part taxon-name-part-type="genus" reg="Hylota">Hylota</tp:taxon-name-part></tp:taxon-name></italic> is also a new genus record for the Palaearctic region.Nearctic <italic><tp:taxon-name><tp:taxon-name-part taxon-name-part-type="genus" reg="Hylota">Hylota</tp:taxon-name-part> <tp:taxon-name-part taxon-name-part-type="species" reg="ochracea">ochracea</tp:taxon-name-part></tp:taxon-name></italic> and Palaearctic <italic><tp:taxon-name><tp:taxon-name-part taxon-name-part-type="genus" reg="Dexiogyia">D.</tp:taxon-name-part> <tp:taxon-name-part taxon-name-part-type="species" reg="forticornis">forticornis</tp:taxon-name-part></tp:taxon-name></italic> share a BIN and do not form separate clusters. One of the DNA barcode haplotypes is shared between Finnish and Canadian specimens. Nearctic and Palaearctic populations also have identical male and female genitalia. Based on its specialization on microhabitats in forests, we do not consider <italic><tp:taxon-name><tp:taxon-name-part taxon-name-part-type="genus" reg="Hylota">H.</tp:taxon-name-part> <tp:taxon-name-part taxon-name-part-type="species" reg="ochracea">ochracea</tp:taxon-name-part></tp:taxon-name></italic> to be a naturally occurring Holarctic species. Holarctic beetles are generally those that occur north of the treeline and have crossed treeless Beringia in the last 2.8 Mya (reviewed in <xref ref-type="bibr" rid="B11">Brunke et al. 2020</xref>). <italic><tp:taxon-name><tp:taxon-name-part taxon-name-part-type="genus" reg="Hylota">Hylota</tp:taxon-name-part> <tp:taxon-name-part taxon-name-part-type="species" reg="ochracea">ochracea</tp:taxon-name-part></tp:taxon-name></italic> may have been introduced to the Palaearctic region with the nest material of poultry or domestic pigeons, or with another form of decaying plant matter. A similar situation has occurred with the bird nest-associated staphylinid <italic><tp:taxon-name><tp:taxon-name-part taxon-name-part-type="genus" reg="Bisnius">Bisnius</tp:taxon-name-part> <tp:taxon-name-part taxon-name-part-type="species" reg="palmi">palmi</tp:taxon-name-part></tp:taxon-name></italic> (Smetana), which was originally described from Italy but later found to be a native Nearctic species (<xref ref-type="bibr" rid="B67">Smetana 1995</xref>).</p><p>With the above synonymy, the genus <italic><tp:taxon-name><tp:taxon-name-part taxon-name-part-type="genus" reg="Dexiogyia">Dexiogyia</tp:taxon-name-part></tp:taxon-name></italic> is now known only from externally similar sister species <italic><tp:taxon-name><tp:taxon-name-part taxon-name-part-type="genus" reg="Dexiogyia">D.</tp:taxon-name-part> <tp:taxon-name-part taxon-name-part-type="species" reg="angustiventris">angustiventris</tp:taxon-name-part></tp:taxon-name></italic> (Casey) (Nearctic) and <italic><tp:taxon-name><tp:taxon-name-part taxon-name-part-type="genus" reg="Dexiogyia">D.</tp:taxon-name-part> <tp:taxon-name-part taxon-name-part-type="species" reg="corticina">corticina</tp:taxon-name-part></tp:taxon-name></italic> (Erichson) (West Palaearctic), plus Afrotropical <italic><tp:taxon-name><tp:taxon-name-part taxon-name-part-type="genus" reg="Dexiogyia">D.</tp:taxon-name-part> <tp:taxon-name-part taxon-name-part-type="species" reg="congoensis">congoensis</tp:taxon-name-part></tp:taxon-name></italic> (Scheerpeltz). As in the former <italic><tp:taxon-name><tp:taxon-name-part taxon-name-part-type="genus" reg="Dexiogyia">D.</tp:taxon-name-part> <tp:taxon-name-part taxon-name-part-type="species" reg="forticornis">forticornis</tp:taxon-name-part></tp:taxon-name></italic>, <italic><tp:taxon-name><tp:taxon-name-part taxon-name-part-type="genus" reg="Dexiogyia">D.</tp:taxon-name-part> <tp:taxon-name-part taxon-name-part-type="species" reg="congoensis">congoensis</tp:taxon-name-part></tp:taxon-name></italic> is probably misplaced due to superficial similarity. <italic><tp:taxon-name><tp:taxon-name-part taxon-name-part-type="genus" reg="Hylota">Hylota</tp:taxon-name-part></tp:taxon-name></italic> is readily separated from <italic><tp:taxon-name><tp:taxon-name-part taxon-name-part-type="genus" reg="Dexiogyia">Dexiogyia</tp:taxon-name-part></tp:taxon-name></italic> by the shape of the pronotum, which is strongly convergent anteriad, such that its apical width is subequal to the width of the head. In <italic><tp:taxon-name><tp:taxon-name-part taxon-name-part-type="genus" reg="Dexiogyia">Dexiogyia</tp:taxon-name-part></tp:taxon-name></italic>, the head is distinctly narrower than the pronotum.</p><fig id="F4" position="float" orientation="portrait"><object-id xmlns:xlink="http://www.w3.org/1999/xlink" content-type="doi" xlink:type="simple">10.3897/zookeys.1041.64460.figure4</object-id><object-id xmlns:xlink="http://www.w3.org/1999/xlink" content-type="arpha" xlink:type="simple">779B4C16-B127-5D59-9D77-2A605DB9611C</object-id><label>Figure 4.</label><caption><p><italic><tp:taxon-name><tp:taxon-name-part taxon-name-part-type="genus" reg="Hylota">Hylota</tp:taxon-name-part> <tp:taxon-name-part taxon-name-part-type="species" reg="ochracea">ochracea</tp:taxon-name-part></tp:taxon-name></italic> Casey <bold>A</bold> habitus <bold>B</bold> median lobe of aedeagus in lateral view <bold>C</bold> median lobe of aedeagus in dorsal view <bold>D</bold> spermatheca <bold>E</bold> male tergite VIII <bold>F</bold> male sternite VIII <bold>G</bold> female tergite VIII <bold>H</bold> female sternite VIII. Scale bars: 1 mm (<bold>A</bold>); 0.2 mm (<bold>B–H</bold>). Illustrations after <xref ref-type="bibr" rid="B39">Klimaszewski et al. (2018)</xref>, reproduced with permission.</p></caption><graphic xmlns:xlink="http://www.w3.org/1999/xlink" xlink:href="zookeys-1041-027-g004.jpg" position="float" orientation="portrait" xlink:type="simple" id="oo_550269.jpg"><uri content-type="original_file" xlink:type="simple">https://binary.pensoft.net/fig/550269</uri></graphic></fig></tp:treatment-sec><ref-list><ref id="B39"><mixed-citation xmlns:xlink="http://www.w3.org/1999/xlink" xlink:type="simple"><person-group><name name-style="western"><surname>Klimaszewski</surname><given-names>J</given-names></name><name name-style="western"><surname>Webster</surname><given-names>R</given-names></name><name name-style="western"><surname>Langor</surname><given-names>D</given-names></name><name name-style="western"><surname>Brunke</surname><given-names>AJ</given-names></name><name name-style="western"><surname>Davies</surname><given-names>A</given-names></name><name name-style="western"><surname>Bourdon</surname><given-names>C</given-names></name><name name-style="western"><surname>Labrecque</surname><given-names>M</given-names></name><name name-style="western"><surname>Newton</surname><given-names>AF</given-names></name><name name-style="western"><surname>Dorval</surname><given-names>J-A</given-names></name><name name-style="western"><surname>Frank</surname><given-names>JH</given-names></name></person-group> (<year>2018</year>) <source>Aleocharine rove beetles of Eastern Canada (<tp:taxon-name><tp:taxon-name-part taxon-name-part-type="order">Coleoptera</tp:taxon-name-part></tp:taxon-name>, <tp:taxon-name><tp:taxon-name-part taxon-name-part-type="family">Staphylinidae</tp:taxon-name-part></tp:taxon-name>, <tp:taxon-name><tp:taxon-name-part taxon-name-part-type="subfamily">Aleocharinae</tp:taxon-name-part></tp:taxon-name>): a glimpse of megadiversity.</source><publisher-name>Springer Nature</publisher-name>, <publisher-loc>Cham</publisher-loc>, <size units="page">902 pp</size>. <ext-link xlink:type="simple" ext-link-type="doi" xlink:href="10.1007/978-3-319-77344-5">https://doi.org/10.1007/978-3-319-77344-5</ext-link></mixed-citation></ref><ref id="B48"><mixed-citation xmlns:xlink="http://www.w3.org/1999/xlink" xlink:type="simple"><person-group><name name-style="western"><surname>Lundberg</surname><given-names>S</given-names></name></person-group> (<year>2006</year>) <article-title>Nytillkomna och strukna skalbaggsarter sedan 1995 års Catalogus Coleopterorum Sueciae [New and excluded beetle species since 1995 year’s Catalogus Coleopterorum Sueciae].</article-title><source>Entomologisk Tidskrift</source><volume>127</volume>: <fpage>101</fpage>–<lpage>111</lpage>. <ext-link xlink:type="simple" ext-link-type="uri" xlink:href="http://coleoptera.se/CCS1995/ET2006%20101-111.pdf">http://coleoptera.se/CCS1995/ET2006%20101-111.pdf</ext-link></mixed-citation></ref><ref id="B64"><mixed-citation xmlns:xlink="http://www.w3.org/1999/xlink" xlink:type="simple"><person-group><name name-style="western"><surname>Schülke</surname><given-names>M</given-names></name><name name-style="western"><surname>Smetana</surname><given-names>A</given-names></name></person-group> (<year>2015</year>) <source><tp:taxon-name><tp:taxon-name-part taxon-name-part-type="family">Staphylinidae</tp:taxon-name-part></tp:taxon-name>. In: Löbl I, Löbl D (Eds) Catalogue of Palaearctic <tp:taxon-name><tp:taxon-name-part taxon-name-part-type="order">Coleoptera</tp:taxon-name-part></tp:taxon-name> (Vol. 2). <tp:taxon-name><tp:taxon-name-part taxon-name-part-type="superfamily">Hydrophiloidea</tp:taxon-name-part></tp:taxon-name>-<tp:taxon-name><tp:taxon-name-part taxon-name-part-type="superfamily">Staphylinoidea</tp:taxon-name-part></tp:taxon-name>. Revised and updated edition.</source><publisher-name>Koninklijke Brill</publisher-name>, <publisher-loc>Leiden</publisher-loc>, <size units="page">1702 pp</size>. [304–1134.]</mixed-citation></ref><ref id="B55"><mixed-citation xmlns:xlink="http://www.w3.org/1999/xlink" xlink:type="simple"><person-group><name name-style="western"><surname>Newton</surname><given-names>AF</given-names></name></person-group> (<year>2019</year>) StaphBase: <tp:taxon-name><tp:taxon-name-part taxon-name-part-type="infraorder">Staphyliniformia</tp:taxon-name-part></tp:taxon-name> world catalog database (version Nov 2018). In: Roskov Y, Ower G, Orrell T, Nicolson D, Bailly N, Kirk PM, Bourgoin T, DeWalt RE, Decock W, Nieukerken E van, Zarucchi J, Penev L (Eds) Species 2000 &amp; ITIS Catalogue of Life, 2019 Annual Checklist. Species 2000: Naturalis, Leiden. ISSN 2405-884X. <ext-link xlink:type="simple" ext-link-type="uri" xlink:href="http://www.catalogueoflife.org/annual-checklist/2019">www.catalogueoflife.org/annual-checklist/2019</ext-link></mixed-citation></ref><ref id="B11"><mixed-citation xmlns:xlink="http://www.w3.org/1999/xlink" xlink:type="simple"><person-group><name name-style="western"><surname>Brunke</surname><given-names>AJ</given-names></name><name name-style="western"><surname>Salnitska</surname><given-names>M</given-names></name><name name-style="western"><surname>Hansen</surname><given-names>AK</given-names></name><name name-style="western"><surname>Zmudzinska</surname><given-names>A</given-names></name><name name-style="western"><surname>Smetana</surname><given-names>A</given-names></name><name name-style="western"><surname>Buffam</surname><given-names>J</given-names></name><name name-style="western"><surname>Solodovnikov</surname><given-names>A</given-names></name></person-group> (<year>2020</year>) <article-title>Are subcortical rove beetles truly Holarctic? An integrative taxonomic revision of north temperate <italic><tp:taxon-name><tp:taxon-name-part taxon-name-part-type="genus">Quedionuchus</tp:taxon-name-part></tp:taxon-name></italic> (<tp:taxon-name><tp:taxon-name-part taxon-name-part-type="order">Coleoptera</tp:taxon-name-part></tp:taxon-name>: <tp:taxon-name><tp:taxon-name-part taxon-name-part-type="family">Staphylinidae</tp:taxon-name-part></tp:taxon-name>: <tp:taxon-name><tp:taxon-name-part taxon-name-part-type="subfamily">Staphylininae</tp:taxon-name-part></tp:taxon-name>).</article-title><source>Organisms Diversity &amp; Evolution</source><volume>20</volume>: <fpage>77</fpage>–<lpage>116</lpage>. <ext-link xlink:type="simple" ext-link-type="doi" xlink:href="10.1007/s13127-019-00422-2">https://doi.org/10.1007/s13127-019-00422-2</ext-link></mixed-citation></ref><ref id="B67"><mixed-citation xmlns:xlink="http://www.w3.org/1999/xlink" xlink:type="simple"><person-group><name name-style="western"><surname>Smetana</surname><given-names>A</given-names></name></person-group> (<year>1995</year>) <article-title>Rove beetles of the subtribe <tp:taxon-name><tp:taxon-name-part taxon-name-part-type="subtribe">Philonthina</tp:taxon-name-part></tp:taxon-name> of America north of Mexico (<tp:taxon-name><tp:taxon-name-part taxon-name-part-type="order">Coleoptera</tp:taxon-name-part></tp:taxon-name>: <tp:taxon-name><tp:taxon-name-part taxon-name-part-type="family">Staphylinidae</tp:taxon-name-part></tp:taxon-name>). Classification, phylogeny and taxonomic revision.</article-title><source>Memoirs on Entomology, International</source><volume>3</volume>: <fpage>1</fpage>–<lpage>945</lpage>.</mixed-citation></ref></ref-list></tp:taxon-treatment>
