# Supplementary material for: Integrative taxonomy of Nearctic and Palaearctic Aleocharinae: new species, synonymies, and records (Coleoptera, Staphylinidae)
Source: Zookeys. 2021 May 31;1041:27–99. doi: 10.3897/zookeys.1041.64460 (PMC8184736; doi:10.3897/zookeys.1041.64460)
Supplement: XML Treatment for Isoglossa [file zookeys.1041.64460-treatment5.xml]

<!DOCTYPE tp:taxon-treatment
  PUBLIC "-//TaxonX//DTD Taxonomic Treatment Publishing DTD v0 20100105//EN" "tax-treatment-NSO.dtd">
<tp:taxon-treatment xmlns:tp="http://www.plazi.org/taxpub"><tp:treatment-meta><kwd-group><label>Taxon classification</label><kwd><named-content xmlns:xlink="http://www.w3.org/1999/xlink" content-type="kingdom">Animalia</named-content></kwd><kwd><named-content xmlns:xlink="http://www.w3.org/1999/xlink" content-type="order">Coleoptera</named-content></kwd><kwd><named-content xmlns:xlink="http://www.w3.org/1999/xlink" content-type="family">Staphylinidae</named-content></kwd></kwd-group><mixed-citation publication-type="journal"><person-group><name><surname>Brunke</surname><given-names>Adam J.</given-names></name><name><surname>Pentinsaari</surname><given-names>Mikko</given-names></name><name><surname>Klimaszewski</surname><given-names>Jan</given-names></name></person-group><article-title>Integrative taxonomy of Nearctic and Palaearctic <tp:taxon-name><tp:taxon-name-part taxon-name-part-type="subfamily">Aleocharinae</tp:taxon-name-part></tp:taxon-name>: new species, synonymies, and records (<tp:taxon-name><tp:taxon-name-part taxon-name-part-type="order">Coleoptera</tp:taxon-name-part></tp:taxon-name>, <tp:taxon-name><tp:taxon-name-part taxon-name-part-type="family">Staphylinidae</tp:taxon-name-part></tp:taxon-name>)</article-title><source>Zookeys</source><day>31</day><month>5</month><year>2021</year><volume>1041</volume><fpage>27</fpage><lpage>99</lpage><pub-id pub-id-type="doi">10.3897/zookeys.1041.64460</pub-id></mixed-citation></tp:treatment-meta><tp:nomenclature><tp:taxon-name><object-id xmlns:xlink="http://www.w3.org/1999/xlink" content-type="arpha" xlink:type="simple">AD374A1E-92D0-5E5E-8511-F4652EB0CEC0</object-id>
                <tp:taxon-name-part taxon-name-part-type="genus" reg="Isoglossa">Isoglossa</tp:taxon-name-part>
              </tp:taxon-name><tp:taxon-authority>Casey, 1893</tp:taxon-authority><tp:nomenclature-citation-list><tp:nomenclature-citation><tp:taxon-name>
                    <tp:taxon-name-part taxon-name-part-type="genus" reg="Rheobioma">Rheobioma</tp:taxon-name-part>
                  </tp:taxon-name><comment>Casey, 1906; <xref ref-type="bibr" rid="B31">Klimaszewski and Pelletier (2004)</xref>, syn. of <tp:taxon-name><tp:taxon-name-part taxon-name-part-type="genus" reg="Neoisoglossa">Neoisoglossa</tp:taxon-name-part></tp:taxon-name></comment></tp:nomenclature-citation><tp:nomenclature-citation><tp:taxon-name>
                    <tp:taxon-name-part taxon-name-part-type="genus" reg="Athetalia">Athetalia</tp:taxon-name-part>
                  </tp:taxon-name><comment>Casey, 1910 (in part); <xref ref-type="bibr" rid="B31">Klimaszewski and Pelletier (2004)</xref> syn. of <tp:taxon-name><tp:taxon-name-part taxon-name-part-type="genus" reg="Neoisoglossa">Neoisoglossa</tp:taxon-name-part></tp:taxon-name></comment></tp:nomenclature-citation><tp:nomenclature-citation><tp:taxon-name>
                    <tp:taxon-name-part taxon-name-part-type="genus" reg="Neoisoglossa">Neoisoglossa</tp:taxon-name-part>
                  </tp:taxon-name><comment>Klimaszewski &amp; Pelletier, 2004; <xref ref-type="bibr" rid="B22">Gouix and Klimaszewski (2007)</xref>, syn. of <tp:taxon-name><tp:taxon-name-part taxon-name-part-type="genus" reg="Isoglossa">Isoglossa</tp:taxon-name-part></tp:taxon-name>, unnecessary replacement name; <xref ref-type="bibr" rid="B41">Klimaszewski et al. (2020)</xref> as valid genus, incorrectly attributed to <xref ref-type="bibr" rid="B12">Casey (1893)</xref>.</comment></tp:nomenclature-citation></tp:nomenclature-citation-list></tp:nomenclature><tp:treatment-sec sec-type="comments" id="SECID0E2XAG"><title>Comments.</title><p>In <xref ref-type="bibr" rid="B41">Klimaszewski et al. (2020)</xref>, <italic><tp:taxon-name><tp:taxon-name-part taxon-name-part-type="genus" reg="Neoisoglossa">Neoisoglossa</tp:taxon-name-part></tp:taxon-name></italic> was incorrectly attributed to Casey but was actually proposed by <xref ref-type="bibr" rid="B31">Klimaszewski and Pelletier (2004)</xref>, apparently as an unnecessary replacement name for <italic><tp:taxon-name><tp:taxon-name-part taxon-name-part-type="genus" reg="Isoglossa">Isoglossa</tp:taxon-name-part></tp:taxon-name></italic><xref ref-type="bibr" rid="B12">Casey 1893</xref>. The previous treatment of these generic names and two other synonyms in the catalog of <xref ref-type="bibr" rid="B22">Gouix and Klimaszewski (2007)</xref> is correct and followed here. <xref ref-type="bibr" rid="B7">Blackwelder (1952)</xref> was wrong and there is no <italic><tp:taxon-name><tp:taxon-name-part taxon-name-part-type="genus" reg="Isoglossa">Isoglossa</tp:taxon-name-part></tp:taxon-name></italic> Newman that preoccupied Casey’s name, so <italic><tp:taxon-name><tp:taxon-name-part taxon-name-part-type="genus" reg="Isoglossa">Isoglossa</tp:taxon-name-part></tp:taxon-name></italic> Casey stands as valid with <italic><tp:taxon-name><tp:taxon-name-part taxon-name-part-type="genus" reg="Neoisoglossa">Neoisoglossa</tp:taxon-name-part></tp:taxon-name></italic> as a synonym.</p></tp:treatment-sec><ref-list><ref id="B31"><mixed-citation xmlns:xlink="http://www.w3.org/1999/xlink" xlink:type="simple"><person-group><name name-style="western"><surname>Klimaszewski</surname><given-names>J</given-names></name><name name-style="western"><surname>Pelletier</surname><given-names>G</given-names></name></person-group> (<year>2004</year>) <article-title>Review of the <italic><tp:taxon-name><tp:taxon-name-part taxon-name-part-type="genus">Ocalea</tp:taxon-name-part></tp:taxon-name></italic> group of genera (<tp:taxon-name><tp:taxon-name-part taxon-name-part-type="order">Coleoptera</tp:taxon-name-part></tp:taxon-name>, <tp:taxon-name><tp:taxon-name-part taxon-name-part-type="family">Staphylinidae</tp:taxon-name-part></tp:taxon-name>, <tp:taxon-name><tp:taxon-name-part taxon-name-part-type="subfamily">Aleocharinae</tp:taxon-name-part></tp:taxon-name>) in Canada and Alaska: new taxa, bionomics and distribution.</article-title><source>The Canadian Entomologist</source><volume>136</volume>: <fpage>443</fpage>–<lpage>500</lpage>. <ext-link xlink:type="simple" ext-link-type="doi" xlink:href="10.4039/n03-069">https://doi.org/10.4039/n03-069</ext-link></mixed-citation></ref><ref id="B22"><mixed-citation xmlns:xlink="http://www.w3.org/1999/xlink" xlink:type="simple"><person-group><name name-style="western"><surname>Gouix</surname><given-names>N</given-names></name><name name-style="western"><surname>Klimaszewski</surname><given-names>J</given-names></name></person-group> (<year>2007</year>) <source>Catalogue of Aleocharine Rove Beetles of Canada and Alaska (<tp:taxon-name><tp:taxon-name-part taxon-name-part-type="order">Coleoptera</tp:taxon-name-part></tp:taxon-name>, <tp:taxon-name><tp:taxon-name-part taxon-name-part-type="family">Staphylinidae</tp:taxon-name-part></tp:taxon-name>, <tp:taxon-name><tp:taxon-name-part taxon-name-part-type="subfamily">Aleocharinae</tp:taxon-name-part></tp:taxon-name>).</source><publisher-name>Pensoft Publishers</publisher-name>, <publisher-loc>Sofia-Moscow</publisher-loc>, <size units="page">168 pp</size>.</mixed-citation></ref><ref id="B41"><mixed-citation xmlns:xlink="http://www.w3.org/1999/xlink" xlink:type="simple"><person-group><name name-style="western"><surname>Klimaszewski</surname><given-names>J</given-names></name><name name-style="western"><surname>Hoebeke</surname><given-names>ER</given-names></name><name name-style="western"><surname>Godin</surname><given-names>B</given-names></name><name name-style="western"><surname>Davies</surname><given-names>A</given-names></name><name name-style="western"><surname>Perry</surname><given-names>KI</given-names></name><name name-style="western"><surname>Bourdon</surname><given-names>C</given-names></name><name name-style="western"><surname>Winchester</surname><given-names>N</given-names></name></person-group> (<year>2020</year>) <source>Aleocharine rove beetles of British Columbia: a hotspot of Canadian biodiversity (<tp:taxon-name><tp:taxon-name-part taxon-name-part-type="order">Coleoptera</tp:taxon-name-part></tp:taxon-name>, <tp:taxon-name><tp:taxon-name-part taxon-name-part-type="family">Staphylinidae</tp:taxon-name-part></tp:taxon-name>).</source><publisher-name>Springer</publisher-name>, <publisher-loc>Cham</publisher-loc>, <size units="page">631 pp</size>. <ext-link xlink:type="simple" ext-link-type="doi" xlink:href="10.1007/978-3-030-36174-7">https://doi.org/10.1007/978-3-030-36174-7</ext-link></mixed-citation></ref><ref id="B12"><mixed-citation xmlns:xlink="http://www.w3.org/1999/xlink" xlink:type="simple"><person-group><name name-style="western"><surname>Casey</surname><given-names>TL</given-names></name></person-group> (<year>1893</year>) <article-title>Coleopterological notices. V.</article-title><source>Annals of the New York Academy of Sciences</source><volume>7</volume>: <fpage>281</fpage>–<lpage>606</lpage>. <ext-link xlink:type="simple" ext-link-type="doi" xlink:href="10.1111/j.1749-6632.1893.tb55411.x">https://doi.org/10.1111/j.1749-6632.1893.tb55411.x</ext-link></mixed-citation></ref><ref id="B7"><mixed-citation xmlns:xlink="http://www.w3.org/1999/xlink" xlink:type="simple"><person-group><name name-style="western"><surname>Blackwelder</surname><given-names>RE</given-names></name></person-group> (<year>1952</year>) <article-title>The generic names of the beetle family <tp:taxon-name><tp:taxon-name-part taxon-name-part-type="family">Staphylinidae</tp:taxon-name-part></tp:taxon-name>, with an essay on genotypy.</article-title><source>United States National Museum Bulletin</source><volume>200</volume>: <fpage>1</fpage>–<lpage>483</lpage>. <ext-link xlink:type="simple" ext-link-type="uri" xlink:href="https://www.biodiversitylibrary.org/part/85283">https://www.biodiversitylibrary.org/part/85283</ext-link></mixed-citation></ref></ref-list></tp:taxon-treatment>
