# Supplementary material for: Integrative taxonomy of Nearctic and Palaearctic Aleocharinae: new species, synonymies, and records (Coleoptera, Staphylinidae)
Source: Zookeys. 2021 May 31;1041:27–99. doi: 10.3897/zookeys.1041.64460 (PMC8184736; doi:10.3897/zookeys.1041.64460)
Supplement: XML Treatment for Isoglossa triangularis [file zookeys.1041.64460-treatment6.xml]

<!DOCTYPE tp:taxon-treatment
  PUBLIC "-//TaxonX//DTD Taxonomic Treatment Publishing DTD v0 20100105//EN" "tax-treatment-NSO.dtd">
<tp:taxon-treatment xmlns:tp="http://www.plazi.org/taxpub"><tp:treatment-meta><kwd-group><label>Taxon classification</label><kwd><named-content xmlns:xlink="http://www.w3.org/1999/xlink" content-type="kingdom">Animalia</named-content></kwd><kwd><named-content xmlns:xlink="http://www.w3.org/1999/xlink" content-type="order">Coleoptera</named-content></kwd><kwd><named-content xmlns:xlink="http://www.w3.org/1999/xlink" content-type="family">Staphylinidae</named-content></kwd></kwd-group><mixed-citation publication-type="journal"><person-group><name><surname>Brunke</surname><given-names>Adam J.</given-names></name><name><surname>Pentinsaari</surname><given-names>Mikko</given-names></name><name><surname>Klimaszewski</surname><given-names>Jan</given-names></name></person-group><article-title>Integrative taxonomy of Nearctic and Palaearctic <tp:taxon-name><tp:taxon-name-part taxon-name-part-type="subfamily">Aleocharinae</tp:taxon-name-part></tp:taxon-name>: new species, synonymies, and records (<tp:taxon-name><tp:taxon-name-part taxon-name-part-type="order">Coleoptera</tp:taxon-name-part></tp:taxon-name>, <tp:taxon-name><tp:taxon-name-part taxon-name-part-type="family">Staphylinidae</tp:taxon-name-part></tp:taxon-name>)</article-title><source>Zookeys</source><day>31</day><month>5</month><year>2021</year><volume>1041</volume><fpage>27</fpage><lpage>99</lpage><pub-id pub-id-type="doi">10.3897/zookeys.1041.64460</pub-id></mixed-citation></tp:treatment-meta><tp:nomenclature><tp:taxon-name><object-id xmlns:xlink="http://www.w3.org/1999/xlink" content-type="arpha" xlink:type="simple">0A48DBD4-50F3-56F5-813B-2D277A51D955</object-id>
                <tp:taxon-name-part taxon-name-part-type="genus" reg="Isoglossa">Isoglossa</tp:taxon-name-part>
                <tp:taxon-name-part taxon-name-part-type="species" reg="triangularis">triangularis</tp:taxon-name-part>
                <object-id xmlns:xlink="http://www.w3.org/1999/xlink" content-type="zoobank" xlink:type="simple">http://zoobank.org/A8A0402E-2950-4394-B9CF-25E3DD629804</object-id>
                <object-id xmlns:xlink="http://www.w3.org/1999/xlink" xlink:type="simple">BOLD:ACU5806</object-id>
              </tp:taxon-name><tp:taxon-authority>Klimaszewski, Brunke &amp; Pentinsaari</tp:taxon-authority><tp:taxon-status xmlns:xlink="http://www.w3.org/1999/xlink" xlink:type="simple">sp. nov.</tp:taxon-status><xref ref-type="fig" rid="F5">Fig. 5A–H</xref></tp:nomenclature><tp:treatment-sec sec-type="type material" id="SECID0EI2AG"><title>Type material.</title><p><bold><italic>Holotype</italic>.</bold> (male): Canada, British Columbia, Prince George, Nukko Lake Elementary EQP-CLL-574, <named-content xmlns:xlink="http://www.w3.org/1999/xlink" content-type="dwc:verbatimCoordinates" xlink:type="simple"><named-content content-type="geo-json" specific-use="{&#34;type&#34;:&#34;Point&#34;,&#34;coordinates&#34;:[-122.988000,54.083100]}" id="NCID0EW2AG" xlink:type="simple">54.0831°N, 122.988°W</named-content></named-content>, 764 m asl, Holly Sapun 04/20/2015 to 05/08/2015, Barcode of life, DNA voucher specimen, Sample ID: BIOUG22036-B02, Process ID: SMTPM2682-15 (<named-content xmlns:xlink="http://www.w3.org/1999/xlink" content-type="dwc:institutional_code" xlink:type="simple">CNC</named-content>). <bold><italic>Paratypes</italic></bold> (3, <named-content xmlns:xlink="http://www.w3.org/1999/xlink" content-type="dwc:institutional_code" xlink:type="simple">CBG</named-content>): Canada, British Columbia, Prince George, Nukko Lake Elementary EQP-CLL-574, <named-content xmlns:xlink="http://www.w3.org/1999/xlink" content-type="dwc:verbatimCoordinates" xlink:type="simple"><named-content content-type="geo-json" specific-use="{&#34;type&#34;:&#34;Point&#34;,&#34;coordinates&#34;:[-122.988000,54.083100]}" id="NCID0EL3AG" xlink:type="simple">54.0831°N, 122.988°W</named-content></named-content>, 764 m asl, Holly Sapun 04/20/2015 to 05/08/2015, Barcode of life, DNA voucher specimen, Sample ID: BIOUG22036-B07, Process ID: SMTPM2682-15 (1 male, <named-content xmlns:xlink="http://www.w3.org/1999/xlink" content-type="dwc:institutional_code" xlink:type="simple">CBG</named-content>); same label data except: Sample ID: BIOUG22035-H08, Process ID: SMTPM2665-15 (1 female, <named-content xmlns:xlink="http://www.w3.org/1999/xlink" content-type="dwc:institutional_code" xlink:type="simple">CBG</named-content>); Sample ID: BIOUG22036-A04, Process ID: SMTPM2672-15 (1 female, <named-content xmlns:xlink="http://www.w3.org/1999/xlink" content-type="dwc:institutional_code" xlink:type="simple">CBG</named-content>).</p></tp:treatment-sec><tp:treatment-sec sec-type="etymology" id="SECID0E63AG"><title>Etymology.</title><p>The species epithet refers to the remarkably separated triangular apex of the median lobe of the aedeagus, distinguishing it from all other members of the <italic><tp:taxon-name><tp:taxon-name-part taxon-name-part-type="genus" reg="Ocalea">Ocalea</tp:taxon-name-part></tp:taxon-name></italic> group.</p></tp:treatment-sec><tp:treatment-sec sec-type="distribution" id="SECID0EM4AG"><title>Distribution.</title><p><bold>Origin</bold>: Nearctic. <bold>Canada</bold>: BC.</p></tp:treatment-sec><tp:treatment-sec sec-type="diagnosis" id="SECID0EW4AG"><title>Diagnosis.</title><p><italic><tp:taxon-name><tp:taxon-name-part taxon-name-part-type="genus" reg="Isoglossa">Isoglossa</tp:taxon-name-part> <tp:taxon-name-part taxon-name-part-type="species" reg="triangularis">triangularis</tp:taxon-name-part></tp:taxon-name></italic> can be easily distinguished from all Nearctic species of the <italic><tp:taxon-name><tp:taxon-name-part taxon-name-part-type="genus" reg="Ocalea">Ocalea</tp:taxon-name-part></tp:taxon-name></italic> group of genera by a combination of the strongly transverse and sparsely punctate pronotum, transverse antennomere 4, distinct triangular apex of the median lobe in lateral view (Fig. <xref ref-type="fig" rid="F5">5B</xref>), and distinct and simple ‘walking cane’ shape of the spermatheca (Fig. <xref ref-type="fig" rid="F5">5D</xref>).</p><fig id="F5" position="float" orientation="portrait"><object-id xmlns:xlink="http://www.w3.org/1999/xlink" content-type="doi" xlink:type="simple">10.3897/zookeys.1041.64460.figure5</object-id><object-id xmlns:xlink="http://www.w3.org/1999/xlink" content-type="arpha" xlink:type="simple">DC5F63E2-2BE0-542B-AC50-9C060FFFD34A</object-id><label>Figure 5.</label><caption><p><italic><tp:taxon-name><tp:taxon-name-part taxon-name-part-type="genus" reg="Isoglossa">Isoglossa</tp:taxon-name-part> <tp:taxon-name-part taxon-name-part-type="species" reg="triangularis">triangularis</tp:taxon-name-part></tp:taxon-name></italic> Klimaszewski, Brunke &amp; Pentinsaari, sp. nov. <bold>A</bold> habitus <bold>B</bold> median lobe of aedeagus in lateral view <bold>C</bold> median lobe of aedeagus in dorsal view <bold>D</bold> spermatheca <bold>E</bold> male tergite VIII <bold>F</bold> male sternite VIII <bold>G</bold> female tergite VIII <bold>H</bold> female sternite VIII. Scale bars: 1 mm (<bold>A</bold>); 0.2 mm (<bold>B–H</bold>).</p></caption><graphic xmlns:xlink="http://www.w3.org/1999/xlink" xlink:href="zookeys-1041-027-g005.jpg" position="float" orientation="portrait" xlink:type="simple" id="oo_550270.jpg"><uri content-type="original_file" xlink:type="simple">https://binary.pensoft.net/fig/550270</uri></graphic></fig></tp:treatment-sec><tp:treatment-sec sec-type="description" id="SECID0ECABG"><title>Description.</title><p>Body length 3.0–3.3 mm, dark brown with elytra, antennomeres 1–2 or 1–3, legs and apical part of abdomen yellow-brown, forebody moderately glossy and abdomen strongly so (Fig. <xref ref-type="fig" rid="F5">5A</xref>); antenna moderately stout, antennomere 4 slightly transverse, antennomeres 5–10 strongly transverse, terminal antennomere ca. as long as two preceding ones combined; pronotum transverse (width/length ratio = 1.6), impressed medially at base, lateral edges evenly arcuate, length ratio of base to apex 1.2 ×, punctures fine and sparse, distance between punctures ~ 3 × diameter of a puncture, space between punctures with faint isodiametric microsculpture, pubescence directed laterad from midline of disc forming arcuate lines on both sides; elytra transverse (width/length ratio = 1.3), 1.5 × as long as pronotum; abdomen arcuate laterally and gradually narrowing toward apex. MALE. Tergite VIII broadly arcuate apically (Fig. <xref ref-type="fig" rid="F5">5E</xref>); sternite VIII with apical part broadly triangularly produced (Fig. <xref ref-type="fig" rid="F5">5F</xref>); median lobe of aedeagus in lateral view with narrowly elongate crista apicalis at base of bulbus, tubus moderately long, strongly produced ventrally, apex narrowly triangular constricted baso-dorsally in lateral view (Fig. <xref ref-type="fig" rid="F5">5B</xref>), internal sac structures not pronounced (Fig. <xref ref-type="fig" rid="F5">5B, C</xref>). FEMALE. Tergite VIII truncate apico-medially (Fig. <xref ref-type="fig" rid="F5">5G</xref>); sternite VIII arcuate apically (Fig. <xref ref-type="fig" rid="F5">5H</xref>); spermatheca with capsule approximately spherical with short neck, stem narrow, long and straight (Fig. <xref ref-type="fig" rid="F5">5D</xref>).</p></tp:treatment-sec><tp:treatment-sec sec-type="Bionomics" id="SECID0EIBBG"><title>Bionomics.</title><p>The specimens were collected in a Malaise trap on an open field surrounded by mixed forest.</p></tp:treatment-sec><tp:treatment-sec sec-type="comments" id="SECID0ENBBG"><title>Comments.</title><p>Based on a combination of small size (&lt; 4.5 mm), superficial, meshed microsculpture, sparse pronotal punctation, with punctures separated by more than two puncture diameters, pronotum transverse, shorter and narrower than elytra, and the transverse antennomeres 5–10, <italic><tp:taxon-name><tp:taxon-name-part taxon-name-part-type="genus" reg="Isoglossa">I.</tp:taxon-name-part> <tp:taxon-name-part taxon-name-part-type="species" reg="triangularis">triangularis</tp:taxon-name-part></tp:taxon-name></italic> keys to genus <italic><tp:taxon-name><tp:taxon-name-part taxon-name-part-type="genus" reg="Isoglossa">Isoglossa</tp:taxon-name-part></tp:taxon-name></italic> Casey in <xref ref-type="bibr" rid="B31">Klimaszewski and Pelletier (2004)</xref>. However, barcode sequences of this species do not cluster with <italic><tp:taxon-name><tp:taxon-name-part taxon-name-part-type="genus" reg="Isoglossa">Isoglossa</tp:taxon-name-part> <tp:taxon-name-part taxon-name-part-type="species" reg="agnita">agnita</tp:taxon-name-part></tp:taxon-name></italic> but rather form a cluster with <italic><tp:taxon-name><tp:taxon-name-part taxon-name-part-type="genus" reg="Gennadota">Gennadota</tp:taxon-name-part> <tp:taxon-name-part taxon-name-part-type="species" reg="canadensis">canadensis</tp:taxon-name-part></tp:taxon-name></italic> and the species of <italic><tp:taxon-name><tp:taxon-name-part taxon-name-part-type="genus" reg="Neothetalia">Neothetalia</tp:taxon-name-part></tp:taxon-name></italic> which bear a spermatheca with broad, circular loops, similar to those of <italic><tp:taxon-name><tp:taxon-name-part taxon-name-part-type="genus" reg="Gennadota">Gennadota</tp:taxon-name-part></tp:taxon-name></italic>. <italic><tp:taxon-name><tp:taxon-name-part taxon-name-part-type="genus" reg="Isoglossa">Isoglossa</tp:taxon-name-part> <tp:taxon-name-part taxon-name-part-type="species" reg="triangularis">triangularis</tp:taxon-name-part></tp:taxon-name></italic> has a simple spermatheca with a long straight stem and is not externally similar to these taxa (see above), and the barcode divergence between these species and <italic><tp:taxon-name><tp:taxon-name-part taxon-name-part-type="genus" reg="Isoglossa">I.</tp:taxon-name-part> <tp:taxon-name-part taxon-name-part-type="species" reg="triangularis">triangularis</tp:taxon-name-part></tp:taxon-name></italic> is 11–12%. It is likely that <italic><tp:taxon-name><tp:taxon-name-part taxon-name-part-type="genus" reg="Isoglossa">I.</tp:taxon-name-part> <tp:taxon-name-part taxon-name-part-type="species" reg="triangularis">triangularis</tp:taxon-name-part></tp:taxon-name></italic> belongs in a separate genus, but this is outside of the scope of this study. We here place <italic><tp:taxon-name><tp:taxon-name-part taxon-name-part-type="genus" reg="Isoglossa">I.</tp:taxon-name-part> <tp:taxon-name-part taxon-name-part-type="species" reg="triangularis">triangularis</tp:taxon-name-part></tp:taxon-name></italic> tentatively in <italic><tp:taxon-name><tp:taxon-name-part taxon-name-part-type="genus" reg="Isoglossa">Isoglossa</tp:taxon-name-part></tp:taxon-name></italic> as not to disturb the existing morphological diagnoses of the genera and identification keys (e.g., <xref ref-type="bibr" rid="B31">Klimaszewski and Pelletier 2004</xref>; <xref ref-type="bibr" rid="B41">Klimaszewski et al. 2020</xref>), pending generic revision of the <italic><tp:taxon-name><tp:taxon-name-part taxon-name-part-type="genus" reg="Ocalea">Ocalea</tp:taxon-name-part></tp:taxon-name></italic> group.</p></tp:treatment-sec><ref-list><ref id="B31"><mixed-citation xmlns:xlink="http://www.w3.org/1999/xlink" xlink:type="simple"><person-group><name name-style="western"><surname>Klimaszewski</surname><given-names>J</given-names></name><name name-style="western"><surname>Pelletier</surname><given-names>G</given-names></name></person-group> (<year>2004</year>) <article-title>Review of the <italic><tp:taxon-name><tp:taxon-name-part taxon-name-part-type="genus">Ocalea</tp:taxon-name-part></tp:taxon-name></italic> group of genera (<tp:taxon-name><tp:taxon-name-part taxon-name-part-type="order">Coleoptera</tp:taxon-name-part></tp:taxon-name>, <tp:taxon-name><tp:taxon-name-part taxon-name-part-type="family">Staphylinidae</tp:taxon-name-part></tp:taxon-name>, <tp:taxon-name><tp:taxon-name-part taxon-name-part-type="subfamily">Aleocharinae</tp:taxon-name-part></tp:taxon-name>) in Canada and Alaska: new taxa, bionomics and distribution.</article-title><source>The Canadian Entomologist</source><volume>136</volume>: <fpage>443</fpage>–<lpage>500</lpage>. <ext-link xlink:type="simple" ext-link-type="doi" xlink:href="10.4039/n03-069">https://doi.org/10.4039/n03-069</ext-link></mixed-citation></ref><ref id="B41"><mixed-citation xmlns:xlink="http://www.w3.org/1999/xlink" xlink:type="simple"><person-group><name name-style="western"><surname>Klimaszewski</surname><given-names>J</given-names></name><name name-style="western"><surname>Hoebeke</surname><given-names>ER</given-names></name><name name-style="western"><surname>Godin</surname><given-names>B</given-names></name><name name-style="western"><surname>Davies</surname><given-names>A</given-names></name><name name-style="western"><surname>Perry</surname><given-names>KI</given-names></name><name name-style="western"><surname>Bourdon</surname><given-names>C</given-names></name><name name-style="western"><surname>Winchester</surname><given-names>N</given-names></name></person-group> (<year>2020</year>) <source>Aleocharine rove beetles of British Columbia: a hotspot of Canadian biodiversity (<tp:taxon-name><tp:taxon-name-part taxon-name-part-type="order">Coleoptera</tp:taxon-name-part></tp:taxon-name>, <tp:taxon-name><tp:taxon-name-part taxon-name-part-type="family">Staphylinidae</tp:taxon-name-part></tp:taxon-name>).</source><publisher-name>Springer</publisher-name>, <publisher-loc>Cham</publisher-loc>, <size units="page">631 pp</size>. <ext-link xlink:type="simple" ext-link-type="doi" xlink:href="10.1007/978-3-030-36174-7">https://doi.org/10.1007/978-3-030-36174-7</ext-link></mixed-citation></ref></ref-list></tp:taxon-treatment>
