# Supplementary material for: Integrative taxonomy of Nearctic and Palaearctic Aleocharinae: new species, synonymies, and records (Coleoptera, Staphylinidae)
Source: Zookeys. 2021 May 31;1041:27–99. doi: 10.3897/zookeys.1041.64460 (PMC8184736; doi:10.3897/zookeys.1041.64460)
Supplement: XML Treatment for Parocyusa rubicunda [file zookeys.1041.64460-treatment7.xml]

<!DOCTYPE tp:taxon-treatment
  PUBLIC "-//TaxonX//DTD Taxonomic Treatment Publishing DTD v0 20100105//EN" "tax-treatment-NSO.dtd">
<tp:taxon-treatment xmlns:tp="http://www.plazi.org/taxpub"><tp:treatment-meta><kwd-group><label>Taxon classification</label><kwd><named-content xmlns:xlink="http://www.w3.org/1999/xlink" content-type="kingdom">Animalia</named-content></kwd><kwd><named-content xmlns:xlink="http://www.w3.org/1999/xlink" content-type="order">Coleoptera</named-content></kwd><kwd><named-content xmlns:xlink="http://www.w3.org/1999/xlink" content-type="family">Staphylinidae</named-content></kwd></kwd-group><mixed-citation publication-type="journal"><person-group><name><surname>Brunke</surname><given-names>Adam J.</given-names></name><name><surname>Pentinsaari</surname><given-names>Mikko</given-names></name><name><surname>Klimaszewski</surname><given-names>Jan</given-names></name></person-group><article-title>Integrative taxonomy of Nearctic and Palaearctic <tp:taxon-name><tp:taxon-name-part taxon-name-part-type="subfamily">Aleocharinae</tp:taxon-name-part></tp:taxon-name>: new species, synonymies, and records (<tp:taxon-name><tp:taxon-name-part taxon-name-part-type="order">Coleoptera</tp:taxon-name-part></tp:taxon-name>, <tp:taxon-name><tp:taxon-name-part taxon-name-part-type="family">Staphylinidae</tp:taxon-name-part></tp:taxon-name>)</article-title><source>Zookeys</source><day>31</day><month>5</month><year>2021</year><volume>1041</volume><fpage>27</fpage><lpage>99</lpage><pub-id pub-id-type="doi">10.3897/zookeys.1041.64460</pub-id></mixed-citation></tp:treatment-meta><tp:nomenclature><tp:taxon-name><object-id xmlns:xlink="http://www.w3.org/1999/xlink" content-type="arpha" xlink:type="simple">9525D491-2F0D-5740-B065-B3C850EB878D</object-id>
                <tp:taxon-name-part taxon-name-part-type="genus" reg="Parocyusa">Parocyusa</tp:taxon-name-part>
                <tp:taxon-name-part taxon-name-part-type="species" reg="rubicunda">rubicunda</tp:taxon-name-part>
              </tp:taxon-name><tp:taxon-authority>(Erichson, 1837)</tp:taxon-authority><xref ref-type="fig" rid="F6">Fig. 6A–D</xref><tp:nomenclature-citation-list><tp:nomenclature-citation><tp:taxon-name>
                    <tp:taxon-name-part taxon-name-part-type="genus" reg="Tachyusa">Tachyusa</tp:taxon-name-part> <tp:taxon-name-part taxon-name-part-type="species" reg="rubicunda">rubicunda</tp:taxon-name-part></tp:taxon-name><comment>Erichson, 1837</comment></tp:nomenclature-citation><tp:nomenclature-citation><tp:taxon-name>
                    <tp:taxon-name-part taxon-name-part-type="genus" reg="Chilopora">Chilopora</tp:taxon-name-part> <tp:taxon-name-part taxon-name-part-type="species" reg="americana">americana</tp:taxon-name-part></tp:taxon-name><comment>Casey, 1906, syn. nov.</comment></tp:nomenclature-citation><tp:nomenclature-citation><tp:taxon-name>
                    <tp:taxon-name-part taxon-name-part-type="genus" reg="Tetralaucopora">Tetralaucopora</tp:taxon-name-part> <tp:taxon-name-part taxon-name-part-type="species" reg="americana">americana</tp:taxon-name-part></tp:taxon-name><comment>: <xref ref-type="bibr" rid="B39">Klimaszewski et al. 2018</xref> (as valid species)</comment></tp:nomenclature-citation><tp:nomenclature-citation><tp:taxon-name>
                    <tp:taxon-name-part taxon-name-part-type="genus" reg="Parocyusa">Parocyusa</tp:taxon-name-part> <tp:taxon-name-part taxon-name-part-type="species" reg="americana">americana</tp:taxon-name-part></tp:taxon-name><comment>: <xref ref-type="bibr" rid="B3">Assing 2021</xref> (possible synonym of <tp:taxon-name><tp:taxon-name-part taxon-name-part-type="genus" reg="Parocyusa">P.</tp:taxon-name-part> <tp:taxon-name-part taxon-name-part-type="species" reg="rubicunda">rubicunda</tp:taxon-name-part></tp:taxon-name>)</comment></tp:nomenclature-citation></tp:nomenclature-citation-list></tp:nomenclature><tp:treatment-sec sec-type="material" id="SECID0E3IBG"><title>Material</title><p><bold>(DNA barcoded specimens). Austria</bold>: Innervillgraten, Arntal, <named-content xmlns:xlink="http://www.w3.org/1999/xlink" content-type="dwc:verbatimCoordinates" xlink:type="simple"><named-content content-type="geo-json" specific-use="{&#34;type&#34;:&#34;Point&#34;,&#34;coordinates&#34;:[12.334800,46.836200]}" id="NCID0EHJBG" xlink:type="simple">46.8362, 12.3348</named-content></named-content>, 1580 m, 22.VIII.2010, F. Koehler and J. Koehler (2, <named-content xmlns:xlink="http://www.w3.org/1999/xlink" content-type="dwc:institutional_code" xlink:type="simple">ZSM</named-content>). <bold>Canada: Ontario</bold>: Northumberland County, Peter’s Woods Protected Natural Area, <named-content xmlns:xlink="http://www.w3.org/1999/xlink" content-type="dwc:verbatimCoordinates" xlink:type="simple"><named-content content-type="geo-json" specific-use="{&#34;type&#34;:&#34;Point&#34;,&#34;coordinates&#34;:[-78.039000,44.124000]}" id="NCID0EWJBG" xlink:type="simple">44.124, -78.039</named-content></named-content>, under rock in streambed,12.IX.2011, A. Brunke and S. Paiero (1, DEBU); Crieff Bog, 3 km W Puslinch, sedge meadow, 26.VI.1987, D. Blades (1, DEBU). <bold>United States: Connecticut</bold>: East Hartford, Two Rivers Magnet Middle School, <named-content xmlns:xlink="http://www.w3.org/1999/xlink" content-type="dwc:verbatimCoordinates" xlink:type="simple"><named-content content-type="geo-json" specific-use="{&#34;type&#34;:&#34;Point&#34;,&#34;coordinates&#34;:[-72.655000,41.757000]}" id="NCID0EAKBG" xlink:type="simple">41.757, -72.655</named-content></named-content>, 4.VI.2005, J. DeWaard (1, <named-content xmlns:xlink="http://www.w3.org/1999/xlink" content-type="dwc:institutional_code" xlink:type="simple">CBG</named-content>).</p></tp:treatment-sec><tp:treatment-sec sec-type="material" id="SECID0EKKBG"><title>Additional non-barcoded material.</title><p><bold>Canada: Ontario</bold>: Ancaster, 21.X.1967 (1, <named-content xmlns:xlink="http://www.w3.org/1999/xlink" content-type="dwc:institutional_code" xlink:type="simple">CNC</named-content>); Rondeau Prov. Pk., Tulip Tree Trail, <italic><tp:taxon-name><tp:taxon-name-part taxon-name-part-type="genus" reg="Carex">Carex</tp:taxon-name-part></tp:taxon-name></italic> and moss on logs in pond, 5.VI.1985, A. Davies and J.M. Campbell (1, <named-content xmlns:xlink="http://www.w3.org/1999/xlink" content-type="dwc:institutional_code" xlink:type="simple">CNC</named-content>); <bold>Quebec</bold>: Montreal, 20.IX.1969, E.J. Kiteley, 1 (<named-content xmlns:xlink="http://www.w3.org/1999/xlink" content-type="dwc:institutional_code" xlink:type="simple">CNC</named-content>); Mt. Orford Park, 20.IX.-11.X.1972, Dondale and Redner, 1 (<named-content xmlns:xlink="http://www.w3.org/1999/xlink" content-type="dwc:institutional_code" xlink:type="simple">CNC</named-content>).</p></tp:treatment-sec><tp:treatment-sec sec-type="distribution" id="SECID0EPLBG"><title>Distribution.</title><p><bold>Origin</bold>: West Palaearctic (adventive in North America). <bold>Canada</bold>: BC, ON, QC, NB, NF. <bold>United States</bold>: CT, NY, PA.</p></tp:treatment-sec><tp:treatment-sec sec-type="Bionomics" id="SECID0E2LBG"><title>Bionomics.</title><p>In North America, most specimens of this species have been collected from near water, including a sandy creek bank, in a dried streambed and in moss near the splash zone of a waterfall (<xref ref-type="bibr" rid="B39">Klimaszewski et al. 2018</xref>). Nearctic populations of this species are only known from female specimens and the species may be parthenogenetic in North America. In its native distribution, the northern and northwestern populations are also parthenogenetic (<xref ref-type="bibr" rid="B3">Assing 2021</xref>) and most likely represent the source population for the Nearctic introduction.</p></tp:treatment-sec><tp:treatment-sec sec-type="comments" id="SECID0EJMBG"><title>Comments.</title><p><italic><tp:taxon-name><tp:taxon-name-part taxon-name-part-type="genus" reg="Parocyusa">Parocyusa</tp:taxon-name-part> <tp:taxon-name-part taxon-name-part-type="species" reg="rubicunda">rubicunda</tp:taxon-name-part></tp:taxon-name></italic> is a widespread West Palaearctic species (Europe, European Russia, Turkey, Georgia, Iran, Kazakhstan, Kyrgyzstan, Tajikistan, Uzbekistan) (<xref ref-type="bibr" rid="B3">Assing 2021</xref>). It is confirmed as established in the Nearctic region and had been previously known from North America under the synonym <italic><tp:taxon-name><tp:taxon-name-part taxon-name-part-type="genus" reg="Tetralaucopora">Tetralaucopora</tp:taxon-name-part> <tp:taxon-name-part taxon-name-part-type="species" reg="americana">americana</tp:taxon-name-part></tp:taxon-name></italic> (Casey) (<xref ref-type="bibr" rid="B39">Klimaszewski et al. 2018</xref>). <xref ref-type="bibr" rid="B3">Assing (2021)</xref> recently reported this species from BC and treated <italic><tp:taxon-name><tp:taxon-name-part taxon-name-part-type="genus" reg="Tetralaucopora">T.</tp:taxon-name-part> <tp:taxon-name-part taxon-name-part-type="species" reg="americana">americana</tp:taxon-name-part></tp:taxon-name></italic> as a tentative synonym based on the results presented in this paper.</p><p>Although all available sequences of this species are partial (382–407 bp) and a BIN has not been established as that would require at least one founding member with a minimum sequence length of 500 bp, Nearctic and Palaearctic sequences form a distinct cluster with only a single variable nucleotide site. External morphology and that of the spermatheca are identical. As spermathecae are of generally poor diagnostic value (especially the distal part) in <italic><tp:taxon-name><tp:taxon-name-part taxon-name-part-type="genus" reg="Parocyusa">Parocyusa</tp:taxon-name-part></tp:taxon-name></italic> (<xref ref-type="bibr" rid="B3">Assing 2021</xref>), the barcode evidence was quite critical for the resolution of this issue. Based on this evidence and a distribution centered around populated areas in northeastern and western North America, we here consider this species to be adventive in the Nearctic region. At the moment, it is not yet possible to determine whether the population in BC is a separate introduction from the northeastern population.</p><p>Recently, <xref ref-type="bibr" rid="B3">Assing (2021)</xref> revalidated <italic><tp:taxon-name><tp:taxon-name-part taxon-name-part-type="genus" reg="Parocyusa">Parocyusa</tp:taxon-name-part></tp:taxon-name></italic> as a genus separate from <italic><tp:taxon-name><tp:taxon-name-part taxon-name-part-type="genus" reg="Tectusa">Tectusa</tp:taxon-name-part></tp:taxon-name></italic> after the discovery that <italic><tp:taxon-name><tp:taxon-name-part taxon-name-part-type="genus" reg="Tectusa">Tectusa</tp:taxon-name-part></tp:taxon-name></italic> was not a monophyletic group. The type species of <italic><tp:taxon-name><tp:taxon-name-part taxon-name-part-type="genus" reg="Parocyusa">Parocyusa</tp:taxon-name-part></tp:taxon-name></italic> was found to be congeneric with that of <italic><tp:taxon-name><tp:taxon-name-part taxon-name-part-type="genus" reg="Tetralaucopora">Tetralaucopora</tp:taxon-name-part></tp:taxon-name></italic>, and the latter became a junior synonym of the former.</p><fig id="F6" position="float" orientation="portrait"><object-id xmlns:xlink="http://www.w3.org/1999/xlink" content-type="doi" xlink:type="simple">10.3897/zookeys.1041.64460.figure6</object-id><object-id xmlns:xlink="http://www.w3.org/1999/xlink" content-type="arpha" xlink:type="simple">9BDD1F16-BA1C-55C6-A05D-71B7EEEF56F6</object-id><label>Figure 6.</label><caption><p><italic><tp:taxon-name><tp:taxon-name-part taxon-name-part-type="genus" reg="Parocyusa">Parocyusa</tp:taxon-name-part> <tp:taxon-name-part taxon-name-part-type="species" reg="rubicunda">rubicunda</tp:taxon-name-part></tp:taxon-name></italic> (Erichson) <bold>A</bold> habitus <bold>B</bold> spermatheca <bold>C</bold> female tergite VIII <bold>D</bold> female sternite VIII. Scale bars: 1 mm (<bold>A</bold>); 0.2 mm (<bold>B–D</bold>). Illustrations after <xref ref-type="bibr" rid="B37">Klimaszewski et al. (2016c)</xref>.</p></caption><graphic xmlns:xlink="http://www.w3.org/1999/xlink" xlink:href="zookeys-1041-027-g006.jpg" position="float" orientation="portrait" xlink:type="simple" id="oo_550271.jpg"><uri content-type="original_file" xlink:type="simple">https://binary.pensoft.net/fig/550271</uri></graphic></fig><p>Tribe <tp:taxon-name><tp:taxon-name-part taxon-name-part-type="tribe">Tachyusini</tp:taxon-name-part></tp:taxon-name> C.G. Thomson</p></tp:treatment-sec><ref-list><ref id="B37"><mixed-citation xmlns:xlink="http://www.w3.org/1999/xlink" xlink:type="simple"><person-group><name name-style="western"><surname>Klimaszewski</surname><given-names>J</given-names></name><name name-style="western"><surname>Langor</surname><given-names>D</given-names></name><name name-style="western"><surname>Bourdon</surname><given-names>C</given-names></name><name name-style="western"><surname>Gilbert</surname><given-names>A</given-names></name><name name-style="western"><surname>Labrecque</surname><given-names>M</given-names></name></person-group> (<year>2016c</year>) <article-title>Two new species and new provincial records of aleocharine rove beetles from Newfoundland and Labrador, Canada (<tp:taxon-name><tp:taxon-name-part taxon-name-part-type="order">Coleoptera</tp:taxon-name-part></tp:taxon-name>, <tp:taxon-name><tp:taxon-name-part taxon-name-part-type="family">Staphylinidae</tp:taxon-name-part></tp:taxon-name>, <tp:taxon-name><tp:taxon-name-part taxon-name-part-type="subfamily">Aleocharinae</tp:taxon-name-part></tp:taxon-name>).</article-title><source>ZooKeys</source><volume>593</volume>: <fpage>49</fpage>–<lpage>89</lpage>. <ext-link xlink:type="simple" ext-link-type="doi" xlink:href="10.3897/zookeys.593.8412">https://doi.org/10.3897/zookeys.593.8412</ext-link></mixed-citation></ref><ref id="B39"><mixed-citation xmlns:xlink="http://www.w3.org/1999/xlink" xlink:type="simple"><person-group><name name-style="western"><surname>Klimaszewski</surname><given-names>J</given-names></name><name name-style="western"><surname>Webster</surname><given-names>R</given-names></name><name name-style="western"><surname>Langor</surname><given-names>D</given-names></name><name name-style="western"><surname>Brunke</surname><given-names>AJ</given-names></name><name name-style="western"><surname>Davies</surname><given-names>A</given-names></name><name name-style="western"><surname>Bourdon</surname><given-names>C</given-names></name><name name-style="western"><surname>Labrecque</surname><given-names>M</given-names></name><name name-style="western"><surname>Newton</surname><given-names>AF</given-names></name><name name-style="western"><surname>Dorval</surname><given-names>J-A</given-names></name><name name-style="western"><surname>Frank</surname><given-names>JH</given-names></name></person-group> (<year>2018</year>) <source>Aleocharine rove beetles of Eastern Canada (<tp:taxon-name><tp:taxon-name-part taxon-name-part-type="order">Coleoptera</tp:taxon-name-part></tp:taxon-name>, <tp:taxon-name><tp:taxon-name-part taxon-name-part-type="family">Staphylinidae</tp:taxon-name-part></tp:taxon-name>, <tp:taxon-name><tp:taxon-name-part taxon-name-part-type="subfamily">Aleocharinae</tp:taxon-name-part></tp:taxon-name>): a glimpse of megadiversity.</source><publisher-name>Springer Nature</publisher-name>, <publisher-loc>Cham</publisher-loc>, <size units="page">902 pp</size>. <ext-link xlink:type="simple" ext-link-type="doi" xlink:href="10.1007/978-3-319-77344-5">https://doi.org/10.1007/978-3-319-77344-5</ext-link></mixed-citation></ref><ref id="B3"><mixed-citation xmlns:xlink="http://www.w3.org/1999/xlink" xlink:type="simple"><person-group><name name-style="western"><surname>Assing</surname><given-names>V</given-names></name></person-group> (<year>2021</year>) <article-title>On the taxonomy of <italic><tp:taxon-name><tp:taxon-name-part taxon-name-part-type="genus">Parocyusa</tp:taxon-name-part></tp:taxon-name></italic>, <italic><tp:taxon-name><tp:taxon-name-part taxon-name-part-type="genus">Tectusa</tp:taxon-name-part></tp:taxon-name></italic>, and miscellaneous genera of <tp:taxon-name><tp:taxon-name-part taxon-name-part-type="subtribe">Oxypodina</tp:taxon-name-part></tp:taxon-name> (<tp:taxon-name><tp:taxon-name-part taxon-name-part-type="class">Insecta</tp:taxon-name-part></tp:taxon-name>: <tp:taxon-name><tp:taxon-name-part taxon-name-part-type="order">Coleoptera</tp:taxon-name-part></tp:taxon-name>: <tp:taxon-name><tp:taxon-name-part taxon-name-part-type="family">Staphylinidae</tp:taxon-name-part></tp:taxon-name>: <tp:taxon-name><tp:taxon-name-part taxon-name-part-type="subfamily">Aleocharinae</tp:taxon-name-part></tp:taxon-name>: <tp:taxon-name><tp:taxon-name-part taxon-name-part-type="tribe">Oxypodini</tp:taxon-name-part></tp:taxon-name>).</article-title><source>Annalen des Naturhistorischen Museums in Wien</source><volume>123</volume>: <fpage>99</fpage>–<lpage>218</lpage>. <ext-link xlink:type="simple" ext-link-type="uri" xlink:href="https://www.jstor.org/stable/26993242?seq=1">https://www.jstor.org/stable/26993242?seq=1</ext-link></mixed-citation></ref></ref-list></tp:taxon-treatment>
