# Supplementary material for: Integrative taxonomy of Nearctic and Palaearctic Aleocharinae: new species, synonymies, and records (Coleoptera, Staphylinidae)
Source: Zookeys. 2021 May 31;1041:27–99. doi: 10.3897/zookeys.1041.64460 (PMC8184736; doi:10.3897/zookeys.1041.64460)
Supplement: XML Treatment for Paradilacra densissima [file zookeys.1041.64460-treatment8.xml]

<!DOCTYPE tp:taxon-treatment
  PUBLIC "-//TaxonX//DTD Taxonomic Treatment Publishing DTD v0 20100105//EN" "tax-treatment-NSO.dtd">
<tp:taxon-treatment xmlns:tp="http://www.plazi.org/taxpub"><tp:treatment-meta><kwd-group><label>Taxon classification</label><kwd><named-content xmlns:xlink="http://www.w3.org/1999/xlink" content-type="kingdom">Animalia</named-content></kwd><kwd><named-content xmlns:xlink="http://www.w3.org/1999/xlink" content-type="order">Coleoptera</named-content></kwd><kwd><named-content xmlns:xlink="http://www.w3.org/1999/xlink" content-type="family">Staphylinidae</named-content></kwd></kwd-group><mixed-citation publication-type="journal"><person-group><name><surname>Brunke</surname><given-names>Adam J.</given-names></name><name><surname>Pentinsaari</surname><given-names>Mikko</given-names></name><name><surname>Klimaszewski</surname><given-names>Jan</given-names></name></person-group><article-title>Integrative taxonomy of Nearctic and Palaearctic <tp:taxon-name><tp:taxon-name-part taxon-name-part-type="subfamily">Aleocharinae</tp:taxon-name-part></tp:taxon-name>: new species, synonymies, and records (<tp:taxon-name><tp:taxon-name-part taxon-name-part-type="order">Coleoptera</tp:taxon-name-part></tp:taxon-name>, <tp:taxon-name><tp:taxon-name-part taxon-name-part-type="family">Staphylinidae</tp:taxon-name-part></tp:taxon-name>)</article-title><source>Zookeys</source><day>31</day><month>5</month><year>2021</year><volume>1041</volume><fpage>27</fpage><lpage>99</lpage><pub-id pub-id-type="doi">10.3897/zookeys.1041.64460</pub-id></mixed-citation></tp:treatment-meta><tp:nomenclature><tp:taxon-name><object-id xmlns:xlink="http://www.w3.org/1999/xlink" content-type="arpha" xlink:type="simple">E571F2B1-45E2-5131-951F-93DE5877604D</object-id>
              <tp:taxon-name-part taxon-name-part-type="genus" reg="Paradilacra">Paradilacra</tp:taxon-name-part>
              <tp:taxon-name-part taxon-name-part-type="species" reg="densissima">densissima</tp:taxon-name-part>
              <object-id xmlns:xlink="http://www.w3.org/1999/xlink" xlink:type="simple">BOLD:ACF7668</object-id>
            </tp:taxon-name><tp:taxon-authority>(Bernhauer, 1909)</tp:taxon-authority><xref ref-type="fig" rid="F7">Fig. 7A–H</xref><tp:nomenclature-citation-list><tp:nomenclature-citation><tp:taxon-name>
                  <tp:taxon-name-part taxon-name-part-type="genus" reg="Atheta">Atheta</tp:taxon-name-part> (<tp:taxon-name-part taxon-name-part-type="subgenus" reg="Paradilacra">Paradilacra</tp:taxon-name-part>) <tp:taxon-name-part taxon-name-part-type="species" reg="densissima">densissima</tp:taxon-name-part></tp:taxon-name><comment>Bernhauer, 1909</comment></tp:nomenclature-citation><tp:nomenclature-citation><tp:taxon-name>
                  <tp:taxon-name-part taxon-name-part-type="genus" reg="Gnypeta">Gnypeta</tp:taxon-name-part> <tp:taxon-name-part taxon-name-part-type="species" reg="saccharina">saccharina</tp:taxon-name-part></tp:taxon-name><comment>Klimaszewski &amp; Webster, 2008, syn. nov.</comment></tp:nomenclature-citation></tp:nomenclature-citation-list></tp:nomenclature><tp:treatment-sec sec-type="material" id="SECID0EQ2BG"><title>Material</title><p><bold>(DNA barcoded specimens). Canada: Alberta</bold>: Waterton Lakes National Park, Highway 6 pulloff, <named-content xmlns:xlink="http://www.w3.org/1999/xlink" content-type="dwc:verbatimCoordinates" xlink:type="simple"><named-content content-type="geo-json" specific-use="{&#34;type&#34;:&#34;Point&#34;,&#34;coordinates&#34;:[-113.779000,49.065000]}" id="NCID0E22BG" xlink:type="simple">49.065, -113.779</named-content></named-content>, 1569 m, intercept trap, montane forest, 27.VI.2012, BIOBus 2012 (1, <named-content xmlns:xlink="http://www.w3.org/1999/xlink" content-type="dwc:institutional_code" xlink:type="simple">CBG</named-content>); <bold>British Columbia</bold>: 10 km W Kamloops, New Afton Mine, Wetland Protected Area, <named-content xmlns:xlink="http://www.w3.org/1999/xlink" content-type="dwc:verbatimCoordinates" xlink:type="simple"><named-content content-type="geo-json" specific-use="{&#34;type&#34;:&#34;Point&#34;,&#34;coordinates&#34;:[-120.504000,50.662000]}" id="NCID0EK3BG" xlink:type="simple">50.662, -120.504</named-content></named-content>, 702 m, malaise trap, 22.VIII.2013, C. Simon (1, <named-content xmlns:xlink="http://www.w3.org/1999/xlink" content-type="dwc:institutional_code" xlink:type="simple">CBG</named-content>); <bold>New Brunswick</bold>: York Co., Fredericton at Saint John River, <named-content xmlns:xlink="http://www.w3.org/1999/xlink" content-type="dwc:verbatimCoordinates" xlink:type="simple"><named-content content-type="geo-json" specific-use="{&#34;type&#34;:&#34;Point&#34;,&#34;coordinates&#34;:[-66.625000,45.959000]}" id="NCID0EZ3BG" xlink:type="simple">45.959, -66.625</named-content></named-content>, margin of river in flood debris, 7.VII.2005, R.P. Webster [note: paratype of <italic><tp:taxon-name><tp:taxon-name-part taxon-name-part-type="genus" reg="Gnypeta">G.</tp:taxon-name-part> <tp:taxon-name-part taxon-name-part-type="species" reg="saccharina">saccharina</tp:taxon-name-part></tp:taxon-name></italic>] (1, <abbrev xmlns:xlink="http://www.w3.org/1999/xlink" content-type="institution" xlink:title="Laurentian Forestry Centre, Québec, Quebec, Canada" id="ABBRID0EJ4BG" xlink:type="simple">LFC</abbrev>); <bold>Ontario</bold>: Guelph, University of Guelph Arboretum, <named-content xmlns:xlink="http://www.w3.org/1999/xlink" content-type="dwc:verbatimCoordinates" xlink:type="simple"><named-content content-type="geo-json" specific-use="{&#34;type&#34;:&#34;Point&#34;,&#34;coordinates&#34;:[-80.210000,43.530000]}" id="NCID0ET4BG" xlink:type="simple">43.53, -80.21</named-content></named-content>, 12.VI.2019, M. Pentinsaari (1, <named-content xmlns:xlink="http://www.w3.org/1999/xlink" content-type="dwc:institutional_code" xlink:type="simple">CBG</named-content>).</p></tp:treatment-sec><tp:treatment-sec sec-type="distribution" id="SECID0E44BG"><title>Distribution.</title><p><bold>Origin</bold>: Nearctic. <bold>Canada</bold>: AB, BC, NB, ON [new record], SK [new record]. <bold>United States</bold>: CA, MT, NV, ND, OR, UT.</p></tp:treatment-sec><tp:treatment-sec sec-type="Bionomics" id="SECID0EJ5BG"><title>Bionomics.</title><p>This species has been collected from various wetland microhabitats including the edges of lakes, rivers, and a beaver pond (<xref ref-type="bibr" rid="B23">Gusarov 2003a</xref>).</p><fig id="F7" position="float" orientation="portrait"><object-id xmlns:xlink="http://www.w3.org/1999/xlink" content-type="doi" xlink:type="simple">10.3897/zookeys.1041.64460.figure7</object-id><object-id xmlns:xlink="http://www.w3.org/1999/xlink" content-type="arpha" xlink:type="simple">83E014B7-3763-5D70-AE84-1D6D3736A7AB</object-id><label>Figure 7.</label><caption><p><italic><tp:taxon-name><tp:taxon-name-part taxon-name-part-type="genus" reg="Paradilacra">Paradilacra</tp:taxon-name-part> <tp:taxon-name-part taxon-name-part-type="species" reg="densissima">densissima</tp:taxon-name-part></tp:taxon-name></italic> (Bernhauer) <bold>A</bold> habitus <bold>B</bold> median lobe of aedeagus in lateral view <bold>C</bold> median lobe of aedeagus in dorsal view <bold>D</bold> spermatheca <bold>E</bold> male tergite VIII <bold>F</bold> male sternite VIII <bold>G</bold> female tergite VIII <bold>H</bold> female sternite VIII. Scale bars: 1 mm (<bold>A</bold>); 0.2 mm (<bold>B–H</bold>). Illustrations after <xref ref-type="bibr" rid="B39">Klimaszewski et al. (2018)</xref>, used with permission.</p></caption><graphic xmlns:xlink="http://www.w3.org/1999/xlink" xlink:href="zookeys-1041-027-g007.jpg" position="float" orientation="portrait" xlink:type="simple" id="oo_550272.jpg"><uri content-type="original_file" xlink:type="simple">https://binary.pensoft.net/fig/550272</uri></graphic></fig></tp:treatment-sec><tp:treatment-sec sec-type="comments" id="SECID0EEAAI"><title>Comments.</title><p><italic><tp:taxon-name><tp:taxon-name-part taxon-name-part-type="genus" reg="Paradilacra">Paradilacra</tp:taxon-name-part> <tp:taxon-name-part taxon-name-part-type="species" reg="densissima">densissima</tp:taxon-name-part></tp:taxon-name></italic> and the genus <italic><tp:taxon-name><tp:taxon-name-part taxon-name-part-type="genus" reg="Paradilacra">Paradilacra</tp:taxon-name-part></tp:taxon-name></italic>, widespread in western and central North America (<xref ref-type="bibr" rid="B23">Gusarov 2003a</xref>), are newly reported from SK (records in <xref ref-type="bibr" rid="B35">Klimaszewski et al. 2016a</xref>, as <italic><tp:taxon-name><tp:taxon-name-part taxon-name-part-type="genus" reg="Gnypeta">G.</tp:taxon-name-part> <tp:taxon-name-part taxon-name-part-type="species" reg="saccharina">saccharina</tp:taxon-name-part></tp:taxon-name></italic>) and eastern North America based on records from NB (<xref ref-type="bibr" rid="B33">Klimaszewski et al. 2008</xref>) and ON (this study), including one sequenced paratype of synonym <italic><tp:taxon-name><tp:taxon-name-part taxon-name-part-type="genus" reg="Gnypeta">Gnypeta</tp:taxon-name-part> <tp:taxon-name-part taxon-name-part-type="species" reg="saccharina">saccharina</tp:taxon-name-part></tp:taxon-name></italic>. Under the present concept, only one widespread species of this genus is known.</p><fig id="F8" position="float" orientation="portrait"><object-id xmlns:xlink="http://www.w3.org/1999/xlink" content-type="doi" xlink:type="simple">10.3897/zookeys.1041.64460.figure8</object-id><object-id xmlns:xlink="http://www.w3.org/1999/xlink" content-type="arpha" xlink:type="simple">0061E50C-D7A4-5045-8ECF-DF27F0D4ABBA</object-id><label>Figure 8.</label><caption><p><italic><tp:taxon-name><tp:taxon-name-part taxon-name-part-type="genus" reg="Brachyusa">Brachyusa</tp:taxon-name-part> <tp:taxon-name-part taxon-name-part-type="species" reg="helenae">helenae</tp:taxon-name-part></tp:taxon-name></italic> (Casey) <bold>A</bold> habitus <bold>B</bold> median lobe of aedeagus in lateral view <bold>C</bold> spermatheca <bold>D</bold> male tergite VIII <bold>E</bold> male sternite VIII <bold>F</bold> female tergite VIII <bold>G</bold> female sternite VIII. Scale bars: 1 mm (<bold>A</bold>); 0.2 mm (<bold>B–G</bold>). Illustrations after <xref ref-type="bibr" rid="B35">Klimaszewski et al. (2016a)</xref>.</p></caption><graphic xmlns:xlink="http://www.w3.org/1999/xlink" xlink:href="zookeys-1041-027-g008.jpg" position="float" orientation="portrait" xlink:type="simple" id="oo_550273.jpg"><uri content-type="original_file" xlink:type="simple">https://binary.pensoft.net/fig/550273</uri></graphic></fig><sec sec-type="Dasygnypeta Lohse, 1974, sensu nov" id="SECID0EMDAI"><title><italic><tp:taxon-name><tp:taxon-name-part taxon-name-part-type="genus" reg="Dasygnypeta">Dasygnypeta</tp:taxon-name-part></tp:taxon-name></italic> Lohse, 1974, sensu nov.</title><p>In his key to the genera of <tp:taxon-name><tp:taxon-name-part taxon-name-part-type="tribe">Tachyusini</tp:taxon-name-part></tp:taxon-name>, <xref ref-type="bibr" rid="B58">Paśnik (2010)</xref> distinguished <italic><tp:taxon-name><tp:taxon-name-part taxon-name-part-type="genus" reg="Dasygnypeta">Dasygnypeta</tp:taxon-name-part></tp:taxon-name></italic>, with its single Palaearctic species <italic><tp:taxon-name><tp:taxon-name-part taxon-name-part-type="genus" reg="Dasygnypeta">Dasygnypeta</tp:taxon-name-part> <tp:taxon-name-part taxon-name-part-type="species" reg="velata">velata</tp:taxon-name-part></tp:taxon-name></italic> (Erichson), from the Nearctic genera by the following features: the narrow and slender abdomen with base approximately as wide as head, the ‘very deep’ tergal impressions, abdominal pubescence of tergites III–V directed posteriad, basal segment of metatarsus shorter than following two segments. Through an analysis of barcode data, we have discovered that the recently described <italic><tp:taxon-name><tp:taxon-name-part taxon-name-part-type="genus" reg="Gnypeta">Gnypeta</tp:taxon-name-part> <tp:taxon-name-part taxon-name-part-type="species" reg="minuta">minuta</tp:taxon-name-part></tp:taxon-name></italic> Klimaszewski &amp; Webster is a synonym of <italic><tp:taxon-name><tp:taxon-name-part taxon-name-part-type="genus" reg="Dasygnypeta">D.</tp:taxon-name-part> <tp:taxon-name-part taxon-name-part-type="species" reg="velata">velata</tp:taxon-name-part></tp:taxon-name></italic> (see below). A re-examination of other Nearctic <italic><tp:taxon-name><tp:taxon-name-part taxon-name-part-type="genus" reg="Gnypeta">Gnypeta</tp:taxon-name-part></tp:taxon-name></italic> species revealed two others that are closely related to <italic><tp:taxon-name><tp:taxon-name-part taxon-name-part-type="genus" reg="Dasygnypeta">D.</tp:taxon-name-part> <tp:taxon-name-part taxon-name-part-type="species" reg="velata">velata</tp:taxon-name-part></tp:taxon-name></italic>: <italic><tp:taxon-name><tp:taxon-name-part taxon-name-part-type="genus" reg="Gnypeta">G.</tp:taxon-name-part> <tp:taxon-name-part taxon-name-part-type="species" reg="baranowskii">baranowskii</tp:taxon-name-part></tp:taxon-name></italic> Klimaszewski, and <italic><tp:taxon-name><tp:taxon-name-part taxon-name-part-type="genus" reg="Gnypeta">G.</tp:taxon-name-part> <tp:taxon-name-part taxon-name-part-type="species" reg="nigrella">nigrella</tp:taxon-name-part></tp:taxon-name></italic> (LeConte). Their morphological divergence from other <italic><tp:taxon-name><tp:taxon-name-part taxon-name-part-type="genus" reg="Gnypeta">Gnypeta</tp:taxon-name-part></tp:taxon-name></italic> was represented by an earlier placement in the ‘Nigrella species group’ of <italic><tp:taxon-name><tp:taxon-name-part taxon-name-part-type="genus" reg="Gnypeta">Gnypeta</tp:taxon-name-part></tp:taxon-name></italic> by <xref ref-type="bibr" rid="B33">Klimaszewski et al. (2008)</xref>, together with <italic><tp:taxon-name><tp:taxon-name-part taxon-name-part-type="genus" reg="Gnypeta">G.</tp:taxon-name-part> <tp:taxon-name-part taxon-name-part-type="species" reg="saccharina">saccharina</tp:taxon-name-part></tp:taxon-name></italic> (now a synonym of <italic><tp:taxon-name><tp:taxon-name-part taxon-name-part-type="genus" reg="Paradilacra">Paradilacra</tp:taxon-name-part> <tp:taxon-name-part taxon-name-part-type="species" reg="densissima">densissima</tp:taxon-name-part></tp:taxon-name></italic>). In corroboration with morphology, DNA barcodes of <italic><tp:taxon-name><tp:taxon-name-part taxon-name-part-type="genus" reg="Dasygnypeta">D.</tp:taxon-name-part> <tp:taxon-name-part taxon-name-part-type="species" reg="velata">velata</tp:taxon-name-part></tp:taxon-name></italic> and <italic><tp:taxon-name><tp:taxon-name-part taxon-name-part-type="genus" reg="Gnypeta">G.</tp:taxon-name-part> <tp:taxon-name-part taxon-name-part-type="species" reg="nigrella">nigrella</tp:taxon-name-part></tp:taxon-name></italic> form sister clusters (sequences of <italic><tp:taxon-name><tp:taxon-name-part taxon-name-part-type="genus" reg="Gnypeta">G.</tp:taxon-name-part> <tp:taxon-name-part taxon-name-part-type="species" reg="baranowskii">baranowskii</tp:taxon-name-part></tp:taxon-name></italic> not available). Transfer of these two <italic><tp:taxon-name><tp:taxon-name-part taxon-name-part-type="genus" reg="Gnypeta">Gnypeta</tp:taxon-name-part></tp:taxon-name></italic> species to <italic><tp:taxon-name><tp:taxon-name-part taxon-name-part-type="genus" reg="Dasygnypeta">Dasygnypeta</tp:taxon-name-part></tp:taxon-name></italic> required a new concept for this genus as most of the distinguishing features were apomorphies of <italic><tp:taxon-name><tp:taxon-name-part taxon-name-part-type="genus" reg="Dasygnypeta">D.</tp:taxon-name-part> <tp:taxon-name-part taxon-name-part-type="species" reg="velata">velata</tp:taxon-name-part></tp:taxon-name></italic> or found not to be of diagnostic value due to variability or overlap with other genera. Here we distinguish members of <italic><tp:taxon-name><tp:taxon-name-part taxon-name-part-type="genus" reg="Dasygnypeta">Dasygnypeta</tp:taxon-name-part></tp:taxon-name></italic> by their characteristic abdomen (Figs <xref ref-type="fig" rid="F10">10</xref>–<xref ref-type="fig" rid="F12">12</xref>): base of abdomen ca. as wide as head; basal half of abdomen elongate, tergite III (first visible) only moderately transverse, ~ 2 × as wide as long (at least 2.5 × in <italic><tp:taxon-name><tp:taxon-name-part taxon-name-part-type="genus" reg="Gnypeta">Gnypeta</tp:taxon-name-part></tp:taxon-name></italic>); tergites III–V with very deep basal impressions, each creating strongly convex areas on the disc. Members of <italic><tp:taxon-name><tp:taxon-name-part taxon-name-part-type="genus" reg="Dasygnypeta">Dasygnypeta</tp:taxon-name-part></tp:taxon-name></italic> could be confused with <italic><tp:taxon-name><tp:taxon-name-part taxon-name-part-type="genus" reg="Tachyusa">Tachyusa</tp:taxon-name-part></tp:taxon-name></italic>, which also bears an elongate basal abdomen, but in the latter genus tergites III–V are far more elongate and the abdominal base is narrower than the head (Fig. <xref ref-type="fig" rid="F9">9</xref>). <italic><tp:taxon-name><tp:taxon-name-part taxon-name-part-type="genus" reg="Dasygnypeta">Dasygnypeta</tp:taxon-name-part> <tp:taxon-name-part taxon-name-part-type="species" reg="nigrella">nigrella</tp:taxon-name-part></tp:taxon-name></italic> was even originally described by <xref ref-type="bibr" rid="B43">LeConte (1863)</xref> in <italic><tp:taxon-name><tp:taxon-name-part taxon-name-part-type="genus" reg="Tachyusa">Tachyusa</tp:taxon-name-part></tp:taxon-name></italic>, likely based on this similarity.</p><fig id="F9" position="float" orientation="portrait"><object-id xmlns:xlink="http://www.w3.org/1999/xlink" content-type="doi" xlink:type="simple">10.3897/zookeys.1041.64460.figure9</object-id><object-id xmlns:xlink="http://www.w3.org/1999/xlink" content-type="arpha" xlink:type="simple">43B6C5E5-7575-5428-82C1-58DFA49DF61A</object-id><label>Figure 9.</label><caption><p><italic><tp:taxon-name><tp:taxon-name-part taxon-name-part-type="genus" reg="Tachyusa">Tachyusa</tp:taxon-name-part> <tp:taxon-name-part taxon-name-part-type="species" reg="obsoleta">obsoleta</tp:taxon-name-part></tp:taxon-name></italic> Casey <bold>A</bold> habitus <bold>B</bold> median lobe of aedeagus in lateral view <bold>C</bold> median lobe of aedeagus in dorsal view (adapted from Paśnik 2006) <bold>D</bold> spermatheca <bold>E</bold> male tergite VIII <bold>F</bold> male sternite VIII <bold>G</bold> female tergite VIII <bold>H</bold> female sternite VIII. Scale bars: 1 mm (<bold>A</bold>); 0.2 mm (<bold>B–H</bold>). Illustrations after <xref ref-type="bibr" rid="B39">Klimaszewski et al. (2018)</xref>, used with permission.</p></caption><graphic xmlns:xlink="http://www.w3.org/1999/xlink" xlink:href="zookeys-1041-027-g009.jpg" position="float" orientation="portrait" xlink:type="simple" id="oo_550274.jpg"><uri content-type="original_file" xlink:type="simple">https://binary.pensoft.net/fig/550274</uri></graphic></fig></sec></tp:treatment-sec><tp:treatment-sec><!--Section generated to contain objects referenced in tp:taxon-treatment.--><fig id="F10" position="float" orientation="portrait"><object-id xmlns:xlink="http://www.w3.org/1999/xlink" content-type="doi" xlink:type="simple">10.3897/zookeys.1041.64460.figure10</object-id><object-id xmlns:xlink="http://www.w3.org/1999/xlink" content-type="arpha" xlink:type="simple">90BACBD7-085C-5217-9014-954233EC3E01</object-id><label>Figure 10.</label><caption><p><italic><tp:taxon-name><tp:taxon-name-part taxon-name-part-type="genus" reg="Dasygnypeta">Dasygnypeta</tp:taxon-name-part> <tp:taxon-name-part taxon-name-part-type="species" reg="baranowskii">baranowskii</tp:taxon-name-part></tp:taxon-name></italic> (Klimaszewski) <bold>A</bold> habitus <bold>B</bold> median lobe of aedeagus in lateral view <bold>C</bold> median lobe of aedeagus in dorsal view <bold>D</bold> spermatheca <bold>E</bold> male tergite VIII <bold>F</bold> male sternite VIII <bold>G</bold> female tergite VIII <bold>H</bold> female sternite VIII. Scale bars: 1 mm (<bold>A</bold>); 0.2 mm (<bold>B–H</bold>). Illustrations after <xref ref-type="bibr" rid="B41">Klimaszewski et al. (2020)</xref>, used with permission.</p></caption><graphic xmlns:xlink="http://www.w3.org/1999/xlink" xlink:href="zookeys-1041-027-g010.jpg" position="float" orientation="portrait" xlink:type="simple" id="oo_550275.jpg"><uri content-type="original_file" xlink:type="simple">https://binary.pensoft.net/fig/550275</uri></graphic></fig><fig id="F12" position="float" orientation="portrait"><object-id xmlns:xlink="http://www.w3.org/1999/xlink" content-type="doi" xlink:type="simple">10.3897/zookeys.1041.64460.figure12</object-id><object-id xmlns:xlink="http://www.w3.org/1999/xlink" content-type="arpha" xlink:type="simple">E4119E5D-6EA2-54E8-A5B5-00A7C1E69B3C</object-id><label>Figure 12.</label><caption><p><italic><tp:taxon-name><tp:taxon-name-part taxon-name-part-type="genus" reg="Dasygnypeta">Dasygnypeta</tp:taxon-name-part> <tp:taxon-name-part taxon-name-part-type="species" reg="velata">velata</tp:taxon-name-part></tp:taxon-name></italic> (Erichson) <bold>A</bold> habitus <bold>B</bold> median lobe of aedeagus in lateral view <bold>C</bold> median lobe of aedeagus in dorsal view <bold>D</bold> spermatheca <bold>E</bold> male tergite VIII <bold>F</bold> male sternite VIII <bold>G</bold> female tergite VIII <bold>H</bold> female sternite VIII. Scale bars: 1 mm (<bold>A</bold>); 0.2 mm (<bold>B–H</bold>). Illustrations after <xref ref-type="bibr" rid="B39">Klimaszewski et al. (2018)</xref>, used with permission.</p></caption><graphic xmlns:xlink="http://www.w3.org/1999/xlink" xlink:href="zookeys-1041-027-g012.jpg" position="float" orientation="portrait" xlink:type="simple" id="oo_550277.jpg"><uri content-type="original_file" xlink:type="simple">https://binary.pensoft.net/fig/550277</uri></graphic></fig></tp:treatment-sec><ref-list><ref id="B39"><mixed-citation xmlns:xlink="http://www.w3.org/1999/xlink" xlink:type="simple"><person-group><name name-style="western"><surname>Klimaszewski</surname><given-names>J</given-names></name><name name-style="western"><surname>Webster</surname><given-names>R</given-names></name><name name-style="western"><surname>Langor</surname><given-names>D</given-names></name><name name-style="western"><surname>Brunke</surname><given-names>AJ</given-names></name><name name-style="western"><surname>Davies</surname><given-names>A</given-names></name><name name-style="western"><surname>Bourdon</surname><given-names>C</given-names></name><name name-style="western"><surname>Labrecque</surname><given-names>M</given-names></name><name name-style="western"><surname>Newton</surname><given-names>AF</given-names></name><name name-style="western"><surname>Dorval</surname><given-names>J-A</given-names></name><name name-style="western"><surname>Frank</surname><given-names>JH</given-names></name></person-group> (<year>2018</year>) <source>Aleocharine rove beetles of Eastern Canada (<tp:taxon-name><tp:taxon-name-part taxon-name-part-type="order">Coleoptera</tp:taxon-name-part></tp:taxon-name>, <tp:taxon-name><tp:taxon-name-part taxon-name-part-type="family">Staphylinidae</tp:taxon-name-part></tp:taxon-name>, <tp:taxon-name><tp:taxon-name-part taxon-name-part-type="subfamily">Aleocharinae</tp:taxon-name-part></tp:taxon-name>): a glimpse of megadiversity.</source><publisher-name>Springer Nature</publisher-name>, <publisher-loc>Cham</publisher-loc>, <size units="page">902 pp</size>. <ext-link xlink:type="simple" ext-link-type="doi" xlink:href="10.1007/978-3-319-77344-5">https://doi.org/10.1007/978-3-319-77344-5</ext-link></mixed-citation></ref><ref id="B23"><mixed-citation xmlns:xlink="http://www.w3.org/1999/xlink" xlink:type="simple"><person-group><name name-style="western"><surname>Gusarov</surname><given-names>VI</given-names></name></person-group> (<year>2003a</year>) <article-title>Revision of some types of North American aleocharines (<tp:taxon-name><tp:taxon-name-part taxon-name-part-type="order">Coleoptera</tp:taxon-name-part></tp:taxon-name>: <tp:taxon-name><tp:taxon-name-part taxon-name-part-type="family">Staphylinidae</tp:taxon-name-part></tp:taxon-name>: <tp:taxon-name><tp:taxon-name-part taxon-name-part-type="subfamily">Aleocharinae</tp:taxon-name-part></tp:taxon-name>), with synonymic notes.</article-title><source>Zootaxa</source><volume>353</volume>: <fpage>1</fpage>–<lpage>134</lpage>. <ext-link xlink:type="simple" ext-link-type="doi" xlink:href="10.11646/zootaxa.353.1.1">https://doi.org/10.11646/zootaxa.353.1.1</ext-link></mixed-citation></ref><ref id="B35"><mixed-citation xmlns:xlink="http://www.w3.org/1999/xlink" xlink:type="simple"><person-group><name name-style="western"><surname>Klimaszewski</surname><given-names>J</given-names></name><name name-style="western"><surname>Larson</surname><given-names>DJ</given-names></name><name name-style="western"><surname>Labrecque</surname><given-names>M</given-names></name><name name-style="western"><surname>Bourdon</surname><given-names>C</given-names></name></person-group> (<year>2016a</year>) <article-title>Twelve new species and fifty-three new provincial distribution records of <tp:taxon-name><tp:taxon-name-part taxon-name-part-type="subfamily">Aleocharinae</tp:taxon-name-part></tp:taxon-name> rove beetles of Saskatchewan, Canada (<tp:taxon-name><tp:taxon-name-part taxon-name-part-type="order">Coleoptera</tp:taxon-name-part></tp:taxon-name>, <tp:taxon-name><tp:taxon-name-part taxon-name-part-type="family">Staphylinidae</tp:taxon-name-part></tp:taxon-name>).</article-title><source>ZooKeys</source><volume>610</volume>: <fpage>45</fpage>–<lpage>112</lpage>. <ext-link xlink:type="simple" ext-link-type="doi" xlink:href="10.3897/zookeys.610.9361">https://doi.org/10.3897/zookeys.610.9361</ext-link></mixed-citation></ref><ref id="B33"><mixed-citation xmlns:xlink="http://www.w3.org/1999/xlink" xlink:type="simple"><person-group><name name-style="western"><surname>Klimaszewski</surname><given-names>J</given-names></name><name name-style="western"><surname>Savard</surname><given-names>K</given-names></name><name name-style="western"><surname>Pelletier</surname><given-names>G</given-names></name><name name-style="western"><surname>Webster</surname><given-names>RP</given-names></name></person-group> (<year>2008</year>) <article-title>Species review of the genus <italic><tp:taxon-name><tp:taxon-name-part taxon-name-part-type="genus">Gnypeta</tp:taxon-name-part></tp:taxon-name></italic> Thomson from Canada, Alaska and Greenland (<tp:taxon-name><tp:taxon-name-part taxon-name-part-type="order">Coleoptera</tp:taxon-name-part></tp:taxon-name>, <tp:taxon-name><tp:taxon-name-part taxon-name-part-type="family">Staphylinidae</tp:taxon-name-part></tp:taxon-name>, <tp:taxon-name><tp:taxon-name-part taxon-name-part-type="subfamily">Aleocharinae</tp:taxon-name-part></tp:taxon-name>): systematics, bionomics and distribution.</article-title><source>ZooKeys</source><volume>2</volume>: <fpage>11</fpage>–<lpage>84</lpage>. <ext-link xlink:type="simple" ext-link-type="doi" xlink:href="10.3897/zookeys.2.4">https://doi.org/10.3897/zookeys.2.4</ext-link></mixed-citation></ref><ref id="B58"><mixed-citation xmlns:xlink="http://www.w3.org/1999/xlink" xlink:type="simple"><person-group><name name-style="western"><surname>Paśnik</surname><given-names>G</given-names></name></person-group> (<year>2010</year>) <source>Phylogeny and Generic Classification of <tp:taxon-name><tp:taxon-name-part taxon-name-part-type="tribe">Tachyusini</tp:taxon-name-part></tp:taxon-name> (<tp:taxon-name><tp:taxon-name-part taxon-name-part-type="order">Coleoptera</tp:taxon-name-part></tp:taxon-name>, <tp:taxon-name><tp:taxon-name-part taxon-name-part-type="family">Staphylinidae</tp:taxon-name-part></tp:taxon-name>: <tp:taxon-name><tp:taxon-name-part taxon-name-part-type="subfamily">Aleocharinae</tp:taxon-name-part></tp:taxon-name>).</source><publisher-name>Institute of Systematics and Evolution of Animals</publisher-name>, <publisher-loc>Polish Academy of Sciences, Kraków</publisher-loc>, <size units="page">129 pp</size>.</mixed-citation></ref><ref id="B41"><mixed-citation xmlns:xlink="http://www.w3.org/1999/xlink" xlink:type="simple"><person-group><name name-style="western"><surname>Klimaszewski</surname><given-names>J</given-names></name><name name-style="western"><surname>Hoebeke</surname><given-names>ER</given-names></name><name name-style="western"><surname>Godin</surname><given-names>B</given-names></name><name name-style="western"><surname>Davies</surname><given-names>A</given-names></name><name name-style="western"><surname>Perry</surname><given-names>KI</given-names></name><name name-style="western"><surname>Bourdon</surname><given-names>C</given-names></name><name name-style="western"><surname>Winchester</surname><given-names>N</given-names></name></person-group> (<year>2020</year>) <source>Aleocharine rove beetles of British Columbia: a hotspot of Canadian biodiversity (<tp:taxon-name><tp:taxon-name-part taxon-name-part-type="order">Coleoptera</tp:taxon-name-part></tp:taxon-name>, <tp:taxon-name><tp:taxon-name-part taxon-name-part-type="family">Staphylinidae</tp:taxon-name-part></tp:taxon-name>).</source><publisher-name>Springer</publisher-name>, <publisher-loc>Cham</publisher-loc>, <size units="page">631 pp</size>. <ext-link xlink:type="simple" ext-link-type="doi" xlink:href="10.1007/978-3-030-36174-7">https://doi.org/10.1007/978-3-030-36174-7</ext-link></mixed-citation></ref><ref id="B43"><mixed-citation xmlns:xlink="http://www.w3.org/1999/xlink" xlink:type="simple"><person-group><name name-style="western"><surname>LeConte</surname><given-names>JL</given-names></name></person-group> (<year>1863</year>) <article-title>List of the <tp:taxon-name><tp:taxon-name-part taxon-name-part-type="order">Coleoptera</tp:taxon-name-part></tp:taxon-name> of North America. Prepared for the Smithsonian Institution.</article-title><source>Smithsonian Miscellaneous Collections</source><volume>6</volume>: <fpage>1</fpage>–<lpage>56</lpage>. <ext-link xlink:type="simple" ext-link-type="uri" xlink:href="https://www.biodiversitylibrary.org/page/18078314">https://www.biodiversitylibrary.org/page/18078314</ext-link></mixed-citation></ref></ref-list></tp:taxon-treatment>
