# Supplementary material for: Integrative taxonomy of Nearctic and Palaearctic Aleocharinae: new species, synonymies, and records (Coleoptera, Staphylinidae)
Source: Zookeys. 2021 May 31;1041:27–99. doi: 10.3897/zookeys.1041.64460 (PMC8184736; doi:10.3897/zookeys.1041.64460)
Supplement: XML Treatment for Dasygnypeta baranowskii [file zookeys.1041.64460-treatment9.xml]

<!DOCTYPE tp:taxon-treatment
  PUBLIC "-//TaxonX//DTD Taxonomic Treatment Publishing DTD v0 20100105//EN" "tax-treatment-NSO.dtd">
<tp:taxon-treatment xmlns:tp="http://www.plazi.org/taxpub"><tp:treatment-meta><kwd-group><label>Taxon classification</label><kwd><named-content xmlns:xlink="http://www.w3.org/1999/xlink" content-type="kingdom">Animalia</named-content></kwd><kwd><named-content xmlns:xlink="http://www.w3.org/1999/xlink" content-type="order">Coleoptera</named-content></kwd><kwd><named-content xmlns:xlink="http://www.w3.org/1999/xlink" content-type="family">Staphylinidae</named-content></kwd></kwd-group><mixed-citation publication-type="journal"><person-group><name><surname>Brunke</surname><given-names>Adam J.</given-names></name><name><surname>Pentinsaari</surname><given-names>Mikko</given-names></name><name><surname>Klimaszewski</surname><given-names>Jan</given-names></name></person-group><article-title>Integrative taxonomy of Nearctic and Palaearctic <tp:taxon-name><tp:taxon-name-part taxon-name-part-type="subfamily">Aleocharinae</tp:taxon-name-part></tp:taxon-name>: new species, synonymies, and records (<tp:taxon-name><tp:taxon-name-part taxon-name-part-type="order">Coleoptera</tp:taxon-name-part></tp:taxon-name>, <tp:taxon-name><tp:taxon-name-part taxon-name-part-type="family">Staphylinidae</tp:taxon-name-part></tp:taxon-name>)</article-title><source>Zookeys</source><day>31</day><month>5</month><year>2021</year><volume>1041</volume><fpage>27</fpage><lpage>99</lpage><pub-id pub-id-type="doi">10.3897/zookeys.1041.64460</pub-id></mixed-citation></tp:treatment-meta><tp:nomenclature><tp:taxon-name><object-id xmlns:xlink="http://www.w3.org/1999/xlink" content-type="arpha" xlink:type="simple">07B2AE1C-D445-5110-AA12-4E67C8ECBA3B</object-id>
              <tp:taxon-name-part taxon-name-part-type="genus" reg="Dasygnypeta">Dasygnypeta</tp:taxon-name-part>
              <tp:taxon-name-part taxon-name-part-type="species" reg="baranowskii">baranowskii</tp:taxon-name-part>
            </tp:taxon-name><tp:taxon-authority>(Klimaszewski, 2020)</tp:taxon-authority><tp:taxon-status xmlns:xlink="http://www.w3.org/1999/xlink" xlink:type="simple">comb. nov.</tp:taxon-status><xref ref-type="fig" rid="F10">Fig. 10A–H</xref><tp:nomenclature-citation-list><tp:nomenclature-citation><tp:taxon-name>
                  <tp:taxon-name-part taxon-name-part-type="genus" reg="Gnypeta">Gnypeta</tp:taxon-name-part> <tp:taxon-name-part taxon-name-part-type="species" reg="baranowskii">baranowskii</tp:taxon-name-part></tp:taxon-name><comment>Klimaszewski, 2020</comment></tp:nomenclature-citation></tp:nomenclature-citation-list></tp:nomenclature><tp:treatment-sec sec-type="distribution" id="SECID0EZOAI"><title>Distribution.</title><p><bold>Origin</bold>: Nearctic. <bold>Canada</bold>: BC.</p></tp:treatment-sec><tp:treatment-sec sec-type="Bionomics" id="SECID0EDPAI"><title>Bionomics.</title><p>The type series was collected by sifting litter (<xref ref-type="bibr" rid="B41">Klimaszewski et al. 2020</xref>).</p></tp:treatment-sec><tp:treatment-sec sec-type="comments" id="SECID0ENPAI"><title>Comments.</title><p>We here transfer this species to <italic><tp:taxon-name><tp:taxon-name-part taxon-name-part-type="genus" reg="Dasygnypeta">Dasygnypeta</tp:taxon-name-part></tp:taxon-name></italic> sensu nov. based on morphology illustrated by <xref ref-type="bibr" rid="B41">Klimaszewski et al. (2020)</xref>. This recently described western species is most similar to eastern <italic><tp:taxon-name><tp:taxon-name-part taxon-name-part-type="genus" reg="Dasygnypeta">D.</tp:taxon-name-part> <tp:taxon-name-part taxon-name-part-type="species" reg="nigrella">nigrella</tp:taxon-name-part></tp:taxon-name></italic> based on the moderately elongate antennae, more robust body and the distinctive deep emargination of female sternite VIII. However, it is easily distinguished by the coarser pronotal punctation, and male and female genitalia (Fig. <xref ref-type="fig" rid="F10">10</xref>). The aedeagus of <italic><tp:taxon-name><tp:taxon-name-part taxon-name-part-type="genus" reg="Dasygnypeta">D.</tp:taxon-name-part> <tp:taxon-name-part taxon-name-part-type="species" reg="baranowskii">baranowskii</tp:taxon-name-part></tp:taxon-name></italic> is superficially similar to <italic><tp:taxon-name><tp:taxon-name-part taxon-name-part-type="genus" reg="Paradilacra">P.</tp:taxon-name-part> <tp:taxon-name-part taxon-name-part-type="species" reg="densissima">densissima</tp:taxon-name-part></tp:taxon-name></italic> but these taxa are externally quite different.</p><fig id="F10" position="float" orientation="portrait"><object-id xmlns:xlink="http://www.w3.org/1999/xlink" content-type="doi" xlink:type="simple">10.3897/zookeys.1041.64460.figure10</object-id><object-id xmlns:xlink="http://www.w3.org/1999/xlink" content-type="arpha" xlink:type="simple">90BACBD7-085C-5217-9014-954233EC3E01</object-id><label>Figure 10.</label><caption><p><italic><tp:taxon-name><tp:taxon-name-part taxon-name-part-type="genus" reg="Dasygnypeta">Dasygnypeta</tp:taxon-name-part> <tp:taxon-name-part taxon-name-part-type="species" reg="baranowskii">baranowskii</tp:taxon-name-part></tp:taxon-name></italic> (Klimaszewski) <bold>A</bold> habitus <bold>B</bold> median lobe of aedeagus in lateral view <bold>C</bold> median lobe of aedeagus in dorsal view <bold>D</bold> spermatheca <bold>E</bold> male tergite VIII <bold>F</bold> male sternite VIII <bold>G</bold> female tergite VIII <bold>H</bold> female sternite VIII. Scale bars: 1 mm (<bold>A</bold>); 0.2 mm (<bold>B–H</bold>). Illustrations after <xref ref-type="bibr" rid="B41">Klimaszewski et al. (2020)</xref>, used with permission.</p></caption><graphic xmlns:xlink="http://www.w3.org/1999/xlink" xlink:href="zookeys-1041-027-g010.jpg" position="float" orientation="portrait" xlink:type="simple" id="oo_550275.jpg"><uri content-type="original_file" xlink:type="simple">https://binary.pensoft.net/fig/550275</uri></graphic></fig></tp:treatment-sec><ref-list><ref id="B41"><mixed-citation xmlns:xlink="http://www.w3.org/1999/xlink" xlink:type="simple"><person-group><name name-style="western"><surname>Klimaszewski</surname><given-names>J</given-names></name><name name-style="western"><surname>Hoebeke</surname><given-names>ER</given-names></name><name name-style="western"><surname>Godin</surname><given-names>B</given-names></name><name name-style="western"><surname>Davies</surname><given-names>A</given-names></name><name name-style="western"><surname>Perry</surname><given-names>KI</given-names></name><name name-style="western"><surname>Bourdon</surname><given-names>C</given-names></name><name name-style="western"><surname>Winchester</surname><given-names>N</given-names></name></person-group> (<year>2020</year>) <source>Aleocharine rove beetles of British Columbia: a hotspot of Canadian biodiversity (<tp:taxon-name><tp:taxon-name-part taxon-name-part-type="order">Coleoptera</tp:taxon-name-part></tp:taxon-name>, <tp:taxon-name><tp:taxon-name-part taxon-name-part-type="family">Staphylinidae</tp:taxon-name-part></tp:taxon-name>).</source><publisher-name>Springer</publisher-name>, <publisher-loc>Cham</publisher-loc>, <size units="page">631 pp</size>. <ext-link xlink:type="simple" ext-link-type="doi" xlink:href="10.1007/978-3-030-36174-7">https://doi.org/10.1007/978-3-030-36174-7</ext-link></mixed-citation></ref></ref-list></tp:taxon-treatment>
