# Supplementary material for: Integrative taxonomy of Nearctic and Palaearctic Aleocharinae: new species, synonymies, and records (Coleoptera, Staphylinidae)
Source: Zookeys. 2021 May 31;1041:27–99. doi: 10.3897/zookeys.1041.64460 (PMC8184736; doi:10.3897/zookeys.1041.64460)
Supplement: XML Treatment for Dasygnypeta nigrella [file zookeys.1041.64460-treatment10.xml]

<!DOCTYPE tp:taxon-treatment
  PUBLIC "-//TaxonX//DTD Taxonomic Treatment Publishing DTD v0 20100105//EN" "tax-treatment-NSO.dtd">
<tp:taxon-treatment xmlns:tp="http://www.plazi.org/taxpub"><tp:treatment-meta><kwd-group><label>Taxon classification</label><kwd><named-content xmlns:xlink="http://www.w3.org/1999/xlink" content-type="kingdom">Animalia</named-content></kwd><kwd><named-content xmlns:xlink="http://www.w3.org/1999/xlink" content-type="order">Coleoptera</named-content></kwd><kwd><named-content xmlns:xlink="http://www.w3.org/1999/xlink" content-type="family">Staphylinidae</named-content></kwd></kwd-group><mixed-citation publication-type="journal"><person-group><name><surname>Brunke</surname><given-names>Adam J.</given-names></name><name><surname>Pentinsaari</surname><given-names>Mikko</given-names></name><name><surname>Klimaszewski</surname><given-names>Jan</given-names></name></person-group><article-title>Integrative taxonomy of Nearctic and Palaearctic <tp:taxon-name><tp:taxon-name-part taxon-name-part-type="subfamily">Aleocharinae</tp:taxon-name-part></tp:taxon-name>: new species, synonymies, and records (<tp:taxon-name><tp:taxon-name-part taxon-name-part-type="order">Coleoptera</tp:taxon-name-part></tp:taxon-name>, <tp:taxon-name><tp:taxon-name-part taxon-name-part-type="family">Staphylinidae</tp:taxon-name-part></tp:taxon-name>)</article-title><source>Zookeys</source><day>31</day><month>5</month><year>2021</year><volume>1041</volume><fpage>27</fpage><lpage>99</lpage><pub-id pub-id-type="doi">10.3897/zookeys.1041.64460</pub-id></mixed-citation></tp:treatment-meta><tp:nomenclature><tp:taxon-name><object-id xmlns:xlink="http://www.w3.org/1999/xlink" content-type="arpha" xlink:type="simple">E1AE07D9-4C82-5A3F-BDBF-05959CE93F6E</object-id>
              <tp:taxon-name-part taxon-name-part-type="genus" reg="Dasygnypeta">Dasygnypeta</tp:taxon-name-part>
              <tp:taxon-name-part taxon-name-part-type="species" reg="nigrella">nigrella</tp:taxon-name-part>
              <object-id xmlns:xlink="http://www.w3.org/1999/xlink" xlink:type="simple">BOLD:ACS6831</object-id>
            </tp:taxon-name><tp:taxon-authority>(LeConte, 1863)</tp:taxon-authority><tp:taxon-status xmlns:xlink="http://www.w3.org/1999/xlink" xlink:type="simple">comb. nov.</tp:taxon-status><xref ref-type="fig" rid="F11">Fig. 11A–H</xref><tp:nomenclature-citation-list><tp:nomenclature-citation><tp:taxon-name>
                  <tp:taxon-name-part taxon-name-part-type="genus" reg="Tachyusa">Tachyusa</tp:taxon-name-part> <tp:taxon-name-part taxon-name-part-type="species" reg="nigrella">nigrella</tp:taxon-name-part></tp:taxon-name><comment>LeConte, 1863</comment></tp:nomenclature-citation><tp:nomenclature-citation><tp:taxon-name>
                  <tp:taxon-name-part taxon-name-part-type="genus" reg="Gnypeta">Gnypeta</tp:taxon-name-part> <tp:taxon-name-part taxon-name-part-type="species" reg="nigrella">nigrella</tp:taxon-name-part></tp:taxon-name><comment>: <xref ref-type="bibr" rid="B33">Klimaszewski et al. 2008</xref></comment></tp:nomenclature-citation></tp:nomenclature-citation-list></tp:nomenclature><tp:treatment-sec sec-type="material" id="SECID0E5UAI"><title>Material</title><p><bold>(DNA barcoded specimens). Canada: New Brunswick</bold>: York Co., Fredericton at St. John River, <named-content xmlns:xlink="http://www.w3.org/1999/xlink" content-type="dwc:verbatimCoordinates" xlink:type="simple"><named-content content-type="geo-json" specific-use="{&#34;type&#34;:&#34;Point&#34;,&#34;coordinates&#34;:[-66.625000,45.959000]}" id="NCID0EJVAI" xlink:type="simple">45.959, -66.625</named-content></named-content>, margin of river in drift (mostly maple seeds), 4.VII.2004, R.P. Webster (1, <abbrev xmlns:xlink="http://www.w3.org/1999/xlink" content-type="institution" xlink:title="Laurentian Forestry Centre, Québec, Quebec, Canada" id="ABBRID0EOVAI" xlink:type="simple">LFC</abbrev>).</p></tp:treatment-sec><tp:treatment-sec sec-type="material" id="SECID0ETVAI"><title>Additional non-barcoded material.</title><p><bold>Canada: Manitoba</bold>: 5 miles SW of Shilo, 5.VI.1958, J.F. McAlpine (1, <named-content xmlns:xlink="http://www.w3.org/1999/xlink" content-type="dwc:institutional_code" xlink:type="simple">CNC</named-content>); <bold>Quebec</bold>: Montreal, 30.VIII.1968, E.J. Kiteley (1, <named-content xmlns:xlink="http://www.w3.org/1999/xlink" content-type="dwc:institutional_code" xlink:type="simple">CNC</named-content>); Montreal 14.VI.1972, E.J. Kiteley (1, <named-content xmlns:xlink="http://www.w3.org/1999/xlink" content-type="dwc:institutional_code" xlink:type="simple">CNC</named-content>); Berthierville, 5.VI.1976, E.J. Kiteley (3, <named-content xmlns:xlink="http://www.w3.org/1999/xlink" content-type="dwc:institutional_code" xlink:type="simple">CNC</named-content>); Kazabazua, 15.VIII.1968, R.C. Lawrence (3, <named-content xmlns:xlink="http://www.w3.org/1999/xlink" content-type="dwc:institutional_code" xlink:type="simple">CNC</named-content>); Wakefield, 4.VI.1930, W.J. Brown (1, <named-content xmlns:xlink="http://www.w3.org/1999/xlink" content-type="dwc:institutional_code" xlink:type="simple">CNC</named-content>); Drummondville, 18.VII.1977, river mudflat, L. LeSage (5, <named-content xmlns:xlink="http://www.w3.org/1999/xlink" content-type="dwc:institutional_code" xlink:type="simple">CNC</named-content>).</p></tp:treatment-sec><tp:treatment-sec sec-type="distribution" id="SECID0EAXAI"><title>Distribution.</title><p><bold>Origin</bold>: Nearctic. <bold>Canada</bold>: MB [new record], NB, NF, ON, QC [new record]. <bold>United States</bold>: IL, MA, MD, NJ, NY, PA, VT, WV.</p></tp:treatment-sec><tp:treatment-sec sec-type="Bionomics" id="SECID0EMXAI"><title>Bionomics.</title><p>Collected along the edge of a variety of running and standing water-based habitats.</p></tp:treatment-sec><tp:treatment-sec sec-type="comments" id="SECID0ERXAI"><title>Comments.</title><p>We here transfer this species to <italic><tp:taxon-name><tp:taxon-name-part taxon-name-part-type="genus" reg="Dasygnypeta">Dasygnypeta</tp:taxon-name-part></tp:taxon-name></italic> sensu nov. based on morphology and close clustering of DNA barcode sequences with <italic><tp:taxon-name><tp:taxon-name-part taxon-name-part-type="genus" reg="Dasygnypeta">D.</tp:taxon-name-part> <tp:taxon-name-part taxon-name-part-type="species" reg="velata">velata</tp:taxon-name-part></tp:taxon-name></italic>. <italic><tp:taxon-name><tp:taxon-name-part taxon-name-part-type="genus" reg="Dasygnypeta">Dasygnypeta</tp:taxon-name-part> <tp:taxon-name-part taxon-name-part-type="species" reg="nigrella">nigrella</tp:taxon-name-part></tp:taxon-name></italic> is a widespread species in eastern North America and is here newly reported from Manitoba and Quebec.</p><fig id="F11" position="float" orientation="portrait"><object-id xmlns:xlink="http://www.w3.org/1999/xlink" content-type="doi" xlink:type="simple">10.3897/zookeys.1041.64460.figure11</object-id><object-id xmlns:xlink="http://www.w3.org/1999/xlink" content-type="arpha" xlink:type="simple">CB5C8EE9-71FF-53D7-96DD-9B5C2F96FD81</object-id><label>Figure 11.</label><caption><p><italic><tp:taxon-name><tp:taxon-name-part taxon-name-part-type="genus" reg="Dasygnypeta">Dasygnypeta</tp:taxon-name-part> <tp:taxon-name-part taxon-name-part-type="species" reg="nigrella">nigrella</tp:taxon-name-part></tp:taxon-name></italic> (LeConte) <bold>A</bold> habitus <bold>B</bold> median lobe of aedeagus in lateral view <bold>C</bold> median lobe of aedeagus in dorsal view <bold>D</bold> spermatheca <bold>E</bold> male tergite VIII <bold>F</bold> male sternite VIII <bold>G</bold> female tergite VIII <bold>H</bold> female sternite VIII. Scale bars: 1 mm (<bold>A</bold>); 0.2 mm (<bold>B–H</bold>). Illustrations after <xref ref-type="bibr" rid="B39">Klimaszewski et al. (2018)</xref>, used with permission.</p></caption><graphic xmlns:xlink="http://www.w3.org/1999/xlink" xlink:href="zookeys-1041-027-g011.jpg" position="float" orientation="portrait" xlink:type="simple" id="oo_550276.jpg"><uri content-type="original_file" xlink:type="simple">https://binary.pensoft.net/fig/550276</uri></graphic></fig></tp:treatment-sec><ref-list><ref id="B39"><mixed-citation xmlns:xlink="http://www.w3.org/1999/xlink" xlink:type="simple"><person-group><name name-style="western"><surname>Klimaszewski</surname><given-names>J</given-names></name><name name-style="western"><surname>Webster</surname><given-names>R</given-names></name><name name-style="western"><surname>Langor</surname><given-names>D</given-names></name><name name-style="western"><surname>Brunke</surname><given-names>AJ</given-names></name><name name-style="western"><surname>Davies</surname><given-names>A</given-names></name><name name-style="western"><surname>Bourdon</surname><given-names>C</given-names></name><name name-style="western"><surname>Labrecque</surname><given-names>M</given-names></name><name name-style="western"><surname>Newton</surname><given-names>AF</given-names></name><name name-style="western"><surname>Dorval</surname><given-names>J-A</given-names></name><name name-style="western"><surname>Frank</surname><given-names>JH</given-names></name></person-group> (<year>2018</year>) <source>Aleocharine rove beetles of Eastern Canada (<tp:taxon-name><tp:taxon-name-part taxon-name-part-type="order">Coleoptera</tp:taxon-name-part></tp:taxon-name>, <tp:taxon-name><tp:taxon-name-part taxon-name-part-type="family">Staphylinidae</tp:taxon-name-part></tp:taxon-name>, <tp:taxon-name><tp:taxon-name-part taxon-name-part-type="subfamily">Aleocharinae</tp:taxon-name-part></tp:taxon-name>): a glimpse of megadiversity.</source><publisher-name>Springer Nature</publisher-name>, <publisher-loc>Cham</publisher-loc>, <size units="page">902 pp</size>. <ext-link xlink:type="simple" ext-link-type="doi" xlink:href="10.1007/978-3-319-77344-5">https://doi.org/10.1007/978-3-319-77344-5</ext-link></mixed-citation></ref><ref id="B33"><mixed-citation xmlns:xlink="http://www.w3.org/1999/xlink" xlink:type="simple"><person-group><name name-style="western"><surname>Klimaszewski</surname><given-names>J</given-names></name><name name-style="western"><surname>Savard</surname><given-names>K</given-names></name><name name-style="western"><surname>Pelletier</surname><given-names>G</given-names></name><name name-style="western"><surname>Webster</surname><given-names>RP</given-names></name></person-group> (<year>2008</year>) <article-title>Species review of the genus <italic><tp:taxon-name><tp:taxon-name-part taxon-name-part-type="genus">Gnypeta</tp:taxon-name-part></tp:taxon-name></italic> Thomson from Canada, Alaska and Greenland (<tp:taxon-name><tp:taxon-name-part taxon-name-part-type="order">Coleoptera</tp:taxon-name-part></tp:taxon-name>, <tp:taxon-name><tp:taxon-name-part taxon-name-part-type="family">Staphylinidae</tp:taxon-name-part></tp:taxon-name>, <tp:taxon-name><tp:taxon-name-part taxon-name-part-type="subfamily">Aleocharinae</tp:taxon-name-part></tp:taxon-name>): systematics, bionomics and distribution.</article-title><source>ZooKeys</source><volume>2</volume>: <fpage>11</fpage>–<lpage>84</lpage>. <ext-link xlink:type="simple" ext-link-type="doi" xlink:href="10.3897/zookeys.2.4">https://doi.org/10.3897/zookeys.2.4</ext-link></mixed-citation></ref></ref-list></tp:taxon-treatment>
