# Supplementary material for: Integrative taxonomy of Nearctic and Palaearctic Aleocharinae: new species, synonymies, and records (Coleoptera, Staphylinidae)
Source: Zookeys. 2021 May 31;1041:27–99. doi: 10.3897/zookeys.1041.64460 (PMC8184736; doi:10.3897/zookeys.1041.64460)
Supplement: XML Treatment for Dasygnypeta velata [file zookeys.1041.64460-treatment11.xml]

<!DOCTYPE tp:taxon-treatment
  PUBLIC "-//TaxonX//DTD Taxonomic Treatment Publishing DTD v0 20100105//EN" "tax-treatment-NSO.dtd">
<tp:taxon-treatment xmlns:tp="http://www.plazi.org/taxpub"><tp:treatment-meta><kwd-group><label>Taxon classification</label><kwd><named-content xmlns:xlink="http://www.w3.org/1999/xlink" content-type="kingdom">Animalia</named-content></kwd><kwd><named-content xmlns:xlink="http://www.w3.org/1999/xlink" content-type="order">Coleoptera</named-content></kwd><kwd><named-content xmlns:xlink="http://www.w3.org/1999/xlink" content-type="family">Staphylinidae</named-content></kwd></kwd-group><mixed-citation publication-type="journal"><person-group><name><surname>Brunke</surname><given-names>Adam J.</given-names></name><name><surname>Pentinsaari</surname><given-names>Mikko</given-names></name><name><surname>Klimaszewski</surname><given-names>Jan</given-names></name></person-group><article-title>Integrative taxonomy of Nearctic and Palaearctic <tp:taxon-name><tp:taxon-name-part taxon-name-part-type="subfamily">Aleocharinae</tp:taxon-name-part></tp:taxon-name>: new species, synonymies, and records (<tp:taxon-name><tp:taxon-name-part taxon-name-part-type="order">Coleoptera</tp:taxon-name-part></tp:taxon-name>, <tp:taxon-name><tp:taxon-name-part taxon-name-part-type="family">Staphylinidae</tp:taxon-name-part></tp:taxon-name>)</article-title><source>Zookeys</source><day>31</day><month>5</month><year>2021</year><volume>1041</volume><fpage>27</fpage><lpage>99</lpage><pub-id pub-id-type="doi">10.3897/zookeys.1041.64460</pub-id></mixed-citation></tp:treatment-meta><tp:nomenclature><tp:taxon-name><object-id xmlns:xlink="http://www.w3.org/1999/xlink" content-type="arpha" xlink:type="simple">1367A6AB-1432-5D19-BF2F-3ADF13AEBD27</object-id>
              <tp:taxon-name-part taxon-name-part-type="genus" reg="Dasygnypeta">Dasygnypeta</tp:taxon-name-part>
              <tp:taxon-name-part taxon-name-part-type="species" reg="velata">velata</tp:taxon-name-part>
              <object-id xmlns:xlink="http://www.w3.org/1999/xlink" xlink:type="simple">BOLD:ACZ0581</object-id>
            </tp:taxon-name><tp:taxon-authority>(Erichson, 1837)</tp:taxon-authority><xref ref-type="fig" rid="F12">Fig. 12A–H</xref><tp:nomenclature-citation-list><tp:nomenclature-citation><tp:taxon-name>
                  <tp:taxon-name-part taxon-name-part-type="genus" reg="Homalota">Homalota</tp:taxon-name-part> <tp:taxon-name-part taxon-name-part-type="species" reg="velata">velata</tp:taxon-name-part></tp:taxon-name><comment>Erichson, 1837</comment></tp:nomenclature-citation><tp:nomenclature-citation><tp:taxon-name>
                  <tp:taxon-name-part taxon-name-part-type="genus" reg="Gnypeta">Gnypeta</tp:taxon-name-part> <tp:taxon-name-part taxon-name-part-type="species" reg="minuta">minuta</tp:taxon-name-part></tp:taxon-name><comment>Klimaszewski &amp; Webster, 2008, syn. nov.</comment></tp:nomenclature-citation></tp:nomenclature-citation-list></tp:nomenclature><tp:treatment-sec sec-type="material" id="SECID0EI3AI"><title>Material</title><p><bold>(DNA barcoded specimens). Germany</bold>: Thuringia, Ufergehoelze am Speicher Loessau, <named-content xmlns:xlink="http://www.w3.org/1999/xlink" content-type="dwc:verbatimCoordinates" xlink:type="simple"><named-content content-type="geo-json" specific-use="{&#34;type&#34;:&#34;Point&#34;,&#34;coordinates&#34;:[11.894000,50.566500]}" id="NCID0ET3AI" xlink:type="simple">50.5665, 11.894</named-content></named-content>, 460 m, 1.I.2013, GBOL-Team <named-content xmlns:xlink="http://www.w3.org/1999/xlink" content-type="dwc:institutional_code" xlink:type="simple">ZFMK</named-content> (1, <named-content xmlns:xlink="http://www.w3.org/1999/xlink" content-type="dwc:institutional_code" xlink:type="simple">ZFMK</named-content>); Thuringia, NE, Freibad, Werraufer, <named-content xmlns:xlink="http://www.w3.org/1999/xlink" content-type="dwc:verbatimCoordinates" xlink:type="simple"><named-content content-type="geo-json" specific-use="{&#34;type&#34;:&#34;Point&#34;,&#34;coordinates&#34;:[10.096300,50.976800]}" id="NCID0EF4AI" xlink:type="simple">50.9768, 10.0963</named-content></named-content>, 20.X.2014, GBOL-Team <named-content xmlns:xlink="http://www.w3.org/1999/xlink" content-type="dwc:institutional_code" xlink:type="simple">ZFMK</named-content> (1, <named-content xmlns:xlink="http://www.w3.org/1999/xlink" content-type="dwc:institutional_code" xlink:type="simple">ZFMK</named-content>). <bold>United States: Alaska</bold>: Selawik NWR, Kugarak River, <named-content xmlns:xlink="http://www.w3.org/1999/xlink" content-type="dwc:verbatimCoordinates" xlink:type="simple"><named-content content-type="geo-json" specific-use="{&#34;type&#34;:&#34;Point&#34;,&#34;coordinates&#34;:[-158.996000,66.561000]}" id="NCID0EZ4AI" xlink:type="simple">66.561, -158.996</named-content></named-content>, mud bank, shore washing, 23.VI.2010, D.S. Sikes (3, <named-content xmlns:xlink="http://www.w3.org/1999/xlink" content-type="dwc:institutional_code" xlink:type="simple">UAM</named-content>).</p></tp:treatment-sec><tp:treatment-sec sec-type="material" id="SECID0ED5AI"><title>Additional non-barcoded material.</title><p><bold>Canada: Manitoba</bold>: 5 miles SW of Shilo, 5.VI.1958, J.F. McAlpine (2, <named-content xmlns:xlink="http://www.w3.org/1999/xlink" content-type="dwc:institutional_code" xlink:type="simple">CNC</named-content>); <bold>Northwest Territories</bold>: Inuvik, 24.VI.1972, A. Smetana (1, <named-content xmlns:xlink="http://www.w3.org/1999/xlink" content-type="dwc:institutional_code" xlink:type="simple">CNC</named-content>). <bold>United States: Alaska</bold>: Hess Creek, mi. 24 Wales Hwy, 1.VII.1978, J.M. Campbell and A. Smetana (1, <named-content xmlns:xlink="http://www.w3.org/1999/xlink" content-type="dwc:institutional_code" xlink:type="simple">CNC</named-content>); Kenai Peninsula, Anchor River at Hwy 1, 450’, 4.VI.1978, A. Smetana and E. Becker (1, <named-content xmlns:xlink="http://www.w3.org/1999/xlink" content-type="dwc:institutional_code" xlink:type="simple">CNC</named-content>); mi. 1259 Alaska Hwy, 7.VII.1968, J.M. Campbell and A. Smetana (1, <named-content xmlns:xlink="http://www.w3.org/1999/xlink" content-type="dwc:institutional_code" xlink:type="simple">CNC</named-content>).</p></tp:treatment-sec><tp:treatment-sec sec-type="distribution" id="SECID0EI6AI"><title>Distribution.</title><p><bold>Origin</bold>: Holarctic. <bold>Canada</bold>: MB [new record], NB, NF, NT, SK. <bold>United States</bold>: AK.</p></tp:treatment-sec><tp:treatment-sec sec-type="Bionomics" id="SECID0EU6AI"><title>Bionomics.</title><p>Nearctic specimens have been collected most frequently along the margins of running water but also along the margins of a forest pool (<xref ref-type="bibr" rid="B39">Klimaszewski et al. 2018</xref>).</p></tp:treatment-sec><tp:treatment-sec sec-type="comments" id="SECID0E56AI"><title>Comments.</title><p><italic><tp:taxon-name><tp:taxon-name-part taxon-name-part-type="genus" reg="Dasygnypeta">Dasygnypeta</tp:taxon-name-part> <tp:taxon-name-part taxon-name-part-type="species" reg="velata">velata</tp:taxon-name-part></tp:taxon-name></italic> is newly reported from North America and was previously known in the Nearctic region under the synonym <italic><tp:taxon-name><tp:taxon-name-part taxon-name-part-type="genus" reg="Gnypeta">Gnypeta</tp:taxon-name-part> <tp:taxon-name-part taxon-name-part-type="species" reg="minuta">minuta</tp:taxon-name-part></tp:taxon-name></italic> (<xref ref-type="bibr" rid="B39">Klimaszewski et al. 2018</xref>). We here newly record this taxon from MB. <italic><tp:taxon-name><tp:taxon-name-part taxon-name-part-type="genus" reg="Dasygnypeta">Dasygnypeta</tp:taxon-name-part> <tp:taxon-name-part taxon-name-part-type="species" reg="velata">velata</tp:taxon-name-part></tp:taxon-name></italic> is here considered a Holarctic species as it has a broad, transpalaearctic distribution (Europe to Siberia; <xref ref-type="bibr" rid="B55">Newton 2019</xref>), occurs along rivers and has been collected north of the treeline in Alaska.</p><p>This species has been collected together with <italic><tp:taxon-name><tp:taxon-name-part taxon-name-part-type="genus" reg="Dasygnypeta">D.</tp:taxon-name-part> <tp:taxon-name-part taxon-name-part-type="species" reg="nigrella">nigrella</tp:taxon-name-part></tp:taxon-name></italic> in southern Manitoba (see above). The barcode sequences of the specimens from Alaska are all partial (386 to 407 bp), but the overlapping parts of the sequences are identical to the two German sequences.</p><fig id="F12" position="float" orientation="portrait"><object-id xmlns:xlink="http://www.w3.org/1999/xlink" content-type="doi" xlink:type="simple">10.3897/zookeys.1041.64460.figure12</object-id><object-id xmlns:xlink="http://www.w3.org/1999/xlink" content-type="arpha" xlink:type="simple">E4119E5D-6EA2-54E8-A5B5-00A7C1E69B3C</object-id><label>Figure 12.</label><caption><p><italic><tp:taxon-name><tp:taxon-name-part taxon-name-part-type="genus" reg="Dasygnypeta">Dasygnypeta</tp:taxon-name-part> <tp:taxon-name-part taxon-name-part-type="species" reg="velata">velata</tp:taxon-name-part></tp:taxon-name></italic> (Erichson) <bold>A</bold> habitus <bold>B</bold> median lobe of aedeagus in lateral view <bold>C</bold> median lobe of aedeagus in dorsal view <bold>D</bold> spermatheca <bold>E</bold> male tergite VIII <bold>F</bold> male sternite VIII <bold>G</bold> female tergite VIII <bold>H</bold> female sternite VIII. Scale bars: 1 mm (<bold>A</bold>); 0.2 mm (<bold>B–H</bold>). Illustrations after <xref ref-type="bibr" rid="B39">Klimaszewski et al. (2018)</xref>, used with permission.</p></caption><graphic xmlns:xlink="http://www.w3.org/1999/xlink" xlink:href="zookeys-1041-027-g012.jpg" position="float" orientation="portrait" xlink:type="simple" id="oo_550277.jpg"><uri content-type="original_file" xlink:type="simple">https://binary.pensoft.net/fig/550277</uri></graphic></fig></tp:treatment-sec><ref-list><ref id="B39"><mixed-citation xmlns:xlink="http://www.w3.org/1999/xlink" xlink:type="simple"><person-group><name name-style="western"><surname>Klimaszewski</surname><given-names>J</given-names></name><name name-style="western"><surname>Webster</surname><given-names>R</given-names></name><name name-style="western"><surname>Langor</surname><given-names>D</given-names></name><name name-style="western"><surname>Brunke</surname><given-names>AJ</given-names></name><name name-style="western"><surname>Davies</surname><given-names>A</given-names></name><name name-style="western"><surname>Bourdon</surname><given-names>C</given-names></name><name name-style="western"><surname>Labrecque</surname><given-names>M</given-names></name><name name-style="western"><surname>Newton</surname><given-names>AF</given-names></name><name name-style="western"><surname>Dorval</surname><given-names>J-A</given-names></name><name name-style="western"><surname>Frank</surname><given-names>JH</given-names></name></person-group> (<year>2018</year>) <source>Aleocharine rove beetles of Eastern Canada (<tp:taxon-name><tp:taxon-name-part taxon-name-part-type="order">Coleoptera</tp:taxon-name-part></tp:taxon-name>, <tp:taxon-name><tp:taxon-name-part taxon-name-part-type="family">Staphylinidae</tp:taxon-name-part></tp:taxon-name>, <tp:taxon-name><tp:taxon-name-part taxon-name-part-type="subfamily">Aleocharinae</tp:taxon-name-part></tp:taxon-name>): a glimpse of megadiversity.</source><publisher-name>Springer Nature</publisher-name>, <publisher-loc>Cham</publisher-loc>, <size units="page">902 pp</size>. <ext-link xlink:type="simple" ext-link-type="doi" xlink:href="10.1007/978-3-319-77344-5">https://doi.org/10.1007/978-3-319-77344-5</ext-link></mixed-citation></ref><ref id="B55"><mixed-citation xmlns:xlink="http://www.w3.org/1999/xlink" xlink:type="simple"><person-group><name name-style="western"><surname>Newton</surname><given-names>AF</given-names></name></person-group> (<year>2019</year>) StaphBase: <tp:taxon-name><tp:taxon-name-part taxon-name-part-type="infraorder">Staphyliniformia</tp:taxon-name-part></tp:taxon-name> world catalog database (version Nov 2018). In: Roskov Y, Ower G, Orrell T, Nicolson D, Bailly N, Kirk PM, Bourgoin T, DeWalt RE, Decock W, Nieukerken E van, Zarucchi J, Penev L (Eds) Species 2000 &amp; ITIS Catalogue of Life, 2019 Annual Checklist. Species 2000: Naturalis, Leiden. ISSN 2405-884X. <ext-link xlink:type="simple" ext-link-type="uri" xlink:href="http://www.catalogueoflife.org/annual-checklist/2019">www.catalogueoflife.org/annual-checklist/2019</ext-link></mixed-citation></ref></ref-list></tp:taxon-treatment>
