# Supplementary material for: Integrative taxonomy of Nearctic and Palaearctic Aleocharinae: new species, synonymies, and records (Coleoptera, Staphylinidae)
Source: Zookeys. 2021 May 31;1041:27–99. doi: 10.3897/zookeys.1041.64460 (PMC8184736; doi:10.3897/zookeys.1041.64460)
Supplement: XML Treatment for Gnypeta impressicollis [file zookeys.1041.64460-treatment12.xml]

<!DOCTYPE tp:taxon-treatment
  PUBLIC "-//TaxonX//DTD Taxonomic Treatment Publishing DTD v0 20100105//EN" "tax-treatment-NSO.dtd">
<tp:taxon-treatment xmlns:tp="http://www.plazi.org/taxpub"><tp:treatment-meta><kwd-group><label>Taxon classification</label><kwd><named-content xmlns:xlink="http://www.w3.org/1999/xlink" content-type="kingdom">Animalia</named-content></kwd><kwd><named-content xmlns:xlink="http://www.w3.org/1999/xlink" content-type="order">Coleoptera</named-content></kwd><kwd><named-content xmlns:xlink="http://www.w3.org/1999/xlink" content-type="family">Staphylinidae</named-content></kwd></kwd-group><mixed-citation publication-type="journal"><person-group><name><surname>Brunke</surname><given-names>Adam J.</given-names></name><name><surname>Pentinsaari</surname><given-names>Mikko</given-names></name><name><surname>Klimaszewski</surname><given-names>Jan</given-names></name></person-group><article-title>Integrative taxonomy of Nearctic and Palaearctic <tp:taxon-name><tp:taxon-name-part taxon-name-part-type="subfamily">Aleocharinae</tp:taxon-name-part></tp:taxon-name>: new species, synonymies, and records (<tp:taxon-name><tp:taxon-name-part taxon-name-part-type="order">Coleoptera</tp:taxon-name-part></tp:taxon-name>, <tp:taxon-name><tp:taxon-name-part taxon-name-part-type="family">Staphylinidae</tp:taxon-name-part></tp:taxon-name>)</article-title><source>Zookeys</source><day>31</day><month>5</month><year>2021</year><volume>1041</volume><fpage>27</fpage><lpage>99</lpage><pub-id pub-id-type="doi">10.3897/zookeys.1041.64460</pub-id></mixed-citation></tp:treatment-meta><tp:nomenclature><tp:taxon-name><object-id xmlns:xlink="http://www.w3.org/1999/xlink" content-type="arpha" xlink:type="simple">CDA6F43E-AA37-5C10-9DEA-6ABBD17D3B65</object-id>
              <tp:taxon-name-part taxon-name-part-type="genus" reg="Gnypeta">Gnypeta</tp:taxon-name-part>
              <tp:taxon-name-part taxon-name-part-type="species" reg="impressicollis">impressicollis</tp:taxon-name-part>
              <object-id xmlns:xlink="http://www.w3.org/1999/xlink" content-type="zoobank" xlink:type="simple">http://zoobank.org/C6DC72D8-A182-43D3-9691-A352F0AF5D0E</object-id>
              <object-id xmlns:xlink="http://www.w3.org/1999/xlink" xlink:type="simple">BOLD:ADH7347</object-id>
            </tp:taxon-name><tp:taxon-authority>Klimaszewski, Brunke &amp; Pentinsaari</tp:taxon-authority><tp:taxon-status xmlns:xlink="http://www.w3.org/1999/xlink" xlink:type="simple">sp. nov.</tp:taxon-status><xref ref-type="fig" rid="F13">Fig. 13A–H</xref></tp:nomenclature><tp:treatment-sec sec-type="type material" id="SECID0E1EBI"><title>Type material.</title><p><bold><italic>Holotype</italic>.</bold> (male, <named-content xmlns:xlink="http://www.w3.org/1999/xlink" content-type="dwc:institutional_code" xlink:type="simple">CNC</named-content>): <bold>Canada</bold>, Ontario, Hartington, Eel Lake, South Frontenac, Paul Hebert’s cottage property, <named-content xmlns:xlink="http://www.w3.org/1999/xlink" content-type="dwc:verbatimCoordinates" xlink:type="simple"><named-content content-type="geo-json" specific-use="{&#34;type&#34;:&#34;Point&#34;,&#34;coordinates&#34;:[-76.549000,44.563000]}" id="NCID0EPFBI" xlink:type="simple">44.563°N, 76.549°W</named-content></named-content>, 6.13.2017, Mikko Pentinsaari, Barcode of Life DNA voucher specimen, Sample ID: BIOUG34206-H01, Process ID: MPCAN465-17. <bold><italic>Paratypes</italic></bold> (3 <named-content xmlns:xlink="http://www.w3.org/1999/xlink" content-type="dwc:institutional_code" xlink:type="simple">CBG</named-content>, 4 <named-content xmlns:xlink="http://www.w3.org/1999/xlink" content-type="dwc:institutional_code" xlink:type="simple">CNC</named-content>): <bold>Canada</bold>, labelled as the holotype except: Sample ID: BIOUG34206-H02, Process ID: MPCAN466-17 (1 male, <named-content xmlns:xlink="http://www.w3.org/1999/xlink" content-type="dwc:institutional_code" xlink:type="simple">CBG</named-content>); Sample ID: BIOUG34206-G12, Process ID: MPCAN464-17 (1 male, <named-content xmlns:xlink="http://www.w3.org/1999/xlink" content-type="dwc:institutional_code" xlink:type="simple">CBG</named-content>); Sample ID: BIOUG34206-G11, Process ID: MPCAN463-17 (1 female, <named-content xmlns:xlink="http://www.w3.org/1999/xlink" content-type="dwc:institutional_code" xlink:type="simple">CBG</named-content>). <bold>United States: North Carolina</bold>: Haywood Co., 3 mi N Dellwood, 19.VIII.1972, A. Smetana (3, <named-content xmlns:xlink="http://www.w3.org/1999/xlink" content-type="dwc:institutional_code" xlink:type="simple">CNC</named-content>); <bold>Maryland</bold>: Patuxent Wildl. Res. Ctr., 5 km E Montpelier, treading pond vegetation, 16.VI.1982, Bousquet &amp; Davies (1, <named-content xmlns:xlink="http://www.w3.org/1999/xlink" content-type="dwc:institutional_code" xlink:type="simple">CNC</named-content>).</p></tp:treatment-sec><tp:treatment-sec sec-type="etymology" id="SECID0EAHBI"><title>Etymology.</title><p>The species epithet refers to the longitudinal impression on the pronotum, most strongly developed in males.</p></tp:treatment-sec><tp:treatment-sec sec-type="diagnosis" id="SECID0EFHBI"><title>Diagnosis.</title><p><italic><tp:taxon-name><tp:taxon-name-part taxon-name-part-type="genus" reg="Gnypeta">Gnypeta</tp:taxon-name-part> <tp:taxon-name-part taxon-name-part-type="species" reg="impressicollis">impressicollis</tp:taxon-name-part></tp:taxon-name></italic> can be easily distinguished from all Nearctic species of the genus (except eastern <italic><tp:taxon-name><tp:taxon-name-part taxon-name-part-type="genus" reg="Gnypeta">G.</tp:taxon-name-part> <tp:taxon-name-part taxon-name-part-type="species" reg="baltifera">baltifera</tp:taxon-name-part></tp:taxon-name></italic> (LeConte)) by the hexagonal pronotum with a longitudinal impression in the basal half (females) to nearly entire pronotal length (males). Males also have an impression on the vertex of the head. We have examined the female type of <italic><tp:taxon-name><tp:taxon-name-part taxon-name-part-type="genus" reg="Gnypeta">G.</tp:taxon-name-part> <tp:taxon-name-part taxon-name-part-type="species" reg="baltifera">baltifera</tp:taxon-name-part></tp:taxon-name></italic> and it is externally similar but differs by the shorter, less angulate hexagonal pronotum, reddish and longer elytra and spermatheca with an elongate stem (C-shaped in <italic><tp:taxon-name><tp:taxon-name-part taxon-name-part-type="genus" reg="Gnypeta">G.</tp:taxon-name-part> <tp:taxon-name-part taxon-name-part-type="species" reg="impressicollis">impressicollis</tp:taxon-name-part></tp:taxon-name></italic>).</p></tp:treatment-sec><tp:treatment-sec sec-type="description" id="SECID0EXIBI"><title>Description.</title><p>Body length 3.2–3.4 mm; colour dark brown, elytra brown with irregular rust-brown patches, first two or three basal tergites rust-brown with posterior edge yellow, apex of abdomen rust-brown, legs and antennae rust-brown; integument highly glossy (Fig. <xref ref-type="fig" rid="F13">13A</xref>); pubescence yellowish grey, moderately long and moderately sparse; all antennomeres distinctly elongate; head round with short neck (visible only when head is distended from thorax), vertex in males with broad central impression, vertex of females with much smaller and narrower median impression, maximum width of head slightly less than maximum width of pronotum; pronotum hexagonal in shape, ca. as long as head, with a longitudinal impression in the basal half (females) to nearly entire pronotal length (males), pubescence on disc directed anteriad along midline and obliquely laterad elsewhere; elytra wider than either head or pronotum, at suture shorter than pronotum along midline, pubescence directed obliquely posteriad forming wavy pattern medially on each side; abdomen arcuate laterally, broadest in apical third, at base distinctly narrower than elytra; legs very long, hind tarsus with basal tarsomere ca. as long as the two following ones combined. MALE. Tergite VIII with apical margin truncate medially and arcuate laterally (Fig. <xref ref-type="fig" rid="F13">13E</xref>); sternite VIII elongate, narrowed apically, apex truncate medially and oblique laterally (Fig. <xref ref-type="fig" rid="F13">13F</xref>); median lobe of aedeagus in lateral view with tubus very short, triangular and gradually tapering to narrowly rounded apex, ventral margin broadly curved ventrad in apical half (Fig. <xref ref-type="fig" rid="F13">13B</xref>); in dorsal view bulbus moderately large and tubus swelled basally and triangular apically (Fig. <xref ref-type="fig" rid="F13">13C</xref>); internal sac with complex membranous structures (Fig. <xref ref-type="fig" rid="F13">13B,C</xref>). FEMALE. Tergite VIII broadly arcuate apically (Fig. <xref ref-type="fig" rid="F13">13G</xref>); sternite VIII rounded apically with very shallow median emargination (Fig. <xref ref-type="fig" rid="F13">13H</xref>); spermatheca C-shaped, capsule subspherical with broad apical invagination, stem tubular and C-shaped (Fig. <xref ref-type="fig" rid="F13">13D</xref>).</p><fig id="F13" position="float" orientation="portrait"><object-id xmlns:xlink="http://www.w3.org/1999/xlink" content-type="doi" xlink:type="simple">10.3897/zookeys.1041.64460.figure13</object-id><object-id xmlns:xlink="http://www.w3.org/1999/xlink" content-type="arpha" xlink:type="simple">699A736D-EA4E-5B19-9505-34D9B323BED4</object-id><label>Figure 13.</label><caption><p><italic><tp:taxon-name><tp:taxon-name-part taxon-name-part-type="genus" reg="Gnypeta">Gnypeta</tp:taxon-name-part> <tp:taxon-name-part taxon-name-part-type="species" reg="impressicollis">impressicollis</tp:taxon-name-part></tp:taxon-name></italic> Klimaszewski, Brunke &amp; Pentinsaari, sp. nov. <bold>A</bold> habitus <bold>B</bold> median lobe of aedeagus in lateral view <bold>C</bold> median lobe of aedeagus in dorsal view <bold>D</bold> spermatheca <bold>E</bold> male tergite VIII <bold>F</bold> male sternite VIII <bold>G</bold> female tergite VIII <bold>H</bold> female sternite VIII. Scale bars: 1 mm (<bold>A</bold>); 0.2 mm (<bold>B–H</bold>).</p></caption><graphic xmlns:xlink="http://www.w3.org/1999/xlink" xlink:href="zookeys-1041-027-g013.jpg" position="float" orientation="portrait" xlink:type="simple" id="oo_550278.jpg"><uri content-type="original_file" xlink:type="simple">https://binary.pensoft.net/fig/550278</uri></graphic></fig></tp:treatment-sec><tp:treatment-sec sec-type="distribution" id="SECID0ENLBI"><title>Distribution.</title><p><bold>Origin</bold>: Nearctic. <bold>Canada</bold>: ON. <bold>United States</bold>: MD, NC. <italic><tp:taxon-name><tp:taxon-name-part taxon-name-part-type="genus" reg="Gnypeta">Gnypeta</tp:taxon-name-part> <tp:taxon-name-part taxon-name-part-type="species" reg="impressicollis">impressicollis</tp:taxon-name-part></tp:taxon-name></italic> is probably broadly distributed in eastern North America.</p></tp:treatment-sec><tp:treatment-sec sec-type="Bionomics" id="SECID0EEMBI"><title>Bionomics.</title><p>Specimens were collected by sifting leaf litter along a lake margin and by treading pond vegetation.</p></tp:treatment-sec><tp:treatment-sec sec-type="comments" id="SECID0EJMBI"><title>Comments.</title><p>It was challenging to place this species in either <italic><tp:taxon-name><tp:taxon-name-part taxon-name-part-type="genus" reg="Gnypeta">Gnypeta</tp:taxon-name-part></tp:taxon-name></italic> or <italic><tp:taxon-name><tp:taxon-name-part taxon-name-part-type="genus" reg="Ischnopoda">Ischnopoda</tp:taxon-name-part></tp:taxon-name></italic> Stephens based on the concepts of <xref ref-type="bibr" rid="B58">Paśnik (2010)</xref>. The extremely long legs, pronotal shape, C-shaped spermatheca and superficial punctation of the pronotum and abdomen are consistent with at least some Neotropical members of <italic><tp:taxon-name><tp:taxon-name-part taxon-name-part-type="genus" reg="Ischnopoda">Ischnopoda</tp:taxon-name-part></tp:taxon-name></italic> but the ligula of <italic><tp:taxon-name><tp:taxon-name-part taxon-name-part-type="genus" reg="Gnypeta">G.</tp:taxon-name-part> <tp:taxon-name-part taxon-name-part-type="species" reg="impressicollis">impressicollis</tp:taxon-name-part></tp:taxon-name></italic> is divided to the base, which is considered to be a feature of <italic><tp:taxon-name><tp:taxon-name-part taxon-name-part-type="genus" reg="Gnypeta">Gnypeta</tp:taxon-name-part></tp:taxon-name></italic> (Pašnik 2010). The C-shaped spermatheca of <italic><tp:taxon-name><tp:taxon-name-part taxon-name-part-type="genus" reg="Gnypeta">Gnypeta</tp:taxon-name-part> <tp:taxon-name-part taxon-name-part-type="species" reg="impressicollis">impressicollis</tp:taxon-name-part></tp:taxon-name></italic> also bears some similarity to the <italic><tp:taxon-name><tp:taxon-name-part taxon-name-part-type="genus" reg="Gnypeta">G.</tp:taxon-name-part> <tp:taxon-name-part taxon-name-part-type="species" reg="crebrepunctata">crebrepunctata</tp:taxon-name-part></tp:taxon-name></italic> group of <xref ref-type="bibr" rid="B33">Klimaszewski et al. (2008)</xref> but it is rather different in external morphology. We place this species in <italic><tp:taxon-name><tp:taxon-name-part taxon-name-part-type="genus" reg="Gnypeta">Gnypeta</tp:taxon-name-part></tp:taxon-name></italic> pending future systematic research.</p></tp:treatment-sec><ref-list><ref id="B58"><mixed-citation xmlns:xlink="http://www.w3.org/1999/xlink" xlink:type="simple"><person-group><name name-style="western"><surname>Paśnik</surname><given-names>G</given-names></name></person-group> (<year>2010</year>) <source>Phylogeny and Generic Classification of <tp:taxon-name><tp:taxon-name-part taxon-name-part-type="tribe">Tachyusini</tp:taxon-name-part></tp:taxon-name> (<tp:taxon-name><tp:taxon-name-part taxon-name-part-type="order">Coleoptera</tp:taxon-name-part></tp:taxon-name>, <tp:taxon-name><tp:taxon-name-part taxon-name-part-type="family">Staphylinidae</tp:taxon-name-part></tp:taxon-name>: <tp:taxon-name><tp:taxon-name-part taxon-name-part-type="subfamily">Aleocharinae</tp:taxon-name-part></tp:taxon-name>).</source><publisher-name>Institute of Systematics and Evolution of Animals</publisher-name>, <publisher-loc>Polish Academy of Sciences, Kraków</publisher-loc>, <size units="page">129 pp</size>.</mixed-citation></ref><ref id="B33"><mixed-citation xmlns:xlink="http://www.w3.org/1999/xlink" xlink:type="simple"><person-group><name name-style="western"><surname>Klimaszewski</surname><given-names>J</given-names></name><name name-style="western"><surname>Savard</surname><given-names>K</given-names></name><name name-style="western"><surname>Pelletier</surname><given-names>G</given-names></name><name name-style="western"><surname>Webster</surname><given-names>RP</given-names></name></person-group> (<year>2008</year>) <article-title>Species review of the genus <italic><tp:taxon-name><tp:taxon-name-part taxon-name-part-type="genus">Gnypeta</tp:taxon-name-part></tp:taxon-name></italic> Thomson from Canada, Alaska and Greenland (<tp:taxon-name><tp:taxon-name-part taxon-name-part-type="order">Coleoptera</tp:taxon-name-part></tp:taxon-name>, <tp:taxon-name><tp:taxon-name-part taxon-name-part-type="family">Staphylinidae</tp:taxon-name-part></tp:taxon-name>, <tp:taxon-name><tp:taxon-name-part taxon-name-part-type="subfamily">Aleocharinae</tp:taxon-name-part></tp:taxon-name>): systematics, bionomics and distribution.</article-title><source>ZooKeys</source><volume>2</volume>: <fpage>11</fpage>–<lpage>84</lpage>. <ext-link xlink:type="simple" ext-link-type="doi" xlink:href="10.3897/zookeys.2.4">https://doi.org/10.3897/zookeys.2.4</ext-link></mixed-citation></ref></ref-list></tp:taxon-treatment>
