# Supplementary material for: Integrative taxonomy of Nearctic and Palaearctic Aleocharinae: new species, synonymies, and records (Coleoptera, Staphylinidae)
Source: Zookeys. 2021 May 31;1041:27–99. doi: 10.3897/zookeys.1041.64460 (PMC8184736; doi:10.3897/zookeys.1041.64460)
Supplement: XML Treatment for Oligota pumilio [file zookeys.1041.64460-treatment14.xml]

<!DOCTYPE tp:taxon-treatment
  PUBLIC "-//TaxonX//DTD Taxonomic Treatment Publishing DTD v0 20100105//EN" "tax-treatment-NSO.dtd">
<tp:taxon-treatment xmlns:tp="http://www.plazi.org/taxpub"><tp:treatment-meta><kwd-group><label>Taxon classification</label><kwd><named-content xmlns:xlink="http://www.w3.org/1999/xlink" content-type="kingdom">Animalia</named-content></kwd><kwd><named-content xmlns:xlink="http://www.w3.org/1999/xlink" content-type="order">Coleoptera</named-content></kwd><kwd><named-content xmlns:xlink="http://www.w3.org/1999/xlink" content-type="family">Staphylinidae</named-content></kwd></kwd-group><mixed-citation publication-type="journal"><person-group><name><surname>Brunke</surname><given-names>Adam J.</given-names></name><name><surname>Pentinsaari</surname><given-names>Mikko</given-names></name><name><surname>Klimaszewski</surname><given-names>Jan</given-names></name></person-group><article-title>Integrative taxonomy of Nearctic and Palaearctic <tp:taxon-name><tp:taxon-name-part taxon-name-part-type="subfamily">Aleocharinae</tp:taxon-name-part></tp:taxon-name>: new species, synonymies, and records (<tp:taxon-name><tp:taxon-name-part taxon-name-part-type="order">Coleoptera</tp:taxon-name-part></tp:taxon-name>, <tp:taxon-name><tp:taxon-name-part taxon-name-part-type="family">Staphylinidae</tp:taxon-name-part></tp:taxon-name>)</article-title><source>Zookeys</source><day>31</day><month>5</month><year>2021</year><volume>1041</volume><fpage>27</fpage><lpage>99</lpage><pub-id pub-id-type="doi">10.3897/zookeys.1041.64460</pub-id></mixed-citation></tp:treatment-meta><tp:nomenclature><tp:taxon-name><object-id xmlns:xlink="http://www.w3.org/1999/xlink" content-type="arpha" xlink:type="simple">F4C78CF8-59A3-5149-AABF-7C1B68144429</object-id>
              <tp:taxon-name-part taxon-name-part-type="genus" reg="Oligota">Oligota</tp:taxon-name-part>
              <tp:taxon-name-part taxon-name-part-type="species" reg="pumilio">pumilio</tp:taxon-name-part>
              <object-id xmlns:xlink="http://www.w3.org/1999/xlink" xlink:type="simple">BOLD:AAN4271</object-id>
            </tp:taxon-name><tp:taxon-authority>Kiesenwetter, 1858</tp:taxon-authority><xref ref-type="fig" rid="F15">Fig. 15A–C</xref></tp:nomenclature><tp:treatment-sec sec-type="material" id="SECID0EIXBI"><title>Material</title><p><bold>(DNA barcoded specimens). Belgium</bold>: Blanden, BR Meerdaalboos, <named-content xmlns:xlink="http://www.w3.org/1999/xlink" content-type="dwc:verbatimCoordinates" xlink:type="simple"><named-content content-type="geo-json" specific-use="{&#34;type&#34;:&#34;Point&#34;,&#34;coordinates&#34;:[4.716220,50.797600]}" id="NCID0ETXBI" xlink:type="simple">50.7976, 4.71622</named-content></named-content>, 8.V.2010, F. Koehler (1, <named-content xmlns:xlink="http://www.w3.org/1999/xlink" content-type="dwc:institutional_code" xlink:type="simple">ZSM</named-content>). <bold>Germany</bold>: Neuburg, Altrheine, <named-content xmlns:xlink="http://www.w3.org/1999/xlink" content-type="dwc:verbatimCoordinates" xlink:type="simple"><named-content content-type="geo-json" specific-use="{&#34;type&#34;:&#34;Point&#34;,&#34;coordinates&#34;:[8.244120,48.994300]}" id="NCID0ECYBI" xlink:type="simple">48.9943, 8.24412</named-content></named-content>, 29.IX.2011, F. Koehler (2, <named-content xmlns:xlink="http://www.w3.org/1999/xlink" content-type="dwc:institutional_code" xlink:type="simple">ZSM</named-content>); Erftstadt-Bliesheim, NWZ Altwald Ville, <named-content xmlns:xlink="http://www.w3.org/1999/xlink" content-type="dwc:verbatimCoordinates" xlink:type="simple"><named-content content-type="geo-json" specific-use="{&#34;type&#34;:&#34;Point&#34;,&#34;coordinates&#34;:[6.844000,50.792000]}" id="NCID0EPYBI" xlink:type="simple">50.792, 6.844</named-content></named-content>, 4.X.2010, F. Koehler (1, <named-content xmlns:xlink="http://www.w3.org/1999/xlink" content-type="dwc:institutional_code" xlink:type="simple">ZSM</named-content>); Jockgrim, Sandmagerrasen, <named-content xmlns:xlink="http://www.w3.org/1999/xlink" content-type="dwc:verbatimCoordinates" xlink:type="simple"><named-content content-type="geo-json" specific-use="{&#34;type&#34;:&#34;Point&#34;,&#34;coordinates&#34;:[8.265680,49.080500]}" id="NCID0E3YBI" xlink:type="simple">49.0805, 8.26568</named-content></named-content>, 14.XI.2010, F. Koehler (1, <named-content xmlns:xlink="http://www.w3.org/1999/xlink" content-type="dwc:institutional_code" xlink:type="simple">ZSM</named-content>); Ochtendung, Michelsberg, <named-content xmlns:xlink="http://www.w3.org/1999/xlink" content-type="dwc:verbatimCoordinates" xlink:type="simple"><named-content content-type="geo-json" specific-use="{&#34;type&#34;:&#34;Point&#34;,&#34;coordinates&#34;:[7.388900,50.363100]}" id="NCID0EJZBI" xlink:type="simple">50.3631, 7.3889</named-content></named-content>, 17.III.2012, F. Koehler (1, <named-content xmlns:xlink="http://www.w3.org/1999/xlink" content-type="dwc:institutional_code" xlink:type="simple">ZSM</named-content>); Edenkoben-Rhodt, Villa Ludwigshoehe, <named-content xmlns:xlink="http://www.w3.org/1999/xlink" content-type="dwc:verbatimCoordinates" xlink:type="simple"><named-content content-type="geo-json" specific-use="{&#34;type&#34;:&#34;Point&#34;,&#34;coordinates&#34;:[8.089910,49.276700]}" id="NCID0EWZBI" xlink:type="simple">49.2767, 8.08991</named-content></named-content>, 20.V.2012, F. Koehler (1, <named-content xmlns:xlink="http://www.w3.org/1999/xlink" content-type="dwc:institutional_code" xlink:type="simple">ZSM</named-content>); Bad Muenster-Traisen, Rotenfels, <named-content xmlns:xlink="http://www.w3.org/1999/xlink" content-type="dwc:verbatimCoordinates" xlink:type="simple"><named-content content-type="geo-json" specific-use="{&#34;type&#34;:&#34;Point&#34;,&#34;coordinates&#34;:[7.832000,49.822000]}" id="NCID0ED1BI" xlink:type="simple">49.822, 7.832</named-content></named-content>, 20.V.2012, F. Koehler &amp; J. Koehler (1, <named-content xmlns:xlink="http://www.w3.org/1999/xlink" content-type="dwc:institutional_code" xlink:type="simple">ZSM</named-content>); Osterholz bei Blankenburg, <named-content xmlns:xlink="http://www.w3.org/1999/xlink" content-type="dwc:verbatimCoordinates" xlink:type="simple"><named-content content-type="geo-json" specific-use="{&#34;type&#34;:&#34;Point&#34;,&#34;coordinates&#34;:[11.052600,51.951900]}" id="NCID0EQ1BI" xlink:type="simple">51.9519, 11.0526</named-content></named-content>, 18.III.2015, GBOL-Team <named-content xmlns:xlink="http://www.w3.org/1999/xlink" content-type="dwc:institutional_code" xlink:type="simple">ZFMK</named-content> (2, <named-content xmlns:xlink="http://www.w3.org/1999/xlink" content-type="dwc:institutional_code" xlink:type="simple">ZFMK</named-content>). <bold>Canada: Alberta</bold>: Waterton Lakes National Park, Red Rock Parkway, <named-content xmlns:xlink="http://www.w3.org/1999/xlink" content-type="dwc:verbatimCoordinates" xlink:type="simple"><named-content content-type="geo-json" specific-use="{&#34;type&#34;:&#34;Point&#34;,&#34;coordinates&#34;:[-113.883000,49.088000]}" id="NCID0EE2BI" xlink:type="simple">49.088, -113.883</named-content></named-content>, Moraine grassland, intercept trap, 1328 m, 11.VIII.2012, BIOBus 2012 (1, <named-content xmlns:xlink="http://www.w3.org/1999/xlink" content-type="dwc:institutional_code" xlink:type="simple">CBG</named-content>). <bold>United States: Montana</bold>: Missoula County, Florence, MPG Ranch, <named-content xmlns:xlink="http://www.w3.org/1999/xlink" content-type="dwc:verbatimCoordinates" xlink:type="simple"><named-content content-type="geo-json" specific-use="{&#34;type&#34;:&#34;Point&#34;,&#34;coordinates&#34;:[-114.034000,46.702000]}" id="NCID0ET2BI" xlink:type="simple">46.702, -114.034</named-content></named-content>, grassland, pitfall trap, 05.VI.2019, M. Seidensticker (1, <named-content xmlns:xlink="http://www.w3.org/1999/xlink" content-type="dwc:institutional_code" xlink:type="simple">CBG</named-content>).</p></tp:treatment-sec><tp:treatment-sec sec-type="distribution" id="SECID0E42BI"><title>Distribution.</title><p><bold>Origin</bold>: West Palaearctic (adventive in North America). <bold>Canada</bold>: AB [new record]. <bold>United States</bold> (all except MT need verification): DC, IL, OH, MT [new record].</p></tp:treatment-sec><tp:treatment-sec sec-type="diagnosis" id="SECID0EJ3BI"><title>Diagnosis.</title><p>Among Canadian species of <italic><tp:taxon-name><tp:taxon-name-part taxon-name-part-type="genus" reg="Oligota">Oligota</tp:taxon-name-part></tp:taxon-name></italic>, <italic><tp:taxon-name><tp:taxon-name-part taxon-name-part-type="genus" reg="Oligota">O.</tp:taxon-name-part> <tp:taxon-name-part taxon-name-part-type="species" reg="pumilio">pumilio</tp:taxon-name-part></tp:taxon-name></italic> is extremely similar to <italic><tp:taxon-name><tp:taxon-name-part taxon-name-part-type="genus" reg="Oligota">O.</tp:taxon-name-part> <tp:taxon-name-part taxon-name-part-type="species" reg="pusillima">pusillima</tp:taxon-name-part></tp:taxon-name></italic> in the narrow, parallel body (Fig. <xref ref-type="fig" rid="F15">15A</xref>) and in male and female genitalia (<xref ref-type="bibr" rid="B39">Klimaszewski et al. 2018</xref>). However, it can be distinguished by the more abruptly truncate apex of the median lobe in lateral view (Fig. <xref ref-type="fig" rid="F15">15B</xref>), differently shaped sclerites of the internal sac (Fig. <xref ref-type="fig" rid="F15">15B</xref>), medially projected apex of male sternite VIII, and the transverse capsule of the spermatheca (Fig. <xref ref-type="fig" rid="F15">15C</xref>) (<xref ref-type="bibr" rid="B28">Kapp 2019</xref>).</p><fig id="F15" position="float" orientation="portrait"><object-id xmlns:xlink="http://www.w3.org/1999/xlink" content-type="doi" xlink:type="simple">10.3897/zookeys.1041.64460.figure15</object-id><object-id xmlns:xlink="http://www.w3.org/1999/xlink" content-type="arpha" xlink:type="simple">5FF36A35-0FF5-53BD-B4D2-42C3F48773D0</object-id><label>Figure 15.</label><caption><p><italic><tp:taxon-name><tp:taxon-name-part taxon-name-part-type="genus" reg="Oligota">Oligota</tp:taxon-name-part> <tp:taxon-name-part taxon-name-part-type="species" reg="pumilio">pumilio</tp:taxon-name-part></tp:taxon-name></italic> Kiesenwetter <bold>A</bold> habitus (image by A. Bogri – <ext-link xmlns:xlink="http://www.w3.org/1999/xlink" xlink:type="simple" ext-link-type="uri" xlink:href="http://www.BilleBank.dk">www.BilleBank.dk</ext-link>) <bold>B</bold> median lobe of aedeagus in lateral view (drawn from <xref ref-type="bibr" rid="B28">Kapp 2019</xref>) <bold>C</bold> spermatheca (drawn from <xref ref-type="bibr" rid="B28">Kapp 2019</xref>). Scale bars: 1 mm (<bold>A</bold>); 0.2 mm (<bold>B, C</bold>).</p></caption><graphic xmlns:xlink="http://www.w3.org/1999/xlink" xlink:href="zookeys-1041-027-g015.jpg" position="float" orientation="portrait" xlink:type="simple" id="oo_550280.jpg"><uri content-type="original_file" xlink:type="simple">https://binary.pensoft.net/fig/550280</uri></graphic></fig></tp:treatment-sec><tp:treatment-sec sec-type="Bionomics" id="SECID0ET6BI"><title>Bionomics.</title><p>This species occurs in a wide variety of habitats across a broad elevational range, including hollow trees, plant debris, old hay in cattle barns, moldy substrates and in mushrooms (<xref ref-type="bibr" rid="B28">Kapp 2019</xref>). The barcoded Nearctic specimens were collected from grassland habitats by an intercept trap (Alberta) and a pitfall trap (Montana).</p></tp:treatment-sec><tp:treatment-sec sec-type="comments" id="SECID0E46BI"><title>Comments.</title><p><italic><tp:taxon-name><tp:taxon-name-part taxon-name-part-type="genus" reg="Oligota">Oligota</tp:taxon-name-part> <tp:taxon-name-part taxon-name-part-type="species" reg="pumilio">pumilio</tp:taxon-name-part></tp:taxon-name></italic> is a West Palaearctic species that is adventive in Canada. Although it has been previously reported from the United States (OH, IL, DC) (<xref ref-type="bibr" rid="B55">Newton 2019</xref>), these records need confirmation as they are in the east, some distance away from the present records. This species’ presence in North America is thus verified here for the first time, from both Canada (AB) and United States (MT). It has also been reported as adventive from Argentina, Chile, and New Zealand (<xref ref-type="bibr" rid="B55">Newton 2019</xref>). The barcoded specimens of <italic><tp:taxon-name><tp:taxon-name-part taxon-name-part-type="genus" reg="Oligota">O.</tp:taxon-name-part> <tp:taxon-name-part taxon-name-part-type="species" reg="pumilio">pumilio</tp:taxon-name-part></tp:taxon-name></italic> from Canada and the United States share the same DNA barcode haplotype, which is also shared by some of the specimens from Germany.</p></tp:treatment-sec><ref-list><ref id="B28"><mixed-citation xmlns:xlink="http://www.w3.org/1999/xlink" xlink:type="simple"><person-group><name name-style="western"><surname>Kapp</surname><given-names>A</given-names></name></person-group> (<year>2019</year>) <article-title>Revision der westpaläarktischen Arten der Gattungen <tp:taxon-name><tp:taxon-name-part taxon-name-part-type="genus">Oligota</tp:taxon-name-part></tp:taxon-name> Mannerheim, 1830 und Holobus Solier, 1849 (<tp:taxon-name><tp:taxon-name-part taxon-name-part-type="order">Coleoptera</tp:taxon-name-part></tp:taxon-name>, <tp:taxon-name><tp:taxon-name-part taxon-name-part-type="family">Staphylinidae</tp:taxon-name-part></tp:taxon-name>, <tp:taxon-name><tp:taxon-name-part taxon-name-part-type="subfamily">Aleocharinae</tp:taxon-name-part></tp:taxon-name>, <tp:taxon-name><tp:taxon-name-part taxon-name-part-type="tribe">Hypocyphtini</tp:taxon-name-part></tp:taxon-name>).</article-title><source>Linzer biologische Beiträge</source><volume>51</volume>: <fpage>587</fpage>–<lpage>698</lpage>. <ext-link xlink:type="simple" ext-link-type="doi" xlink:href="10.5281/zenodo.3754300">http://doi.org/10.5281/zenodo.3754300</ext-link></mixed-citation></ref><ref id="B39"><mixed-citation xmlns:xlink="http://www.w3.org/1999/xlink" xlink:type="simple"><person-group><name name-style="western"><surname>Klimaszewski</surname><given-names>J</given-names></name><name name-style="western"><surname>Webster</surname><given-names>R</given-names></name><name name-style="western"><surname>Langor</surname><given-names>D</given-names></name><name name-style="western"><surname>Brunke</surname><given-names>AJ</given-names></name><name name-style="western"><surname>Davies</surname><given-names>A</given-names></name><name name-style="western"><surname>Bourdon</surname><given-names>C</given-names></name><name name-style="western"><surname>Labrecque</surname><given-names>M</given-names></name><name name-style="western"><surname>Newton</surname><given-names>AF</given-names></name><name name-style="western"><surname>Dorval</surname><given-names>J-A</given-names></name><name name-style="western"><surname>Frank</surname><given-names>JH</given-names></name></person-group> (<year>2018</year>) <source>Aleocharine rove beetles of Eastern Canada (<tp:taxon-name><tp:taxon-name-part taxon-name-part-type="order">Coleoptera</tp:taxon-name-part></tp:taxon-name>, <tp:taxon-name><tp:taxon-name-part taxon-name-part-type="family">Staphylinidae</tp:taxon-name-part></tp:taxon-name>, <tp:taxon-name><tp:taxon-name-part taxon-name-part-type="subfamily">Aleocharinae</tp:taxon-name-part></tp:taxon-name>): a glimpse of megadiversity.</source><publisher-name>Springer Nature</publisher-name>, <publisher-loc>Cham</publisher-loc>, <size units="page">902 pp</size>. <ext-link xlink:type="simple" ext-link-type="doi" xlink:href="10.1007/978-3-319-77344-5">https://doi.org/10.1007/978-3-319-77344-5</ext-link></mixed-citation></ref><ref id="B55"><mixed-citation xmlns:xlink="http://www.w3.org/1999/xlink" xlink:type="simple"><person-group><name name-style="western"><surname>Newton</surname><given-names>AF</given-names></name></person-group> (<year>2019</year>) StaphBase: <tp:taxon-name><tp:taxon-name-part taxon-name-part-type="infraorder">Staphyliniformia</tp:taxon-name-part></tp:taxon-name> world catalog database (version Nov 2018). In: Roskov Y, Ower G, Orrell T, Nicolson D, Bailly N, Kirk PM, Bourgoin T, DeWalt RE, Decock W, Nieukerken E van, Zarucchi J, Penev L (Eds) Species 2000 &amp; ITIS Catalogue of Life, 2019 Annual Checklist. Species 2000: Naturalis, Leiden. ISSN 2405-884X. <ext-link xlink:type="simple" ext-link-type="uri" xlink:href="http://www.catalogueoflife.org/annual-checklist/2019">www.catalogueoflife.org/annual-checklist/2019</ext-link></mixed-citation></ref></ref-list></tp:taxon-treatment>
