# Supplementary material for: Integrative taxonomy of Nearctic and Palaearctic Aleocharinae: new species, synonymies, and records (Coleoptera, Staphylinidae)
Source: Zookeys. 2021 May 31;1041:27–99. doi: 10.3897/zookeys.1041.64460 (PMC8184736; doi:10.3897/zookeys.1041.64460)
Supplement: XML Treatment for Oligota pusillima [file zookeys.1041.64460-treatment15.xml]

<!DOCTYPE tp:taxon-treatment
  PUBLIC "-//TaxonX//DTD Taxonomic Treatment Publishing DTD v0 20100105//EN" "tax-treatment-NSO.dtd">
<tp:taxon-treatment xmlns:tp="http://www.plazi.org/taxpub"><tp:treatment-meta><kwd-group><label>Taxon classification</label><kwd><named-content xmlns:xlink="http://www.w3.org/1999/xlink" content-type="kingdom">Animalia</named-content></kwd><kwd><named-content xmlns:xlink="http://www.w3.org/1999/xlink" content-type="order">Coleoptera</named-content></kwd><kwd><named-content xmlns:xlink="http://www.w3.org/1999/xlink" content-type="family">Staphylinidae</named-content></kwd></kwd-group><mixed-citation publication-type="journal"><person-group><name><surname>Brunke</surname><given-names>Adam J.</given-names></name><name><surname>Pentinsaari</surname><given-names>Mikko</given-names></name><name><surname>Klimaszewski</surname><given-names>Jan</given-names></name></person-group><article-title>Integrative taxonomy of Nearctic and Palaearctic <tp:taxon-name><tp:taxon-name-part taxon-name-part-type="subfamily">Aleocharinae</tp:taxon-name-part></tp:taxon-name>: new species, synonymies, and records (<tp:taxon-name><tp:taxon-name-part taxon-name-part-type="order">Coleoptera</tp:taxon-name-part></tp:taxon-name>, <tp:taxon-name><tp:taxon-name-part taxon-name-part-type="family">Staphylinidae</tp:taxon-name-part></tp:taxon-name>)</article-title><source>Zookeys</source><day>31</day><month>5</month><year>2021</year><volume>1041</volume><fpage>27</fpage><lpage>99</lpage><pub-id pub-id-type="doi">10.3897/zookeys.1041.64460</pub-id></mixed-citation></tp:treatment-meta><tp:nomenclature><tp:taxon-name><object-id xmlns:xlink="http://www.w3.org/1999/xlink" content-type="arpha" xlink:type="simple">EC04853E-57A2-5C81-B6BC-92C243700B56</object-id>
              <tp:taxon-name-part taxon-name-part-type="genus" reg="Oligota">Oligota</tp:taxon-name-part>
              <tp:taxon-name-part taxon-name-part-type="species" reg="pusillima">pusillima</tp:taxon-name-part>
              <object-id xmlns:xlink="http://www.w3.org/1999/xlink" xlink:type="simple">BOLD:ABW7320</object-id>
            </tp:taxon-name><tp:taxon-authority>(Gravenhorst, 1806)</tp:taxon-authority><xref ref-type="fig" rid="F16">Fig. 16A–G</xref></tp:nomenclature><tp:treatment-sec sec-type="material" id="SECID0EMCCI"><title>Material</title><p><bold>(DNA barcoded specimens). Finland</bold>: Oba: Oulu, Hietasaari, <named-content xmlns:xlink="http://www.w3.org/1999/xlink" content-type="dwc:verbatimCoordinates" xlink:type="simple"><named-content content-type="geo-json" specific-use="{&#34;type&#34;:&#34;Point&#34;,&#34;coordinates&#34;:[25.424700,65.022500]}" id="NCID0EXCCI" xlink:type="simple">65.0225, 25.4247</named-content></named-content>, 22.IV.2011, M. Pentinsaari (1, <named-content xmlns:xlink="http://www.w3.org/1999/xlink" content-type="dwc:institutional_code" xlink:type="simple">ZMUO</named-content>); <bold>Germany</bold>: Edenkoben-Rhodt, Villa Ludwigshoehe, <named-content xmlns:xlink="http://www.w3.org/1999/xlink" content-type="dwc:verbatimCoordinates" xlink:type="simple"><named-content content-type="geo-json" specific-use="{&#34;type&#34;:&#34;Point&#34;,&#34;coordinates&#34;:[8.090000,49.277000]}" id="NCID0EGDCI" xlink:type="simple">49.277, 8.09</named-content></named-content>, 20.V.2012, F. Koehler (2, <named-content xmlns:xlink="http://www.w3.org/1999/xlink" content-type="dwc:institutional_code" xlink:type="simple">ZSM</named-content>); Edenkoben-Rhodt, Villa Ludwigshoehe, <named-content xmlns:xlink="http://www.w3.org/1999/xlink" content-type="dwc:verbatimCoordinates" xlink:type="simple"><named-content content-type="geo-json" specific-use="{&#34;type&#34;:&#34;Point&#34;,&#34;coordinates&#34;:[8.090000,49.277000]}" id="NCID0ETDCI" xlink:type="simple">49.277, 8.09</named-content></named-content>, 23.VI.2012, F. Koehler (2, <named-content xmlns:xlink="http://www.w3.org/1999/xlink" content-type="dwc:institutional_code" xlink:type="simple">ZSM</named-content>); Zweibruecken-Mauschbach, Monbijou-Wald, <named-content xmlns:xlink="http://www.w3.org/1999/xlink" content-type="dwc:verbatimCoordinates" xlink:type="simple"><named-content content-type="geo-json" specific-use="{&#34;type&#34;:&#34;Point&#34;,&#34;coordinates&#34;:[7.398910,49.203800]}" id="NCID0EAECI" xlink:type="simple">49.2038, 7.39891</named-content></named-content>, 16.X.2011, F. Koehler &amp; W. Koehler (1, <named-content xmlns:xlink="http://www.w3.org/1999/xlink" content-type="dwc:institutional_code" xlink:type="simple">ZSM</named-content>). <bold>Canada: Alberta</bold>: Two Hills, Two Hills School EQP-CLL-553, <named-content xmlns:xlink="http://www.w3.org/1999/xlink" content-type="dwc:verbatimCoordinates" xlink:type="simple"><named-content content-type="geo-json" specific-use="{&#34;type&#34;:&#34;Point&#34;,&#34;coordinates&#34;:[-111.743700,53.710400]}" id="NCID0EPECI" xlink:type="simple">53.7104N, 111.7437W</named-content></named-content>, 613 m, Malaise trap, 21.IX.–2.X.2015, K. Warawa (2, <named-content xmlns:xlink="http://www.w3.org/1999/xlink" content-type="dwc:institutional_code" xlink:type="simple">CBG</named-content>).</p></tp:treatment-sec><tp:treatment-sec sec-type="material" id="SECID0EZECI"><title>Additional non-barcoded material.</title><p><bold>Ontario</bold>: Ottawa, Ottawa River, Deschênes Lookout, Berlese flood debris, 1.V.1985, A. Davies (1, <named-content xmlns:xlink="http://www.w3.org/1999/xlink" content-type="dwc:institutional_code" xlink:type="simple">CNC</named-content>).</p></tp:treatment-sec><tp:treatment-sec sec-type="distribution" id="SECID0EGFCI"><title>Distribution.</title><p><bold>Origin</bold>: West Palaearctic (adventive in North America). <bold>Canada</bold>: AB [new record], NB, ON [new record]. <bold>United States</bold>: MA, NY.</p></tp:treatment-sec><tp:treatment-sec sec-type="Bionomics" id="SECID0ESFCI"><title>Bionomics.</title><p>This species occurs in a variety of moist to dry, decaying organic matter including rotting hay, compost, hollow trees, and ant nests (<xref ref-type="bibr" rid="B28">Kapp 2019</xref>). Canadian specimens were collected in compost (<xref ref-type="bibr" rid="B69">Webster et al. 2016</xref>), and in malaise traps and flood debris in a suburban setting (present study).</p></tp:treatment-sec><tp:treatment-sec sec-type="comments" id="SECID0EAGCI"><title>Comments.</title><p><italic><tp:taxon-name><tp:taxon-name-part taxon-name-part-type="genus" reg="Oligota">Oligota</tp:taxon-name-part> <tp:taxon-name-part taxon-name-part-type="species" reg="pusillima">pusillima</tp:taxon-name-part></tp:taxon-name></italic> is a Palaearctic species that has been introduced to North America, South America, Australia, Africa, and southeast Asia (<xref ref-type="bibr" rid="B28">Kapp 2019</xref>, <xref ref-type="bibr" rid="B55">Newton 2019</xref>). It is here reported from Ontario and Alberta for the first time, the latter representing the westernmost record in North America. Specimens from Alberta were sequenced and their barcodes match those of Palaearctic specimens with no divergence. These specimens were also morphologically consistent with <italic><tp:taxon-name><tp:taxon-name-part taxon-name-part-type="genus" reg="Oligota">O.</tp:taxon-name-part> <tp:taxon-name-part taxon-name-part-type="species" reg="pusillima">pusillima</tp:taxon-name-part></tp:taxon-name></italic>.</p><fig id="F16" position="float" orientation="portrait"><object-id xmlns:xlink="http://www.w3.org/1999/xlink" content-type="doi" xlink:type="simple">10.3897/zookeys.1041.64460.figure16</object-id><object-id xmlns:xlink="http://www.w3.org/1999/xlink" content-type="arpha" xlink:type="simple">2E4979BB-5FA5-5FF7-A6FE-8254AC27D533</object-id><label>Figure 16.</label><caption><p><italic><tp:taxon-name><tp:taxon-name-part taxon-name-part-type="genus" reg="Oligota">Oligota</tp:taxon-name-part> <tp:taxon-name-part taxon-name-part-type="species" reg="pusillima">pusillima</tp:taxon-name-part></tp:taxon-name></italic> (Gravenhorst) <bold>A</bold> habitus <bold>B</bold> median lobe of aedeagus in lateral view <bold>C</bold> spermatheca <bold>D</bold> male tergite VIII <bold>E</bold> male sternite VIII <bold>F</bold> female tergite VIII <bold>G</bold> female sternite VIII. Scale bars: 1 mm (<bold>A</bold>); 0.2 mm (<bold>B–G</bold>).Illustrations after <xref ref-type="bibr" rid="B69">Webster et al. (2016)</xref>.</p></caption><graphic xmlns:xlink="http://www.w3.org/1999/xlink" xlink:href="zookeys-1041-027-g016.jpg" position="float" orientation="portrait" xlink:type="simple" id="oo_550281.jpg"><uri content-type="original_file" xlink:type="simple">https://binary.pensoft.net/fig/550281</uri></graphic></fig></tp:treatment-sec><ref-list><ref id="B69"><mixed-citation xmlns:xlink="http://www.w3.org/1999/xlink" xlink:type="simple"><person-group><name name-style="western"><surname>Webster</surname><given-names>R</given-names></name><name name-style="western"><surname>Klimaszewski</surname><given-names>J</given-names></name><name name-style="western"><surname>Bourdon</surname><given-names>C</given-names></name><name name-style="western"><surname>Sweeney</surname><given-names>J</given-names></name><name name-style="western"><surname>Hughes</surname><given-names>CC</given-names></name><name name-style="western"><surname>Labrecque</surname><given-names>M</given-names></name></person-group> (<year>2016</year>) <article-title>Further contributions to the <tp:taxon-name><tp:taxon-name-part taxon-name-part-type="subfamily">Aleocharinae</tp:taxon-name-part></tp:taxon-name> (<tp:taxon-name><tp:taxon-name-part taxon-name-part-type="order">Coleoptera</tp:taxon-name-part></tp:taxon-name>, <tp:taxon-name><tp:taxon-name-part taxon-name-part-type="family">Staphylinidae</tp:taxon-name-part></tp:taxon-name>) fauna of New Brunswick and Canada including descriptions of 27 new species.</article-title><source>ZooKeys</source><volume>573</volume>: <fpage>85</fpage>–<lpage>216</lpage>. <ext-link xlink:type="simple" ext-link-type="doi" xlink:href="10.3897/zookeys.573.7016">https://doi.org/10.3897/zookeys.573.7016</ext-link></mixed-citation></ref><ref id="B28"><mixed-citation xmlns:xlink="http://www.w3.org/1999/xlink" xlink:type="simple"><person-group><name name-style="western"><surname>Kapp</surname><given-names>A</given-names></name></person-group> (<year>2019</year>) <article-title>Revision der westpaläarktischen Arten der Gattungen <tp:taxon-name><tp:taxon-name-part taxon-name-part-type="genus">Oligota</tp:taxon-name-part></tp:taxon-name> Mannerheim, 1830 und Holobus Solier, 1849 (<tp:taxon-name><tp:taxon-name-part taxon-name-part-type="order">Coleoptera</tp:taxon-name-part></tp:taxon-name>, <tp:taxon-name><tp:taxon-name-part taxon-name-part-type="family">Staphylinidae</tp:taxon-name-part></tp:taxon-name>, <tp:taxon-name><tp:taxon-name-part taxon-name-part-type="subfamily">Aleocharinae</tp:taxon-name-part></tp:taxon-name>, <tp:taxon-name><tp:taxon-name-part taxon-name-part-type="tribe">Hypocyphtini</tp:taxon-name-part></tp:taxon-name>).</article-title><source>Linzer biologische Beiträge</source><volume>51</volume>: <fpage>587</fpage>–<lpage>698</lpage>. <ext-link xlink:type="simple" ext-link-type="doi" xlink:href="10.5281/zenodo.3754300">http://doi.org/10.5281/zenodo.3754300</ext-link></mixed-citation></ref><ref id="B55"><mixed-citation xmlns:xlink="http://www.w3.org/1999/xlink" xlink:type="simple"><person-group><name name-style="western"><surname>Newton</surname><given-names>AF</given-names></name></person-group> (<year>2019</year>) StaphBase: <tp:taxon-name><tp:taxon-name-part taxon-name-part-type="infraorder">Staphyliniformia</tp:taxon-name-part></tp:taxon-name> world catalog database (version Nov 2018). In: Roskov Y, Ower G, Orrell T, Nicolson D, Bailly N, Kirk PM, Bourgoin T, DeWalt RE, Decock W, Nieukerken E van, Zarucchi J, Penev L (Eds) Species 2000 &amp; ITIS Catalogue of Life, 2019 Annual Checklist. Species 2000: Naturalis, Leiden. ISSN 2405-884X. <ext-link xlink:type="simple" ext-link-type="uri" xlink:href="http://www.catalogueoflife.org/annual-checklist/2019">www.catalogueoflife.org/annual-checklist/2019</ext-link></mixed-citation></ref></ref-list></tp:taxon-treatment>
