# Supplementary material for: Integrative taxonomy of Nearctic and Palaearctic Aleocharinae: new species, synonymies, and records (Coleoptera, Staphylinidae)
Source: Zookeys. 2021 May 31;1041:27–99. doi: 10.3897/zookeys.1041.64460 (PMC8184736; doi:10.3897/zookeys.1041.64460)
Supplement: XML Treatment for Anomognathus athabascensis [file zookeys.1041.64460-treatment16.xml]

<!DOCTYPE tp:taxon-treatment
  PUBLIC "-//TaxonX//DTD Taxonomic Treatment Publishing DTD v0 20100105//EN" "tax-treatment-NSO.dtd">
<tp:taxon-treatment xmlns:tp="http://www.plazi.org/taxpub"><tp:treatment-meta><kwd-group><label>Taxon classification</label><kwd><named-content xmlns:xlink="http://www.w3.org/1999/xlink" content-type="kingdom">Animalia</named-content></kwd><kwd><named-content xmlns:xlink="http://www.w3.org/1999/xlink" content-type="order">Coleoptera</named-content></kwd><kwd><named-content xmlns:xlink="http://www.w3.org/1999/xlink" content-type="family">Staphylinidae</named-content></kwd></kwd-group><mixed-citation publication-type="journal"><person-group><name><surname>Brunke</surname><given-names>Adam J.</given-names></name><name><surname>Pentinsaari</surname><given-names>Mikko</given-names></name><name><surname>Klimaszewski</surname><given-names>Jan</given-names></name></person-group><article-title>Integrative taxonomy of Nearctic and Palaearctic <tp:taxon-name><tp:taxon-name-part taxon-name-part-type="subfamily">Aleocharinae</tp:taxon-name-part></tp:taxon-name>: new species, synonymies, and records (<tp:taxon-name><tp:taxon-name-part taxon-name-part-type="order">Coleoptera</tp:taxon-name-part></tp:taxon-name>, <tp:taxon-name><tp:taxon-name-part taxon-name-part-type="family">Staphylinidae</tp:taxon-name-part></tp:taxon-name>)</article-title><source>Zookeys</source><day>31</day><month>5</month><year>2021</year><volume>1041</volume><fpage>27</fpage><lpage>99</lpage><pub-id pub-id-type="doi">10.3897/zookeys.1041.64460</pub-id></mixed-citation></tp:treatment-meta><tp:nomenclature><tp:taxon-name><object-id xmlns:xlink="http://www.w3.org/1999/xlink" content-type="arpha" xlink:type="simple">7735FC0D-73F4-51C0-9AA5-7B2FBE84AFE7</object-id>
              <tp:taxon-name-part taxon-name-part-type="genus" reg="Anomognathus">Anomognathus</tp:taxon-name-part>
              <tp:taxon-name-part taxon-name-part-type="species" reg="athabascensis">athabascensis</tp:taxon-name-part>
            </tp:taxon-name><tp:taxon-authority>Klimaszewski, Hammond &amp; Langor, 2016</tp:taxon-authority><xref ref-type="fig" rid="F17">Fig. 17A–G</xref></tp:nomenclature><tp:treatment-sec sec-type="material" id="SECID0EEKCI"><title>Material.</title><p>Non-sequenced specimens. <bold>Canada: Manitoba</bold>: Winnipeg, under bark of rotten ‘N. aceroides’ [= <italic><tp:taxon-name><tp:taxon-name-part taxon-name-part-type="genus" reg="Acer">Acer</tp:taxon-name-part> <tp:taxon-name-part taxon-name-part-type="species" reg="negundo">negundo</tp:taxon-name-part></tp:taxon-name></italic>], 27.VIII.1918, J.B. Wallis (2, <named-content xmlns:xlink="http://www.w3.org/1999/xlink" content-type="dwc:institutional_code" xlink:type="simple">CNC</named-content>).</p></tp:treatment-sec><tp:treatment-sec sec-type="distribution" id="SECID0E3KCI"><title>Distribution.</title><p><bold>Origin</bold>: Nearctic. <bold>Canada</bold>: AB, MB [new record].</p></tp:treatment-sec><tp:treatment-sec sec-type="Bionomics" id="SECID0EGLCI"><title>Bionomics.</title><p>The MB specimens were collected under bark, confirming that this species lives in a way similar to other members of the genus.</p></tp:treatment-sec><tp:treatment-sec sec-type="comments" id="SECID0ELLCI"><title>Comments.</title><p><italic><tp:taxon-name><tp:taxon-name-part taxon-name-part-type="genus" reg="Anomognathus">Anomognathus</tp:taxon-name-part> <tp:taxon-name-part taxon-name-part-type="species" reg="athabascensis">athabascensis</tp:taxon-name-part></tp:taxon-name></italic>, recently described from Alberta (<xref ref-type="bibr" rid="B36">Klimaszewski et al. 2016b</xref>), is newly reported from Manitoba. This native Nearctic species is likely transcontinental but rarely reported due to its small size and elusive habits.</p><fig id="F17" position="float" orientation="portrait"><object-id xmlns:xlink="http://www.w3.org/1999/xlink" content-type="doi" xlink:type="simple">10.3897/zookeys.1041.64460.figure17</object-id><object-id xmlns:xlink="http://www.w3.org/1999/xlink" content-type="arpha" xlink:type="simple">90302DC1-4BC1-5971-97BE-DFE56CBD122C</object-id><label>Figure 17.</label><caption><p><italic><tp:taxon-name><tp:taxon-name-part taxon-name-part-type="genus" reg="Anomognathus">Anomognathus</tp:taxon-name-part> <tp:taxon-name-part taxon-name-part-type="species" reg="athabascensis">athabascensis</tp:taxon-name-part></tp:taxon-name></italic> Klimaszewski, Hammond &amp; Langor <bold>A</bold> habitus <bold>B</bold> median lobe of aedeagus in lateral view <bold>C</bold> spermatheca <bold>D</bold> male tergite VIII <bold>E</bold> male sternite VIII <bold>F</bold> female tergite VIII <bold>G</bold> female sternite VIII. Scale bars: 1 mm (<bold>A</bold>); 0.2 mm (<bold>B–G</bold>). Illustrations after <xref ref-type="bibr" rid="B36">Klimaszewski et al. (2016b)</xref>.</p></caption><graphic xmlns:xlink="http://www.w3.org/1999/xlink" xlink:href="zookeys-1041-027-g017.jpg" position="float" orientation="portrait" xlink:type="simple" id="oo_550282.jpg"><uri content-type="original_file" xlink:type="simple">https://binary.pensoft.net/fig/550282</uri></graphic></fig></tp:treatment-sec><ref-list><ref id="B36"><mixed-citation xmlns:xlink="http://www.w3.org/1999/xlink" xlink:type="simple"><person-group><name name-style="western"><surname>Klimaszewski</surname><given-names>J</given-names></name><name name-style="western"><surname>Langor</surname><given-names>D</given-names></name><name name-style="western"><surname>Hammond</surname><given-names>HE</given-names></name><name name-style="western"><surname>Bourdon</surname><given-names>C</given-names></name></person-group> (<year>2016b</year>) <article-title>A new species of <italic><tp:taxon-name><tp:taxon-name-part taxon-name-part-type="genus">Anomognathus</tp:taxon-name-part></tp:taxon-name></italic> and new Canadian and provincial records of aleocharine rove beetles from Alberta, Canada (<tp:taxon-name><tp:taxon-name-part taxon-name-part-type="order">Coleoptera</tp:taxon-name-part></tp:taxon-name>, <tp:taxon-name><tp:taxon-name-part taxon-name-part-type="family">Staphylinidae</tp:taxon-name-part></tp:taxon-name>, <tp:taxon-name><tp:taxon-name-part taxon-name-part-type="subfamily">Aleocharinae</tp:taxon-name-part></tp:taxon-name>).</article-title><source>ZooKeys</source><volume>581</volume>: <fpage>141</fpage>–<lpage>164</lpage>. <ext-link xlink:type="simple" ext-link-type="doi" xlink:href="10.3897/zookeys.581.8014">https://doi.org/10.3897/zookeys.581.8014</ext-link></mixed-citation></ref></ref-list></tp:taxon-treatment>
