# Supplementary material for: Integrative taxonomy of Nearctic and Palaearctic Aleocharinae: new species, synonymies, and records (Coleoptera, Staphylinidae)
Source: Zookeys. 2021 May 31;1041:27–99. doi: 10.3897/zookeys.1041.64460 (PMC8184736; doi:10.3897/zookeys.1041.64460)
Supplement: XML Treatment for Anomognathus cuspidatus [file zookeys.1041.64460-treatment17.xml]

<!DOCTYPE tp:taxon-treatment
  PUBLIC "-//TaxonX//DTD Taxonomic Treatment Publishing DTD v0 20100105//EN" "tax-treatment-NSO.dtd">
<tp:taxon-treatment xmlns:tp="http://www.plazi.org/taxpub"><tp:treatment-meta><kwd-group><label>Taxon classification</label><kwd><named-content xmlns:xlink="http://www.w3.org/1999/xlink" content-type="kingdom">Animalia</named-content></kwd><kwd><named-content xmlns:xlink="http://www.w3.org/1999/xlink" content-type="order">Coleoptera</named-content></kwd><kwd><named-content xmlns:xlink="http://www.w3.org/1999/xlink" content-type="family">Staphylinidae</named-content></kwd></kwd-group><mixed-citation publication-type="journal"><person-group><name><surname>Brunke</surname><given-names>Adam J.</given-names></name><name><surname>Pentinsaari</surname><given-names>Mikko</given-names></name><name><surname>Klimaszewski</surname><given-names>Jan</given-names></name></person-group><article-title>Integrative taxonomy of Nearctic and Palaearctic <tp:taxon-name><tp:taxon-name-part taxon-name-part-type="subfamily">Aleocharinae</tp:taxon-name-part></tp:taxon-name>: new species, synonymies, and records (<tp:taxon-name><tp:taxon-name-part taxon-name-part-type="order">Coleoptera</tp:taxon-name-part></tp:taxon-name>, <tp:taxon-name><tp:taxon-name-part taxon-name-part-type="family">Staphylinidae</tp:taxon-name-part></tp:taxon-name>)</article-title><source>Zookeys</source><day>31</day><month>5</month><year>2021</year><volume>1041</volume><fpage>27</fpage><lpage>99</lpage><pub-id pub-id-type="doi">10.3897/zookeys.1041.64460</pub-id></mixed-citation></tp:treatment-meta><tp:nomenclature><tp:taxon-name><object-id xmlns:xlink="http://www.w3.org/1999/xlink" content-type="arpha" xlink:type="simple">A7476206-A27C-52E7-8349-BDD471A204A8</object-id>
              <tp:taxon-name-part taxon-name-part-type="genus" reg="Anomognathus">Anomognathus</tp:taxon-name-part>
              <tp:taxon-name-part taxon-name-part-type="species" reg="cuspidatus">cuspidatus</tp:taxon-name-part>
              <object-id xmlns:xlink="http://www.w3.org/1999/xlink" xlink:type="simple">BOLD:AAO0339</object-id>
            </tp:taxon-name><tp:taxon-authority>(Erichson, 1839)</tp:taxon-authority><xref ref-type="fig" rid="F18">Figs 18A–D</xref><xref ref-type="fig" rid="F19">, 19A–D</xref><xref ref-type="fig" rid="F20">, 20A–D.</xref><tp:nomenclature-citation-list><tp:nomenclature-citation><tp:taxon-name>
                  <tp:taxon-name-part taxon-name-part-type="genus" reg="Homalota">Homalota</tp:taxon-name-part> <tp:taxon-name-part taxon-name-part-type="species" reg="cuspidata">cuspidata</tp:taxon-name-part></tp:taxon-name><comment>Erichson, 1839</comment></tp:nomenclature-citation><tp:nomenclature-citation><tp:taxon-name>
                  <tp:taxon-name-part taxon-name-part-type="genus" reg="Thectura">Thectura</tp:taxon-name-part> <tp:taxon-name-part taxon-name-part-type="species" reg="americana">americana</tp:taxon-name-part></tp:taxon-name><comment>Casey, 1893, syn. nov.</comment></tp:nomenclature-citation><tp:nomenclature-citation><tp:taxon-name>
                  <tp:taxon-name-part taxon-name-part-type="genus" reg="Anomognathus">Anomognathus</tp:taxon-name-part> <tp:taxon-name-part taxon-name-part-type="species" reg="americanus">americanus</tp:taxon-name-part></tp:taxon-name><comment>: <xref ref-type="bibr" rid="B65">Seevers (1978)</xref> (as valid species)</comment></tp:nomenclature-citation></tp:nomenclature-citation-list></tp:nomenclature><tp:treatment-sec sec-type="type material" id="SECID0EMQCI"><title>Type material.</title><p><italic><tp:taxon-name><tp:taxon-name-part taxon-name-part-type="genus" reg="Homolota">Homolota</tp:taxon-name-part> <tp:taxon-name-part taxon-name-part-type="species" reg="cuspidata">cuspidata</tp:taxon-name-part></tp:taxon-name></italic> Erichson, 1839. <bold><italic>Lectotype</italic></bold>, male, here designated (<named-content xmlns:xlink="http://www.w3.org/1999/xlink" content-type="dwc:institutional_code" xlink:type="simple">ZMHB</named-content>): <italic><tp:taxon-name><tp:taxon-name-part taxon-name-part-type="genus" reg="Homolota"/><tp:taxon-name-part taxon-name-part-type="species" reg="cuspidata">cuspidata</tp:taxon-name-part></tp:taxon-name></italic> Er: [handwritten label] / 5387 [typed label] / Hist.-Coll. (<tp:taxon-name><tp:taxon-name-part taxon-name-part-type="order">Coleoptera</tp:taxon-name-part></tp:taxon-name>), Nr. 5387, <italic><tp:taxon-name><tp:taxon-name-part taxon-name-part-type="genus" reg="Homalota">Homalota</tp:taxon-name-part> <tp:taxon-name-part taxon-name-part-type="species" reg="cuspidata">cuspidata</tp:taxon-name-part></tp:taxon-name></italic>, Erichs., Europa, Zool. Mus. Berlin [typed white label] / Lectotype <italic><tp:taxon-name><tp:taxon-name-part taxon-name-part-type="genus" reg="Homalota">Homalota</tp:taxon-name-part> <tp:taxon-name-part taxon-name-part-type="species" reg="cuspidata">cuspidata</tp:taxon-name-part></tp:taxon-name></italic> des. J. Klimaszewski 2019 [white printed label]. <bold><italic>Paralectotypes</italic></bold> (3, <named-content xmlns:xlink="http://www.w3.org/1999/xlink" content-type="dwc:institutional_code" xlink:type="simple">ZMHB</named-content>, without original labels): Hist.-Coll., (<tp:taxon-name><tp:taxon-name-part taxon-name-part-type="order">Coleoptera</tp:taxon-name-part></tp:taxon-name>), Nr. 5387, <italic><tp:taxon-name><tp:taxon-name-part taxon-name-part-type="genus" reg="Homolota">Homolota</tp:taxon-name-part> <tp:taxon-name-part taxon-name-part-type="species" reg="cuspidata">cuspidata</tp:taxon-name-part></tp:taxon-name></italic> Erichs., Europa, Zool. Mus. Berlin; Syntype <italic><tp:taxon-name><tp:taxon-name-part taxon-name-part-type="genus" reg="Homolota">Homolota</tp:taxon-name-part> <tp:taxon-name-part taxon-name-part-type="species" reg="cuspidata">cuspidata</tp:taxon-name-part></tp:taxon-name></italic> Erichson, 1837, labelled by MNHUB 2010; Paralectotype <italic><tp:taxon-name><tp:taxon-name-part taxon-name-part-type="genus" reg="Homalota">Homalota</tp:taxon-name-part> <tp:taxon-name-part taxon-name-part-type="species" reg="cuspidata">cuspidata</tp:taxon-name-part></tp:taxon-name></italic> des. J. Klimaszewski 2019 [white printed label] [1 female, spermatheca and terminalia dissected in Canada balsam on microslide attached to specimen]; same labels except: SYNTYPUS, <italic><tp:taxon-name><tp:taxon-name-part taxon-name-part-type="genus" reg="Homalota">Homalota</tp:taxon-name-part> <tp:taxon-name-part taxon-name-part-type="species" reg="cuspidata">cuspidata</tp:taxon-name-part></tp:taxon-name></italic> Erichson, 1837 [typed red label, added by MNHUB 2010] [1 female, spermatheca and terminalia dissected in Canada balsam on microslide attached to specimen]; same labels as before [1 damaged specimen, sex undetermined].</p><p>Males and females of the syntype series were morphologically consistent with the specimens forming molecular cluster <ext-link xmlns:xlink="http://www.w3.org/1999/xlink" xlink:type="simple" ext-link-type="uri" xlink:href="http://boldsystems.org/index.php/Public_BarcodeCluster?clusteruri=BOLD:AAO0339">BOLD:AAO0339</ext-link>, including those sequenced from Ontario, Canada. As the most obvious difference between <italic><tp:taxon-name><tp:taxon-name-part taxon-name-part-type="genus" reg="Anomognathus">A.</tp:taxon-name-part> <tp:taxon-name-part taxon-name-part-type="species" reg="cuspidatus">cuspidatus</tp:taxon-name-part></tp:taxon-name></italic> and the potential new Central European species (see Diagnosis) was the shape of the median process on male tergite VIII (in lateral view) (Fig. <xref ref-type="fig" rid="F18">18B, D</xref>), a male syntype (see above) was designated as the lectotype of this species to fix its identity. Morphology of the aedeagus itself was difficult to study due to its small size and obvious differences between molecular clusters (see below) were not observed (Fig. <xref ref-type="fig" rid="F19">19</xref>).</p><fig id="F18" position="float" orientation="portrait"><object-id xmlns:xlink="http://www.w3.org/1999/xlink" content-type="doi" xlink:type="simple">10.3897/zookeys.1041.64460.figure18</object-id><object-id xmlns:xlink="http://www.w3.org/1999/xlink" content-type="arpha" xlink:type="simple">72011B0B-44B9-56FA-8DDC-993441882F4C</object-id><label>Figure 18.</label><caption><p><bold>A, B</bold><italic><tp:taxon-name><tp:taxon-name-part taxon-name-part-type="genus" reg="Anomognathus">Anomognathus</tp:taxon-name-part> <tp:taxon-name-part taxon-name-part-type="species" reg="cuspidatus">cuspidatus</tp:taxon-name-part></tp:taxon-name></italic> (Erichson), and <bold>C, D</bold><italic><tp:taxon-name><tp:taxon-name-part taxon-name-part-type="genus" reg="Anomognathus">Anomognathus</tp:taxon-name-part></tp:taxon-name></italic> sp., putative undescribed species (Europe) <bold>A, C</bold> habitus and <bold>B, D</bold> male tergite VIII in lateral view. Scale bars: 1 mm (<bold>A, C</bold>); 0.2 mm (<bold>B, D</bold>).</p></caption><graphic xmlns:xlink="http://www.w3.org/1999/xlink" xlink:href="zookeys-1041-027-g018.jpg" position="float" orientation="portrait" xlink:type="simple" id="oo_550283.jpg"><uri content-type="original_file" xlink:type="simple">https://binary.pensoft.net/fig/550283</uri></graphic></fig><p><italic><tp:taxon-name><tp:taxon-name-part taxon-name-part-type="genus" reg="Thectura">Thectura</tp:taxon-name-part> <tp:taxon-name-part taxon-name-part-type="species" reg="americana">americana</tp:taxon-name-part></tp:taxon-name></italic> Casey, 1893, syn. nov. Holotype (male) (<named-content xmlns:xlink="http://www.w3.org/1999/xlink" content-type="dwc:institutional_code" xlink:type="simple">NMNH</named-content>): NY/ TYPE USNM 39614/ <italic><tp:taxon-name><tp:taxon-name-part taxon-name-part-type="genus" reg="Thectura">Thectura</tp:taxon-name-part> <tp:taxon-name-part taxon-name-part-type="species" reg="americana">americana</tp:taxon-name-part></tp:taxon-name></italic> Casey (handwritten by Casey).</p><fig id="F19" position="float" orientation="portrait"><object-id xmlns:xlink="http://www.w3.org/1999/xlink" content-type="doi" xlink:type="simple">10.3897/zookeys.1041.64460.figure19</object-id><object-id xmlns:xlink="http://www.w3.org/1999/xlink" content-type="arpha" xlink:type="simple">C76F4AC5-E654-55A0-B73C-7646B332AFFF</object-id><label>Figure 19.</label><caption><p>Aedeagi of <bold>A–C</bold><italic><tp:taxon-name><tp:taxon-name-part taxon-name-part-type="genus" reg="Anomognathus">Anomognathus</tp:taxon-name-part> <tp:taxon-name-part taxon-name-part-type="species" reg="cuspidatus">cuspidatus</tp:taxon-name-part></tp:taxon-name></italic> (Erichson) and <bold>D</bold> potential undescribed species, in lateral view (top row) and dorsal view (bottom row) <bold>A</bold> sequenced non-type (Ontario, Canada) <bold>B</bold> lectotype of <italic><tp:taxon-name><tp:taxon-name-part taxon-name-part-type="genus" reg="Anomognathus">A.</tp:taxon-name-part> <tp:taxon-name-part taxon-name-part-type="species" reg="cuspidatus">cuspidatus</tp:taxon-name-part></tp:taxon-name></italic> (‘Europe’) <bold>C, D</bold> sequenced non-types (Finland). Scale bar: 0.2 mm.</p></caption><graphic xmlns:xlink="http://www.w3.org/1999/xlink" xlink:href="zookeys-1041-027-g019.jpg" position="float" orientation="portrait" xlink:type="simple" id="oo_550284.jpg"><uri content-type="original_file" xlink:type="simple">https://binary.pensoft.net/fig/550284</uri></graphic></fig><p><xref ref-type="bibr" rid="B12">Casey (1893)</xref> gave numerous characters to distinguish <italic><tp:taxon-name><tp:taxon-name-part taxon-name-part-type="genus" reg="Anomognathus">A.</tp:taxon-name-part> <tp:taxon-name-part taxon-name-part-type="species" reg="americanus">americanus</tp:taxon-name-part></tp:taxon-name></italic> from <italic><tp:taxon-name><tp:taxon-name-part taxon-name-part-type="genus" reg="Anomognathus">A.</tp:taxon-name-part> <tp:taxon-name-part taxon-name-part-type="species" reg="cuspidatus">cuspidatus</tp:taxon-name-part></tp:taxon-name></italic> but all of these were observed to be highly variable within populations in the material studied, including the shape of apical antennomeres, shape of the pronotum, position of the abdominal tubercles in the male, and the type of dorsal expansion of the median process of male tergite VIII. We could not find the depression at the base of tergite VIII on the holotype of <italic><tp:taxon-name><tp:taxon-name-part taxon-name-part-type="genus" reg="Anomognathus">A.</tp:taxon-name-part> <tp:taxon-name-part taxon-name-part-type="species" reg="americanus">americanus</tp:taxon-name-part></tp:taxon-name></italic> mentioned by <xref ref-type="bibr" rid="B12">Casey (1893)</xref>. Although the aedeagus of the holotype was not studied (not extracted from partly damaged and fragile pygidium), male tergite VIII was intact and its median process in lateral view bears an apical hook, matching the present concept for <italic><tp:taxon-name><tp:taxon-name-part taxon-name-part-type="genus" reg="Anomognathus">A.</tp:taxon-name-part> <tp:taxon-name-part taxon-name-part-type="species" reg="cuspidatus">cuspidatus</tp:taxon-name-part></tp:taxon-name></italic> (Fig. <xref ref-type="fig" rid="F20">20</xref>). Therefore, in corroboration with <xref ref-type="bibr" rid="B20">Fenyes (1918)</xref>, we treat <italic><tp:taxon-name><tp:taxon-name-part taxon-name-part-type="genus" reg="Anomognathus">A.</tp:taxon-name-part> <tp:taxon-name-part taxon-name-part-type="species" reg="americanus">americanus</tp:taxon-name-part></tp:taxon-name></italic> as a synonym of <italic><tp:taxon-name><tp:taxon-name-part taxon-name-part-type="genus" reg="Anomognathus">A.</tp:taxon-name-part> <tp:taxon-name-part taxon-name-part-type="species" reg="cuspidatus">cuspidatus</tp:taxon-name-part></tp:taxon-name></italic>.</p><fig id="F20" position="float" orientation="portrait"><object-id xmlns:xlink="http://www.w3.org/1999/xlink" content-type="doi" xlink:type="simple">10.3897/zookeys.1041.64460.figure20</object-id><object-id xmlns:xlink="http://www.w3.org/1999/xlink" content-type="arpha" xlink:type="simple">1F9A52FF-CAD2-55B8-B5DB-5FF3C774E03A</object-id><label>Figure 20.</label><caption><p>Male tergite VIII of <bold>A–C</bold><italic><tp:taxon-name><tp:taxon-name-part taxon-name-part-type="genus" reg="Anomognathus">Anomognathus</tp:taxon-name-part> <tp:taxon-name-part taxon-name-part-type="species" reg="cuspidatus">cuspidatus</tp:taxon-name-part></tp:taxon-name></italic> (Erichson) and <bold>D</bold> potential undescribed species, in dorsal (top row) and lateral (middle and bottom rows) <bold>A</bold> lectotype of <italic><tp:taxon-name><tp:taxon-name-part taxon-name-part-type="genus" reg="Anomognathus">A.</tp:taxon-name-part> <tp:taxon-name-part taxon-name-part-type="species" reg="cuspidatus">cuspidatus</tp:taxon-name-part></tp:taxon-name></italic> (‘Europe’) <bold>B</bold> holotype of <italic><tp:taxon-name><tp:taxon-name-part taxon-name-part-type="genus" reg="Anomognathus">A.</tp:taxon-name-part> <tp:taxon-name-part taxon-name-part-type="species" reg="americanus">americanus</tp:taxon-name-part></tp:taxon-name></italic> (Casey) (= <italic><tp:taxon-name><tp:taxon-name-part taxon-name-part-type="genus" reg="Anomognathus">A.</tp:taxon-name-part> <tp:taxon-name-part taxon-name-part-type="species" reg="cuspidatus">cuspidatus</tp:taxon-name-part></tp:taxon-name></italic>) <bold>C, D</bold> sequenced, non-types (Finland). Scale bar: 0.2 mm.</p></caption><graphic xmlns:xlink="http://www.w3.org/1999/xlink" xlink:href="zookeys-1041-027-g020.jpg" position="float" orientation="portrait" xlink:type="simple" id="oo_550285.jpg"><uri content-type="original_file" xlink:type="simple">https://binary.pensoft.net/fig/550285</uri></graphic></fig></tp:treatment-sec><tp:treatment-sec sec-type="type material" id="SECID0EJ4CI"><title>Non-type material</title><p><bold>(sequenced specimens indicated in square brackets). Canada: Alberta</bold>: Peace River, 25 km NW Peace River, 17–23.VIII.1993, J. Hammond (2, <named-content xmlns:xlink="http://www.w3.org/1999/xlink" content-type="dwc:institutional_code" xlink:type="simple">CNC</named-content>); <bold>Ontario</bold>: Wellington County, Guelph, Eramosa River Trail, 43.539, -80.236, deciduous forest, 14.IV.2017, M. Pentinsaari (4, <named-content xmlns:xlink="http://www.w3.org/1999/xlink" content-type="dwc:institutional_code" xlink:type="simple">CBG</named-content> [4 barcoded]).</p><p>A photo record of this species from Ontario is available on <ext-link xmlns:xlink="http://www.w3.org/1999/xlink" xlink:type="simple" ext-link-type="uri" xlink:href="http://bugguide.net">bugguide.net</ext-link> (/view/1816108): Toronto, 19.V.2020, under bark, O. Strickland.</p><p><bold>Belgium</bold>: Sint-Genesius-Rode, BR Zonienwoud, <named-content xmlns:xlink="http://www.w3.org/1999/xlink" content-type="dwc:verbatimCoordinates" xlink:type="simple"><named-content content-type="geo-json" specific-use="{&#34;type&#34;:&#34;Point&#34;,&#34;coordinates&#34;:[4.423000,50.750500]}" id="NCID0EL5CI" xlink:type="simple">50.7505, 4.423</named-content></named-content>, 28.IV.2010, F. Koehler (1, <named-content xmlns:xlink="http://www.w3.org/1999/xlink" content-type="dwc:institutional_code" xlink:type="simple">ZSM</named-content> [1 sequenced]). <bold>Czech Republic (all <named-content xmlns:xlink="http://www.w3.org/1999/xlink" content-type="dwc:institutional_code" xlink:type="simple">CNC</named-content>)</bold>: Bohemia, Poděbrady 50 km, Smetana, 1959, car net trap (1); Bohemia, Chvojno, Smetana (1); Moravia, Drnholec, Smetana (1). <bold>Denmark (all <abbrev xmlns:xlink="http://www.w3.org/1999/xlink" content-type="institution" xlink:title="Natural History Museum of Denmark, Copenhagen University, Copenhagen, Denmark" id="ABBRID0E65CI" xlink:type="simple">NHMD</abbrev>)</bold>: Staksrode, EJ, 24.IX.1983 (1); Æbelø F, 18.V.1997 (1); Faested Mose, SJ, 12.IV.1986 (1); Dyrehaven, 14.4.1934 (1); same except 21.3.1923 (1); same except 21.10.1932 (1); 30.4.1922 (1); same except 19.5.1911 (1); Lyng Huse, 29.3.1997 (1).</p><p><bold>Germany</bold>: Nationalpark Mueritz, Babke-Zartwitz-Speck-Schwarzenhof, <named-content xmlns:xlink="http://www.w3.org/1999/xlink" content-type="dwc:verbatimCoordinates" xlink:type="simple"><named-content content-type="geo-json" specific-use="{&#34;type&#34;:&#34;Point&#34;,&#34;coordinates&#34;:[12.846300,53.412500]}" id="NCID0EM6CI" xlink:type="simple">53.4125, 12.8463</named-content></named-content>, car net, 20.VI.2015, GBOL-Team <named-content xmlns:xlink="http://www.w3.org/1999/xlink" content-type="dwc:institutional_code" xlink:type="simple">ZFMK</named-content> (2, <named-content xmlns:xlink="http://www.w3.org/1999/xlink" content-type="dwc:institutional_code" xlink:type="simple">ZFMK</named-content> [2 sequenced]); Hoenningen bis Insul, Ahrtal, <named-content xmlns:xlink="http://www.w3.org/1999/xlink" content-type="dwc:verbatimCoordinates" xlink:type="simple"><named-content content-type="geo-json" specific-use="{&#34;type&#34;:&#34;Point&#34;,&#34;coordinates&#34;:[6.942000,50.450000]}" id="NCID0E56CI" xlink:type="simple">50.45, 6.942</named-content></named-content>, 24.IV.2010, F. Koehler (1, <named-content xmlns:xlink="http://www.w3.org/1999/xlink" content-type="dwc:institutional_code" xlink:type="simple">ZSM</named-content> [1 sequenced]); Oberheimbach, Franzosenkopf, <named-content xmlns:xlink="http://www.w3.org/1999/xlink" content-type="dwc:verbatimCoordinates" xlink:type="simple"><named-content content-type="geo-json" specific-use="{&#34;type&#34;:&#34;Point&#34;,&#34;coordinates&#34;:[7.805000,50.004000]}" id="NCID0ELADI" xlink:type="simple">50.004, 7.805</named-content></named-content>, 27.V.2012, W. Koehler (1, <named-content xmlns:xlink="http://www.w3.org/1999/xlink" content-type="dwc:institutional_code" xlink:type="simple">ZSM</named-content> [1 sequenced]). <bold>Finland (all <named-content xmlns:xlink="http://www.w3.org/1999/xlink" content-type="dwc:institutional_code" xlink:type="simple">ZMUO</named-content>)</bold>: N: Espoo, Saunalahti, <named-content xmlns:xlink="http://www.w3.org/1999/xlink" content-type="dwc:verbatimCoordinates" xlink:type="simple"><named-content content-type="geo-json" specific-use="{&#34;type&#34;:&#34;Point&#34;,&#34;coordinates&#34;:[24.626300,60.164300]}" id="NCID0EABDI" xlink:type="simple">60.1643, 24.6263</named-content></named-content>, 17.IX.2012, fungusy aspen logs, E. Helve (1) [barcoded]; Al: Bjoerkoe, <named-content xmlns:xlink="http://www.w3.org/1999/xlink" content-type="dwc:verbatimCoordinates" xlink:type="simple"><named-content content-type="geo-json" specific-use="{&#34;type&#34;:&#34;Point&#34;,&#34;coordinates&#34;:[20.187900,59.976900]}" id="NCID0EIBDI" xlink:type="simple">59.9769, 20.1879</named-content></named-content>, sifting, 24.IX.2014, M. Pentinsaari (1) [barcoded]; Ta: Lammi, R. Linnavuori leg. (1); Ab: Naantali, R. Linnavuori leg. (1); Kb: Lieksa, R. Linnavuori (1); Rynmattyla, 24.VI.1945, Karvonen (2); same except 14.VIII.1945 (2). <bold>Slovakia (all <named-content xmlns:xlink="http://www.w3.org/1999/xlink" content-type="dwc:institutional_code" xlink:type="simple">CNC</named-content>)</bold>: Cenkov, Smetana, 1963 (11); Nová Sedlica, Smetana, 1961 (2); Ruská Poruba, Smetana, 1956 (2). <bold>United Kingdom (all <named-content xmlns:xlink="http://www.w3.org/1999/xlink" content-type="dwc:institutional_code" xlink:type="simple">CNC</named-content>)</bold>: Essex (6).</p><p>Putative undescribed <italic><tp:taxon-name><tp:taxon-name-part taxon-name-part-type="genus" reg="Anomognathus">Anomognathus</tp:taxon-name-part></tp:taxon-name></italic> (corresponding to BIN <ext-link xmlns:xlink="http://www.w3.org/1999/xlink" xlink:type="simple" ext-link-type="uri" xlink:href="http://boldsystems.org/index.php/Public_BarcodeCluster?clusteruri=BOLD:ACA9191">BOLD:ACA9191</ext-link>):</p><p><bold>Finland (all <named-content xmlns:xlink="http://www.w3.org/1999/xlink" content-type="dwc:institutional_code" xlink:type="simple">ZMUO</named-content>)</bold>: N: Espoo, E. Helve, 1978 (1); same except 1976 (1); same except 1977 (1); same except 1979 (1); same except 1981 (1); same except 1982 (1); Ks: Taivalkoski, 728.53 Window trap, 2003, E. Hurme (2); same except <italic><tp:taxon-name><tp:taxon-name-part taxon-name-part-type="genus" reg="Polyporus">Polyporus</tp:taxon-name-part></tp:taxon-name></italic> trap (1); Kb, Kitee, 23.05.2016, M. Pentinsaari leg., [1 sequenced]; Obb: Rovaniemi, Rovajärvi, 16.6–8.7.2010, M. Pentinsaari and E. Kuusela [1 sequenced]. <bold>Germany</bold>: Schleiden-Wolfgarten, Dachsloecher, 50.6098, 6.42237, 26.VII.2012, F. Koehler (1, <named-content xmlns:xlink="http://www.w3.org/1999/xlink" content-type="dwc:institutional_code" xlink:type="simple">ZSM</named-content> [1 sequenced]).</p></tp:treatment-sec><tp:treatment-sec sec-type="diagnosis" id="SECID0EDDDI"><title>Diagnosis.</title><p><italic><tp:taxon-name><tp:taxon-name-part taxon-name-part-type="genus" reg="Anomognathus">Anomognathus</tp:taxon-name-part> <tp:taxon-name-part taxon-name-part-type="species" reg="cuspidatus">cuspidatus</tp:taxon-name-part></tp:taxon-name></italic> is distinctive for its trident-shaped apex of male and female tergite VIII (Fig. <xref ref-type="fig" rid="F20">20A–C</xref>) and can be distinguished from all described species by this feature alone. However, in the course of this study, specimens representing a remarkably divergent barcode cluster (<ext-link xmlns:xlink="http://www.w3.org/1999/xlink" xlink:type="simple" ext-link-type="uri" xlink:href="http://boldsystems.org/index.php/Public_BarcodeCluster?clusteruri=BOLD:ACA9191">BOLD:ACA9191</ext-link>; 9.63% uncorrected p-distance to <italic><tp:taxon-name><tp:taxon-name-part taxon-name-part-type="genus" reg="Anomognathus">A.</tp:taxon-name-part> <tp:taxon-name-part taxon-name-part-type="species" reg="cuspidatus">cuspidatus</tp:taxon-name-part></tp:taxon-name></italic>) were investigated and found to likely represent an undescribed species of <italic><tp:taxon-name><tp:taxon-name-part taxon-name-part-type="genus" reg="Anomognathus">Anomognathus</tp:taxon-name-part></tp:taxon-name></italic> in Europe (confirmed specimens from Finland and Germany). Although most morphological characters of <italic><tp:taxon-name><tp:taxon-name-part taxon-name-part-type="genus" reg="Anomognathus">A.</tp:taxon-name-part> <tp:taxon-name-part taxon-name-part-type="species" reg="cuspidatus">cuspidatus</tp:taxon-name-part></tp:taxon-name></italic> and the putative new species are highly variable, including the median lobe of the aedeagus, males can be dependably separated based on the shape of their median process of tergite VIII in lateral view: <italic><tp:taxon-name><tp:taxon-name-part taxon-name-part-type="genus" reg="Anomognathus">A.</tp:taxon-name-part> <tp:taxon-name-part taxon-name-part-type="species" reg="cuspidatus">cuspidatus</tp:taxon-name-part></tp:taxon-name></italic> bears a minute to distinct hook at the apex (Fig. <xref ref-type="fig" rid="F20">20A–C</xref>), while in the undescribed species, the median process converges evenly to a single point, creating an elongate, turnip-shape (Fig. <xref ref-type="fig" rid="F20">20D</xref>). The shape of tergite VIII in females was observed to be extremely variable and no features were deemed to be diagnostic. Externally, most specimens can be recognized as either species (especially males) by the relative proportions of the head versus the pronotum, with <italic><tp:taxon-name><tp:taxon-name-part taxon-name-part-type="genus" reg="Anomognathus">A.</tp:taxon-name-part> <tp:taxon-name-part taxon-name-part-type="species" reg="cuspidatus">cuspidatus</tp:taxon-name-part></tp:taxon-name></italic> generally bearing a small pronotum, narrower than the head (Fig. <xref ref-type="fig" rid="F18">18A</xref>) and the undescribed species bearing a wider, longer pronotum, wider than the head (Fig. <xref ref-type="fig" rid="F18">18C</xref>). The limits of this taxon need further investigation and should include morphological study of a much wider range of sequenced material.</p></tp:treatment-sec><tp:treatment-sec sec-type="distribution" id="SECID0EAGDI"><title>Distribution.</title><p><bold>Origin</bold>: West Palaearctic (adventive in North America). <bold>Canada</bold>: AB, NB, ON. <bold>United States</bold>: NY.</p></tp:treatment-sec><tp:treatment-sec sec-type="Bionomics" id="SECID0EMGDI"><title>Bionomics.</title><p>This species occurs under the bark of dead trees. One specimen (NB) was collected from a Lindgren funnel.</p></tp:treatment-sec><tp:treatment-sec sec-type="comments" id="SECID0ERGDI"><title>Comments.</title><p><italic><tp:taxon-name><tp:taxon-name-part taxon-name-part-type="genus" reg="Anomognathus">Anomognathus</tp:taxon-name-part> <tp:taxon-name-part taxon-name-part-type="species" reg="cuspidatus">cuspidatus</tp:taxon-name-part></tp:taxon-name></italic> is a widespread West Palaearctic species that is known from Europe, European Russia and Algeria (<xref ref-type="bibr" rid="B55">Newton 2019</xref>) and has been previously known in North America under the synonym <italic><tp:taxon-name><tp:taxon-name-part taxon-name-part-type="genus" reg="Anomognathus">A.</tp:taxon-name-part> <tp:taxon-name-part taxon-name-part-type="species" reg="americanus">americanus</tp:taxon-name-part></tp:taxon-name></italic>. The record from Beijing, China should be verified. The species has become introduced in North America (before 1893) and it is unclear whether the population in Alberta represents a separate introduction from Europe, a secondary introduction from eastern North America or a broad adventive distribution across Canada.</p><p>After the results of the present study, two species of <italic><tp:taxon-name><tp:taxon-name-part taxon-name-part-type="genus" reg="Anomognathus">Anomognathus</tp:taxon-name-part></tp:taxon-name></italic> are known to occur in North America: native <italic><tp:taxon-name><tp:taxon-name-part taxon-name-part-type="genus" reg="Anomognathus">A.</tp:taxon-name-part> <tp:taxon-name-part taxon-name-part-type="species" reg="athabascensis">athabascensis</tp:taxon-name-part></tp:taxon-name></italic> Klimaszewski, Hammond &amp; Langor and the adventive <italic><tp:taxon-name><tp:taxon-name-part taxon-name-part-type="genus" reg="Anomognathus">A.</tp:taxon-name-part> <tp:taxon-name-part taxon-name-part-type="species" reg="cuspidatus">cuspidatus</tp:taxon-name-part></tp:taxon-name></italic>. These are easily separated by the drastically different shapes of male and female tergites VIII (Figs <xref ref-type="fig" rid="F17">17D</xref>, <xref ref-type="fig" rid="F20">20A–C</xref>). Previously, only females of <italic><tp:taxon-name><tp:taxon-name-part taxon-name-part-type="genus" reg="Anomognathus">A.</tp:taxon-name-part> <tp:taxon-name-part taxon-name-part-type="species" reg="cuspidatus">cuspidatus</tp:taxon-name-part></tp:taxon-name></italic> (as <italic><tp:taxon-name><tp:taxon-name-part taxon-name-part-type="genus" reg="Anomognathus">A.</tp:taxon-name-part> <tp:taxon-name-part taxon-name-part-type="species" reg="americanus">americanus</tp:taxon-name-part></tp:taxon-name></italic>) were available from Canada (<xref ref-type="bibr" rid="B36">Klimaszewski et al. 2016b</xref>; <xref ref-type="bibr" rid="B69">Webster et al. 2016</xref>). Here we demonstrate that all available Nearctic <italic><tp:taxon-name><tp:taxon-name-part taxon-name-part-type="genus" reg="Anomognathus">Anomognathus</tp:taxon-name-part></tp:taxon-name></italic> specimens with a trident-shaped tergite VIII correspond to Palaearctic <italic><tp:taxon-name><tp:taxon-name-part taxon-name-part-type="genus" reg="Anomognathus">A.</tp:taxon-name-part> <tp:taxon-name-part taxon-name-part-type="species" reg="cuspidatus">cuspidatus</tp:taxon-name-part></tp:taxon-name></italic>.</p></tp:treatment-sec><tp:treatment-sec><!--Section generated to contain objects referenced in tp:taxon-treatment.--><fig id="F17" position="float" orientation="portrait"><object-id xmlns:xlink="http://www.w3.org/1999/xlink" content-type="doi" xlink:type="simple">10.3897/zookeys.1041.64460.figure17</object-id><object-id xmlns:xlink="http://www.w3.org/1999/xlink" content-type="arpha" xlink:type="simple">90302DC1-4BC1-5971-97BE-DFE56CBD122C</object-id><label>Figure 17.</label><caption><p><italic><tp:taxon-name><tp:taxon-name-part taxon-name-part-type="genus" reg="Anomognathus">Anomognathus</tp:taxon-name-part> <tp:taxon-name-part taxon-name-part-type="species" reg="athabascensis">athabascensis</tp:taxon-name-part></tp:taxon-name></italic> Klimaszewski, Hammond &amp; Langor <bold>A</bold> habitus <bold>B</bold> median lobe of aedeagus in lateral view <bold>C</bold> spermatheca <bold>D</bold> male tergite VIII <bold>E</bold> male sternite VIII <bold>F</bold> female tergite VIII <bold>G</bold> female sternite VIII. Scale bars: 1 mm (<bold>A</bold>); 0.2 mm (<bold>B–G</bold>). Illustrations after <xref ref-type="bibr" rid="B36">Klimaszewski et al. (2016b)</xref>.</p></caption><graphic xmlns:xlink="http://www.w3.org/1999/xlink" xlink:href="zookeys-1041-027-g017.jpg" position="float" orientation="portrait" xlink:type="simple" id="oo_550282.jpg"><uri content-type="original_file" xlink:type="simple">https://binary.pensoft.net/fig/550282</uri></graphic></fig></tp:treatment-sec><ref-list><ref id="B65"><mixed-citation xmlns:xlink="http://www.w3.org/1999/xlink" xlink:type="simple"><person-group><name name-style="western"><surname>Seevers</surname><given-names>CH</given-names></name></person-group> (<year>1978</year>) A generic and tribal revision of the North American <tp:taxon-name><tp:taxon-name-part taxon-name-part-type="subfamily">Aleocharinae</tp:taxon-name-part></tp:taxon-name> (<tp:taxon-name><tp:taxon-name-part taxon-name-part-type="order">Coleoptera</tp:taxon-name-part></tp:taxon-name>: <tp:taxon-name><tp:taxon-name-part taxon-name-part-type="family">Staphylinidae</tp:taxon-name-part></tp:taxon-name>) [with additions and annotations by Lee H. Herman]. Fieldiana Zoology 71: [vi +] 289 pp. <ext-link xlink:type="simple" ext-link-type="uri" xlink:href="https://www.biodiversitylibrary.org/page/2787293">https://www.biodiversitylibrary.org/page/2787293</ext-link></mixed-citation></ref><ref id="B12"><mixed-citation xmlns:xlink="http://www.w3.org/1999/xlink" xlink:type="simple"><person-group><name name-style="western"><surname>Casey</surname><given-names>TL</given-names></name></person-group> (<year>1893</year>) <article-title>Coleopterological notices. V.</article-title><source>Annals of the New York Academy of Sciences</source><volume>7</volume>: <fpage>281</fpage>–<lpage>606</lpage>. <ext-link xlink:type="simple" ext-link-type="doi" xlink:href="10.1111/j.1749-6632.1893.tb55411.x">https://doi.org/10.1111/j.1749-6632.1893.tb55411.x</ext-link></mixed-citation></ref><ref id="B20"><mixed-citation xmlns:xlink="http://www.w3.org/1999/xlink" xlink:type="simple"><person-group><name name-style="western"><surname>Fenyes</surname><given-names>A</given-names></name></person-group> (<year>1918</year>) <source><tp:taxon-name><tp:taxon-name-part taxon-name-part-type="order">Coleoptera</tp:taxon-name-part></tp:taxon-name>: Fam <tp:taxon-name><tp:taxon-name-part taxon-name-part-type="family">Staphylinidae</tp:taxon-name-part></tp:taxon-name>, subfam. <tp:taxon-name><tp:taxon-name-part taxon-name-part-type="subfamily">Aleocharinae</tp:taxon-name-part></tp:taxon-name>. In: Wytsman P (Ed.) Genera Insectorum, Fasc 173 A. L.</source><publisher-name>Desmet-Verteneuil</publisher-name>, <publisher-loc>Bruxelles</publisher-loc>, <size units="page">110 pp</size>.</mixed-citation></ref><ref id="B55"><mixed-citation xmlns:xlink="http://www.w3.org/1999/xlink" xlink:type="simple"><person-group><name name-style="western"><surname>Newton</surname><given-names>AF</given-names></name></person-group> (<year>2019</year>) StaphBase: <tp:taxon-name><tp:taxon-name-part taxon-name-part-type="infraorder">Staphyliniformia</tp:taxon-name-part></tp:taxon-name> world catalog database (version Nov 2018). In: Roskov Y, Ower G, Orrell T, Nicolson D, Bailly N, Kirk PM, Bourgoin T, DeWalt RE, Decock W, Nieukerken E van, Zarucchi J, Penev L (Eds) Species 2000 &amp; ITIS Catalogue of Life, 2019 Annual Checklist. Species 2000: Naturalis, Leiden. ISSN 2405-884X. <ext-link xlink:type="simple" ext-link-type="uri" xlink:href="http://www.catalogueoflife.org/annual-checklist/2019">www.catalogueoflife.org/annual-checklist/2019</ext-link></mixed-citation></ref><ref id="B36"><mixed-citation xmlns:xlink="http://www.w3.org/1999/xlink" xlink:type="simple"><person-group><name name-style="western"><surname>Klimaszewski</surname><given-names>J</given-names></name><name name-style="western"><surname>Langor</surname><given-names>D</given-names></name><name name-style="western"><surname>Hammond</surname><given-names>HE</given-names></name><name name-style="western"><surname>Bourdon</surname><given-names>C</given-names></name></person-group> (<year>2016b</year>) <article-title>A new species of <italic><tp:taxon-name><tp:taxon-name-part taxon-name-part-type="genus">Anomognathus</tp:taxon-name-part></tp:taxon-name></italic> and new Canadian and provincial records of aleocharine rove beetles from Alberta, Canada (<tp:taxon-name><tp:taxon-name-part taxon-name-part-type="order">Coleoptera</tp:taxon-name-part></tp:taxon-name>, <tp:taxon-name><tp:taxon-name-part taxon-name-part-type="family">Staphylinidae</tp:taxon-name-part></tp:taxon-name>, <tp:taxon-name><tp:taxon-name-part taxon-name-part-type="subfamily">Aleocharinae</tp:taxon-name-part></tp:taxon-name>).</article-title><source>ZooKeys</source><volume>581</volume>: <fpage>141</fpage>–<lpage>164</lpage>. <ext-link xlink:type="simple" ext-link-type="doi" xlink:href="10.3897/zookeys.581.8014">https://doi.org/10.3897/zookeys.581.8014</ext-link></mixed-citation></ref><ref id="B69"><mixed-citation xmlns:xlink="http://www.w3.org/1999/xlink" xlink:type="simple"><person-group><name name-style="western"><surname>Webster</surname><given-names>R</given-names></name><name name-style="western"><surname>Klimaszewski</surname><given-names>J</given-names></name><name name-style="western"><surname>Bourdon</surname><given-names>C</given-names></name><name name-style="western"><surname>Sweeney</surname><given-names>J</given-names></name><name name-style="western"><surname>Hughes</surname><given-names>CC</given-names></name><name name-style="western"><surname>Labrecque</surname><given-names>M</given-names></name></person-group> (<year>2016</year>) <article-title>Further contributions to the <tp:taxon-name><tp:taxon-name-part taxon-name-part-type="subfamily">Aleocharinae</tp:taxon-name-part></tp:taxon-name> (<tp:taxon-name><tp:taxon-name-part taxon-name-part-type="order">Coleoptera</tp:taxon-name-part></tp:taxon-name>, <tp:taxon-name><tp:taxon-name-part taxon-name-part-type="family">Staphylinidae</tp:taxon-name-part></tp:taxon-name>) fauna of New Brunswick and Canada including descriptions of 27 new species.</article-title><source>ZooKeys</source><volume>573</volume>: <fpage>85</fpage>–<lpage>216</lpage>. <ext-link xlink:type="simple" ext-link-type="doi" xlink:href="10.3897/zookeys.573.7016">https://doi.org/10.3897/zookeys.573.7016</ext-link></mixed-citation></ref></ref-list></tp:taxon-treatment>
