# Supplementary material for: Integrative taxonomy of Nearctic and Palaearctic Aleocharinae: new species, synonymies, and records (Coleoptera, Staphylinidae)
Source: Zookeys. 2021 May 31;1041:27–99. doi: 10.3897/zookeys.1041.64460 (PMC8184736; doi:10.3897/zookeys.1041.64460)
Supplement: XML Treatment for Cyphea wallisi [file zookeys.1041.64460-treatment18.xml]

<!DOCTYPE tp:taxon-treatment
  PUBLIC "-//TaxonX//DTD Taxonomic Treatment Publishing DTD v0 20100105//EN" "tax-treatment-NSO.dtd">
<tp:taxon-treatment xmlns:tp="http://www.plazi.org/taxpub"><tp:treatment-meta><kwd-group><label>Taxon classification</label><kwd><named-content xmlns:xlink="http://www.w3.org/1999/xlink" content-type="kingdom">Animalia</named-content></kwd><kwd><named-content xmlns:xlink="http://www.w3.org/1999/xlink" content-type="order">Coleoptera</named-content></kwd><kwd><named-content xmlns:xlink="http://www.w3.org/1999/xlink" content-type="family">Staphylinidae</named-content></kwd></kwd-group><mixed-citation publication-type="journal"><person-group><name><surname>Brunke</surname><given-names>Adam J.</given-names></name><name><surname>Pentinsaari</surname><given-names>Mikko</given-names></name><name><surname>Klimaszewski</surname><given-names>Jan</given-names></name></person-group><article-title>Integrative taxonomy of Nearctic and Palaearctic <tp:taxon-name><tp:taxon-name-part taxon-name-part-type="subfamily">Aleocharinae</tp:taxon-name-part></tp:taxon-name>: new species, synonymies, and records (<tp:taxon-name><tp:taxon-name-part taxon-name-part-type="order">Coleoptera</tp:taxon-name-part></tp:taxon-name>, <tp:taxon-name><tp:taxon-name-part taxon-name-part-type="family">Staphylinidae</tp:taxon-name-part></tp:taxon-name>)</article-title><source>Zookeys</source><day>31</day><month>5</month><year>2021</year><volume>1041</volume><fpage>27</fpage><lpage>99</lpage><pub-id pub-id-type="doi">10.3897/zookeys.1041.64460</pub-id></mixed-citation></tp:treatment-meta><tp:nomenclature><tp:taxon-name><object-id xmlns:xlink="http://www.w3.org/1999/xlink" content-type="arpha" xlink:type="simple">0EBFFF0B-32F6-5C94-89D4-73616E174085</object-id>
              <tp:taxon-name-part taxon-name-part-type="genus" reg="Cyphea">Cyphea</tp:taxon-name-part>
              <tp:taxon-name-part taxon-name-part-type="species" reg="wallisi">wallisi</tp:taxon-name-part>
              <object-id xmlns:xlink="http://www.w3.org/1999/xlink" xlink:type="simple">BOLD:ACK1459</object-id>
            </tp:taxon-name><tp:taxon-authority>Fenyes, 1921</tp:taxon-authority><xref ref-type="fig" rid="F21">Figs 21A–G</xref><xref ref-type="fig" rid="F22">, 22A–D</xref><tp:nomenclature-citation-list><tp:nomenclature-citation><tp:taxon-name>
                  <tp:taxon-name-part taxon-name-part-type="genus" reg="Cyphea">Cyphea</tp:taxon-name-part> <tp:taxon-name-part taxon-name-part-type="species" reg="wallisi">wallisi</tp:taxon-name-part></tp:taxon-name><comment>Fenyes, 1921</comment></tp:nomenclature-citation><tp:nomenclature-citation><tp:taxon-name>
                  <tp:taxon-name-part taxon-name-part-type="genus" reg="Agaricomorpha">Agaricomorpha</tp:taxon-name-part> <tp:taxon-name-part taxon-name-part-type="species" reg="vincenti">vincenti</tp:taxon-name-part></tp:taxon-name><comment>Klimaszewski &amp; Webster, 2016, syn. nov.</comment></tp:nomenclature-citation><tp:nomenclature-citation><tp:taxon-name>
                  <tp:taxon-name-part taxon-name-part-type="genus" reg="Agaricomorpha">Agaricomorpha</tp:taxon-name-part> <tp:taxon-name-part taxon-name-part-type="species" reg="vincenti">vincenti</tp:taxon-name-part></tp:taxon-name><comment>: <xref ref-type="bibr" rid="B39">Klimaszewski et al. 2018</xref> (as synonym of <tp:taxon-name><tp:taxon-name-part taxon-name-part-type="genus" reg="Cyphea">C.</tp:taxon-name-part> <tp:taxon-name-part taxon-name-part-type="species" reg="curtula">curtula</tp:taxon-name-part></tp:taxon-name>)</comment></tp:nomenclature-citation></tp:nomenclature-citation-list></tp:nomenclature><tp:treatment-sec sec-type="type material" id="SECID0ENNDI"><title>Type material.</title><p><italic><tp:taxon-name><tp:taxon-name-part taxon-name-part-type="genus" reg="Cyphea">Cyphea</tp:taxon-name-part> <tp:taxon-name-part taxon-name-part-type="species" reg="wallisi">wallisi</tp:taxon-name-part></tp:taxon-name></italic> Fenyes, 1921. <bold><italic>Paratype</italic></bold>, male (<abbrev xmlns:xlink="http://www.w3.org/1999/xlink" content-type="institution" xlink:title="Museum of Comparative Zoology, Harvard University, Cambridge, Massachusetts, United States" id="ABBRID0EBODI" xlink:type="simple">MCZ</abbrev>). Winnipeg, Man. [handwritten label] / Wallis [handwritten label] / 25490. / <tp:taxon-name><tp:taxon-name-part taxon-name-part-type="genus" reg="Cyphea">Cyphea</tp:taxon-name-part></tp:taxon-name>, Wallisi, Feny [handwritten label] / Type., 9989, 9983 [typed red label].</p><p><italic><tp:taxon-name><tp:taxon-name-part taxon-name-part-type="genus" reg="Agaricomorpha">Agaricomorpha</tp:taxon-name-part> <tp:taxon-name-part taxon-name-part-type="species" reg="vincenti">vincenti</tp:taxon-name-part></tp:taxon-name></italic> Klimaszewski &amp; Webster, 2016, syn. nov. <bold><italic>Holotype</italic></bold>, male (<abbrev xmlns:xlink="http://www.w3.org/1999/xlink" content-type="institution" xlink:title="Laurentian Forestry Centre, Québec, Quebec, Canada" id="ABBRID0E3ODI" xlink:type="simple">LFC</abbrev>). Canada, New Brunswick, Carleton Co., Jackson Falls, “Bell Forest”, <named-content xmlns:xlink="http://www.w3.org/1999/xlink" content-type="dwc:verbatimCoordinates" xlink:type="simple"><named-content content-type="geo-json" specific-use="{&#34;type&#34;:&#34;Point&#34;,&#34;coordinates&#34;:[-67.723100,46.220000]}" id="NCID0EEPDI" xlink:type="simple">46.2200°N, 67.7231°W</named-content></named-content>, 7–21.VI.2012, C. Alderson &amp; V. Webster, coll. [white typed label] / Rich Appalachian hardwood forest, Lindgren funnel trap in canopy of <italic><tp:taxon-name><tp:taxon-name-part taxon-name-part-type="genus" reg="Fagus">Fagus</tp:taxon-name-part> <tp:taxon-name-part taxon-name-part-type="species" reg="grandifolia">grandifolia</tp:taxon-name-part></tp:taxon-name></italic> [white typed label] / Holotype <italic><tp:taxon-name><tp:taxon-name-part taxon-name-part-type="genus" reg="Agaricomorpha">Agaricomorpha</tp:taxon-name-part> <tp:taxon-name-part taxon-name-part-type="species" reg="vincenti">vincenti</tp:taxon-name-part></tp:taxon-name></italic> Klimaszewski &amp; Webster, 2016 [red typed label] / <italic><tp:taxon-name><tp:taxon-name-part taxon-name-part-type="genus" reg="Cyphea">Cyphea</tp:taxon-name-part> <tp:taxon-name-part taxon-name-part-type="species" reg="curtula">curtula</tp:taxon-name-part></tp:taxon-name></italic> (Erichson) det. Klimaszewski 2017 [white typed label] / <italic><tp:taxon-name><tp:taxon-name-part taxon-name-part-type="genus" reg="Cyphea">Cyphea</tp:taxon-name-part> <tp:taxon-name-part taxon-name-part-type="species" reg="wallisi">wallisi</tp:taxon-name-part></tp:taxon-name></italic> Fenyes det. A. Brunke 2020.</p><fig id="F21" position="float" orientation="portrait"><object-id xmlns:xlink="http://www.w3.org/1999/xlink" content-type="doi" xlink:type="simple">10.3897/zookeys.1041.64460.figure21</object-id><object-id xmlns:xlink="http://www.w3.org/1999/xlink" content-type="arpha" xlink:type="simple">C6CD8DF5-2922-508C-A80A-4E2A4E62C27A</object-id><label>Figure 21.</label><caption><p><italic><tp:taxon-name><tp:taxon-name-part taxon-name-part-type="genus" reg="Cyphea">Cyphea</tp:taxon-name-part> <tp:taxon-name-part taxon-name-part-type="species" reg="wallisi">wallisi</tp:taxon-name-part></tp:taxon-name></italic> Fenyes <bold>A</bold> habitus <bold>B</bold> median lobe of aedeagus in lateral view <bold>C</bold> spermatheca <bold>D</bold> male tergite VIII <bold>E</bold> male sternite VIII <bold>F</bold> female tergite VIII <bold>G</bold> female sternite VIII. Scale bars: 1 mm (<bold>A</bold>); 0.2 mm (<bold>B–G</bold>). Illustrations after <xref ref-type="bibr" rid="B39">Klimaszewski et al. (2018)</xref>, used with permission.</p></caption><graphic xmlns:xlink="http://www.w3.org/1999/xlink" xlink:href="zookeys-1041-027-g021.jpg" position="float" orientation="portrait" xlink:type="simple" id="oo_550286.jpg"><uri content-type="original_file" xlink:type="simple">https://binary.pensoft.net/fig/550286</uri></graphic></fig><p>The aedeagi of the male paratype (holotype in collection of the California Academy of Sciences) of <italic><tp:taxon-name><tp:taxon-name-part taxon-name-part-type="genus" reg="Cyphea">C.</tp:taxon-name-part> <tp:taxon-name-part taxon-name-part-type="species" reg="wallisi">wallisi</tp:taxon-name-part></tp:taxon-name></italic> and holotype of <italic><tp:taxon-name><tp:taxon-name-part taxon-name-part-type="genus" reg="Agaricomorpha">A.</tp:taxon-name-part> <tp:taxon-name-part taxon-name-part-type="species" reg="vincenti">vincenti</tp:taxon-name-part></tp:taxon-name></italic> are identical and both differ from that of Palaearctic <italic><tp:taxon-name><tp:taxon-name-part taxon-name-part-type="genus" reg="Cyphea">Cyphea</tp:taxon-name-part> <tp:taxon-name-part taxon-name-part-type="species" reg="curtula">curtula</tp:taxon-name-part></tp:taxon-name></italic> (image by V. Assing) by the broader distal lobe in lateral view, which only slightly extends beyond the distal plate (Fig. <xref ref-type="fig" rid="F22">22A–C</xref>). Therefore, we transfer <italic><tp:taxon-name><tp:taxon-name-part taxon-name-part-type="genus" reg="Agaricomorpha">Agaricomorpha</tp:taxon-name-part> <tp:taxon-name-part taxon-name-part-type="species" reg="vincenti">vincenti</tp:taxon-name-part></tp:taxon-name></italic> from synonymy with <italic><tp:taxon-name><tp:taxon-name-part taxon-name-part-type="genus" reg="Cyphea">Cyphea</tp:taxon-name-part> <tp:taxon-name-part taxon-name-part-type="species" reg="curtula">curtula</tp:taxon-name-part></tp:taxon-name></italic> to synonymy with <italic><tp:taxon-name><tp:taxon-name-part taxon-name-part-type="genus" reg="Cyphea">Cyphea</tp:taxon-name-part> <tp:taxon-name-part taxon-name-part-type="species" reg="wallisi">wallisi</tp:taxon-name-part></tp:taxon-name></italic>.</p><fig id="F22" position="float" orientation="portrait"><object-id xmlns:xlink="http://www.w3.org/1999/xlink" content-type="doi" xlink:type="simple">10.3897/zookeys.1041.64460.figure22</object-id><object-id xmlns:xlink="http://www.w3.org/1999/xlink" content-type="arpha" xlink:type="simple">A173250E-96F9-5658-A47F-C7386A288758</object-id><label>Figure 22.</label><caption><p>Aedeagi of <italic><tp:taxon-name><tp:taxon-name-part taxon-name-part-type="genus" reg="Cyphea">Cyphea</tp:taxon-name-part> <tp:taxon-name-part taxon-name-part-type="species" reg="wallisi">wallisi</tp:taxon-name-part></tp:taxon-name></italic> Fenyes (<bold>A, B, D</bold>) and <italic><tp:taxon-name><tp:taxon-name-part taxon-name-part-type="genus" reg="Cyphea">C.</tp:taxon-name-part> <tp:taxon-name-part taxon-name-part-type="species" reg="curtula">curtula</tp:taxon-name-part></tp:taxon-name></italic> (Erichson) (<bold>C</bold>), in lateral (<bold>A–C</bold>) and dorsal (<bold>D</bold>) view. Paratype of <italic><tp:taxon-name><tp:taxon-name-part taxon-name-part-type="genus" reg="Cyphea">C.</tp:taxon-name-part> <tp:taxon-name-part taxon-name-part-type="species" reg="wallisi">wallisi</tp:taxon-name-part></tp:taxon-name></italic> (<bold>A, D</bold>); holotype of <italic><tp:taxon-name><tp:taxon-name-part taxon-name-part-type="genus" reg="Agaricomorpha">Agaricomorpha</tp:taxon-name-part> <tp:taxon-name-part taxon-name-part-type="species" reg="vincenti">vincenti</tp:taxon-name-part></tp:taxon-name></italic> Klimaszewski and Webster (= <italic><tp:taxon-name><tp:taxon-name-part taxon-name-part-type="genus" reg="Cyphea">C.</tp:taxon-name-part> <tp:taxon-name-part taxon-name-part-type="species" reg="wallisi">wallisi</tp:taxon-name-part></tp:taxon-name></italic>) (<bold>B</bold>); non-type, <italic><tp:taxon-name><tp:taxon-name-part taxon-name-part-type="genus" reg="Cyphea">C.</tp:taxon-name-part> <tp:taxon-name-part taxon-name-part-type="species" reg="curtula">curtula</tp:taxon-name-part></tp:taxon-name></italic> (image by V. Assing) (<bold>C</bold>). Scale bar: 0.2 mm.</p></caption><graphic xmlns:xlink="http://www.w3.org/1999/xlink" xlink:href="zookeys-1041-027-g022.jpg" position="float" orientation="portrait" xlink:type="simple" id="oo_550287.jpg"><uri content-type="original_file" xlink:type="simple">https://binary.pensoft.net/fig/550287</uri></graphic></fig></tp:treatment-sec><tp:treatment-sec sec-type="material" id="SECID0EIXDI"><title>Other material</title><p><bold>(DNA barcoded specimens). Canada: Ontario</bold>: Rouge National Urban Park, Toronto Zoo, <named-content xmlns:xlink="http://www.w3.org/1999/xlink" content-type="dwc:verbatimCoordinates" xlink:type="simple"><named-content content-type="geo-json" specific-use="{&#34;type&#34;:&#34;Point&#34;,&#34;coordinates&#34;:[-79.189700,43.822300]}" id="NCID0ETXDI" xlink:type="simple">43.8223, -79.1897</named-content></named-content>, forest, malaise trap, 25.VI.2013, L. Attard and K. Greenham (2, <named-content xmlns:xlink="http://www.w3.org/1999/xlink" content-type="dwc:institutional_code" xlink:type="simple">CBG</named-content>); Hartington, Eel Lake Cottage, Lindgren funnel trap, <named-content xmlns:xlink="http://www.w3.org/1999/xlink" content-type="dwc:verbatimCoordinates" xlink:type="simple"><named-content content-type="geo-json" specific-use="{&#34;type&#34;:&#34;Point&#34;,&#34;coordinates&#34;:[-76.553000,44.562800]}" id="NCID0EAYDI" xlink:type="simple">44.5628, -76.553</named-content></named-content>, 25.VII.2017, G. Blagoev (1, <named-content xmlns:xlink="http://www.w3.org/1999/xlink" content-type="dwc:institutional_code" xlink:type="simple">CBG</named-content>); <bold>Nova Scotia</bold>: Clyburn Valley Road, near golf course, Cape Breton National Highlands NP, forest, Malaise trap, <named-content xmlns:xlink="http://www.w3.org/1999/xlink" content-type="dwc:verbatimCoordinates" xlink:type="simple"><named-content content-type="geo-json" specific-use="{&#34;type&#34;:&#34;Point&#34;,&#34;coordinates&#34;:[-60.428500,46.655300]}" id="NCID0EPYDI" xlink:type="simple">46.6553, -60.4285</named-content></named-content>, 28.VI.2013, CBH staff (1, <named-content xmlns:xlink="http://www.w3.org/1999/xlink" content-type="dwc:institutional_code" xlink:type="simple">CBG</named-content>).</p></tp:treatment-sec><tp:treatment-sec sec-type="Non-barcoded specimens" id="SECID0EZYDI"><title>Non-barcoded specimens.</title><p><bold>Canada: Quebec</bold>: Mont St. Bruno Prov Park, <named-content xmlns:xlink="http://www.w3.org/1999/xlink" content-type="dwc:verbatimCoordinates" xlink:type="simple"><named-content content-type="geo-json" specific-use="{&#34;type&#34;:&#34;Point&#34;,&#34;coordinates&#34;:[-73.319000,45.541000]}" id="NCID0EEZDI" xlink:type="simple">45.541, -73.319</named-content></named-content>, Lindgren funnel, trap 5, tree 2, beech-maple canopy, 21.VII-3.VIII.2005 (1, <named-content xmlns:xlink="http://www.w3.org/1999/xlink" content-type="dwc:institutional_code" xlink:type="simple">CNC</named-content>); Oka Prov Park, Lindgren funnel, trap 3, tree 1, beech-maple canopy, 27.VII.30.VIII.2005 (1, <named-content xmlns:xlink="http://www.w3.org/1999/xlink" content-type="dwc:institutional_code" xlink:type="simple">CNC</named-content>).</p></tp:treatment-sec><tp:treatment-sec sec-type="distribution" id="SECID0ETZDI"><title>Distribution.</title><p><bold>Origin</bold>: Nearctic. <bold>Canada</bold>: AB, MB, NB, NS [new record], ON [new record], QC.</p></tp:treatment-sec><tp:treatment-sec sec-type="Bionomics" id="SECID0E4ZDI"><title>Bionomics.</title><p>Specimens have been collected in Malaise traps, window traps and Lindgren funnels placed in forests. Both the closely related West Palaearctic <italic><tp:taxon-name><tp:taxon-name-part taxon-name-part-type="genus" reg="Cyphea">C.</tp:taxon-name-part> <tp:taxon-name-part taxon-name-part-type="species" reg="curtula">curtula</tp:taxon-name-part></tp:taxon-name></italic> and <italic><tp:taxon-name><tp:taxon-name-part taxon-name-part-type="genus" reg="Cyphea">C.</tp:taxon-name-part> <tp:taxon-name-part taxon-name-part-type="species" reg="latiuscula">latiuscula</tp:taxon-name-part></tp:taxon-name></italic> Sjöberg have been consistently collected under bark, where they occur in the larval burrows of various longhorn beetles (<tp:taxon-name><tp:taxon-name-part taxon-name-part-type="family">Cerambycidae</tp:taxon-name-part></tp:taxon-name>), bark beetles (<tp:taxon-name><tp:taxon-name-part taxon-name-part-type="family">Curculionidae</tp:taxon-name-part></tp:taxon-name>: <tp:taxon-name><tp:taxon-name-part taxon-name-part-type="subfamily">Scolytinae</tp:taxon-name-part></tp:taxon-name>) and the carpenter moth (<italic><tp:taxon-name><tp:taxon-name-part taxon-name-part-type="genus" reg="Cossus">Cossus</tp:taxon-name-part></tp:taxon-name></italic> L.) (<xref ref-type="bibr" rid="B56">Palm 1968</xref>).</p></tp:treatment-sec><tp:treatment-sec sec-type="comments" id="SECID0ET2DI"><title>Comments.</title><p><italic><tp:taxon-name><tp:taxon-name-part taxon-name-part-type="genus" reg="Cyphea">Cyphea</tp:taxon-name-part> <tp:taxon-name-part taxon-name-part-type="species" reg="wallisi">wallisi</tp:taxon-name-part></tp:taxon-name></italic> is a broadly distributed native Nearctic species, reported from AB east to NS. Here we treat Nearctic records of <italic><tp:taxon-name><tp:taxon-name-part taxon-name-part-type="genus" reg="Cyphea">Cyphea</tp:taxon-name-part></tp:taxon-name></italic> as <italic><tp:taxon-name><tp:taxon-name-part taxon-name-part-type="genus" reg="Cyphea">C.</tp:taxon-name-part> <tp:taxon-name-part taxon-name-part-type="species" reg="wallisi">wallisi</tp:taxon-name-part></tp:taxon-name></italic> (previously treated as Palaearctic <italic><tp:taxon-name><tp:taxon-name-part taxon-name-part-type="genus" reg="Cyphea">C.</tp:taxon-name-part> <tp:taxon-name-part taxon-name-part-type="species" reg="curtula">curtula</tp:taxon-name-part></tp:taxon-name></italic>, e.g., <xref ref-type="bibr" rid="B39">Klimaszewski et al. 2018</xref>) and newly report the genus from ON and NS. <italic><tp:taxon-name><tp:taxon-name-part taxon-name-part-type="genus" reg="Cyphea">Cyphea</tp:taxon-name-part> <tp:taxon-name-part taxon-name-part-type="species" reg="wallisi">wallisi</tp:taxon-name-part></tp:taxon-name></italic> is probably far more broadly distributed in North America than currently known and has been underreported due to its small size.</p><p>Sequenced Nearctic specimens of <italic><tp:taxon-name><tp:taxon-name-part taxon-name-part-type="genus" reg="Cyphea">Cyphea</tp:taxon-name-part></tp:taxon-name></italic> from ON and NS formed a barcode cluster that was nearly 5% divergent from those of Palaearctic specimens of <italic><tp:taxon-name><tp:taxon-name-part taxon-name-part-type="genus" reg="Cyphea">C.</tp:taxon-name-part> <tp:taxon-name-part taxon-name-part-type="species" reg="curtula">curtula</tp:taxon-name-part></tp:taxon-name></italic> (<ext-link xmlns:xlink="http://www.w3.org/1999/xlink" xlink:type="simple" ext-link-type="uri" xlink:href="http://boldsystems.org/index.php/Public_BarcodeCluster?clusteruri=BOLD:AAO1175">BOLD:AAO1175</ext-link>, one published sequence record from Belgium and three unpublished records from the Netherlands). Northern European <italic><tp:taxon-name><tp:taxon-name-part taxon-name-part-type="genus" reg="Cyphea">C.</tp:taxon-name-part> <tp:taxon-name-part taxon-name-part-type="species" reg="latiuscula">latiuscula</tp:taxon-name-part></tp:taxon-name></italic>, the only other species of the genus, has a broader body outline, different male genitalia and is quite differently colored (bicolored pronotum and pale elytra). No barcode sequence data are currently available for <italic><tp:taxon-name><tp:taxon-name-part taxon-name-part-type="genus" reg="Cyphea">C.</tp:taxon-name-part> <tp:taxon-name-part taxon-name-part-type="species" reg="latiuscula">latiuscula</tp:taxon-name-part></tp:taxon-name></italic>. Based on the study of one paratype of <italic><tp:taxon-name><tp:taxon-name-part taxon-name-part-type="genus" reg="Cyphea">C.</tp:taxon-name-part> <tp:taxon-name-part taxon-name-part-type="species" reg="wallisi">wallisi</tp:taxon-name-part></tp:taxon-name></italic>, described from Manitoba and not reported since, it was discovered that Nearctic specimens of <italic><tp:taxon-name><tp:taxon-name-part taxon-name-part-type="genus" reg="Cyphea">Cyphea</tp:taxon-name-part></tp:taxon-name></italic> correspond to this species and differ from Palaearctic <italic><tp:taxon-name><tp:taxon-name-part taxon-name-part-type="genus" reg="Cyphea">C.</tp:taxon-name-part> <tp:taxon-name-part taxon-name-part-type="species" reg="curtula">curtula</tp:taxon-name-part></tp:taxon-name></italic> by the broader distal lobe of the median lobe of the aedeagus in lateral view, which only slightly extends beyond the distal plate (Fig. <xref ref-type="fig" rid="F22">22A–C</xref>). The shape of the median lobe of the aedeagus in dorsal view may also be diagnostic (Fig. <xref ref-type="fig" rid="F22">22D</xref>) but a preparation in this view was unavailable for <italic><tp:taxon-name><tp:taxon-name-part taxon-name-part-type="genus" reg="Cyphea">C.</tp:taxon-name-part> <tp:taxon-name-part taxon-name-part-type="species" reg="curtula">curtula</tp:taxon-name-part></tp:taxon-name></italic>. The illustration in <xref ref-type="bibr" rid="B56">Palm (1968)</xref> of the aedeagus of <italic><tp:taxon-name><tp:taxon-name-part taxon-name-part-type="genus" reg="Cyphea">C.</tp:taxon-name-part> <tp:taxon-name-part taxon-name-part-type="species" reg="curtula">curtula</tp:taxon-name-part></tp:taxon-name></italic> in dorsal view appears to be less angulate than that of <italic><tp:taxon-name><tp:taxon-name-part taxon-name-part-type="genus" reg="Cyphea">C.</tp:taxon-name-part> <tp:taxon-name-part taxon-name-part-type="species" reg="wallisi">wallisi</tp:taxon-name-part></tp:taxon-name></italic> but this needs verification. Based on these differences in male genitalia (Fig. <xref ref-type="fig" rid="F22">22A–C</xref>) and the COI barcodes, <italic><tp:taxon-name><tp:taxon-name-part taxon-name-part-type="genus" reg="Cyphea">Cyphea</tp:taxon-name-part> <tp:taxon-name-part taxon-name-part-type="species" reg="wallisi">wallisi</tp:taxon-name-part></tp:taxon-name></italic> is morphologically and genetically distinct from Palaearctic <italic><tp:taxon-name><tp:taxon-name-part taxon-name-part-type="genus" reg="Cyphea">C.</tp:taxon-name-part> <tp:taxon-name-part taxon-name-part-type="species" reg="curtula">curtula</tp:taxon-name-part></tp:taxon-name></italic>, and the latter species does not occur in North America as far as known. Both of these species have a median tubercle on male tergite VII, mentioned earlier by <xref ref-type="bibr" rid="B21">Fenyes (1921)</xref> but this structure was omitted from the illustrations in <xref ref-type="bibr" rid="B39">Klimaszewski et al. (2018)</xref>, though it was present in the original description of synonym <italic><tp:taxon-name><tp:taxon-name-part taxon-name-part-type="genus" reg="Agaricomorpha">Agaricomorpha</tp:taxon-name-part> <tp:taxon-name-part taxon-name-part-type="species" reg="vincenti">vincenti</tp:taxon-name-part></tp:taxon-name></italic> (<xref ref-type="bibr" rid="B69">Webster et al. 2016</xref>). Previous differences between the two species given by <xref ref-type="bibr" rid="B39">Klimaszewski et al. (2018)</xref> (e.g., projecting pronotal angles, lighter/darker body) proved to be highly variable.</p></tp:treatment-sec><ref-list><ref id="B39"><mixed-citation xmlns:xlink="http://www.w3.org/1999/xlink" xlink:type="simple"><person-group><name name-style="western"><surname>Klimaszewski</surname><given-names>J</given-names></name><name name-style="western"><surname>Webster</surname><given-names>R</given-names></name><name name-style="western"><surname>Langor</surname><given-names>D</given-names></name><name name-style="western"><surname>Brunke</surname><given-names>AJ</given-names></name><name name-style="western"><surname>Davies</surname><given-names>A</given-names></name><name name-style="western"><surname>Bourdon</surname><given-names>C</given-names></name><name name-style="western"><surname>Labrecque</surname><given-names>M</given-names></name><name name-style="western"><surname>Newton</surname><given-names>AF</given-names></name><name name-style="western"><surname>Dorval</surname><given-names>J-A</given-names></name><name name-style="western"><surname>Frank</surname><given-names>JH</given-names></name></person-group> (<year>2018</year>) <source>Aleocharine rove beetles of Eastern Canada (<tp:taxon-name><tp:taxon-name-part taxon-name-part-type="order">Coleoptera</tp:taxon-name-part></tp:taxon-name>, <tp:taxon-name><tp:taxon-name-part taxon-name-part-type="family">Staphylinidae</tp:taxon-name-part></tp:taxon-name>, <tp:taxon-name><tp:taxon-name-part taxon-name-part-type="subfamily">Aleocharinae</tp:taxon-name-part></tp:taxon-name>): a glimpse of megadiversity.</source><publisher-name>Springer Nature</publisher-name>, <publisher-loc>Cham</publisher-loc>, <size units="page">902 pp</size>. <ext-link xlink:type="simple" ext-link-type="doi" xlink:href="10.1007/978-3-319-77344-5">https://doi.org/10.1007/978-3-319-77344-5</ext-link></mixed-citation></ref><ref id="B56"><mixed-citation xmlns:xlink="http://www.w3.org/1999/xlink" xlink:type="simple"><person-group><name name-style="western"><surname>Palm</surname><given-names>T</given-names></name></person-group> (<year>1968</year>) <article-title>Skalbaggar. <tp:taxon-name><tp:taxon-name-part taxon-name-part-type="order">Coleoptera</tp:taxon-name-part></tp:taxon-name>, Kortvingar: Fam. <tp:taxon-name><tp:taxon-name-part taxon-name-part-type="family">Staphylinidae</tp:taxon-name-part></tp:taxon-name>, Underfam. <tp:taxon-name><tp:taxon-name-part taxon-name-part-type="subfamily">Aleocharinae</tp:taxon-name-part></tp:taxon-name> (Deinopsis-Trichomicra). 5.</article-title><source>Svensk Insektfauna</source><volume>51</volume>: <fpage>1</fpage>–<lpage>113</lpage>.</mixed-citation></ref><ref id="B21"><mixed-citation xmlns:xlink="http://www.w3.org/1999/xlink" xlink:type="simple"><person-group><name name-style="western"><surname>Fenyes</surname><given-names>A</given-names></name></person-group> (<year>1921</year>) <article-title>New genera and species of <tp:taxon-name><tp:taxon-name-part taxon-name-part-type="subfamily">Aleocharinae</tp:taxon-name-part></tp:taxon-name> with polytomic synopsis of the tribes.</article-title><source>Bulletin of the Museum of Comparative Zoology</source><volume>65</volume>: <fpage>17</fpage>–<lpage>35</lpage>.</mixed-citation></ref><ref id="B69"><mixed-citation xmlns:xlink="http://www.w3.org/1999/xlink" xlink:type="simple"><person-group><name name-style="western"><surname>Webster</surname><given-names>R</given-names></name><name name-style="western"><surname>Klimaszewski</surname><given-names>J</given-names></name><name name-style="western"><surname>Bourdon</surname><given-names>C</given-names></name><name name-style="western"><surname>Sweeney</surname><given-names>J</given-names></name><name name-style="western"><surname>Hughes</surname><given-names>CC</given-names></name><name name-style="western"><surname>Labrecque</surname><given-names>M</given-names></name></person-group> (<year>2016</year>) <article-title>Further contributions to the <tp:taxon-name><tp:taxon-name-part taxon-name-part-type="subfamily">Aleocharinae</tp:taxon-name-part></tp:taxon-name> (<tp:taxon-name><tp:taxon-name-part taxon-name-part-type="order">Coleoptera</tp:taxon-name-part></tp:taxon-name>, <tp:taxon-name><tp:taxon-name-part taxon-name-part-type="family">Staphylinidae</tp:taxon-name-part></tp:taxon-name>) fauna of New Brunswick and Canada including descriptions of 27 new species.</article-title><source>ZooKeys</source><volume>573</volume>: <fpage>85</fpage>–<lpage>216</lpage>. <ext-link xlink:type="simple" ext-link-type="doi" xlink:href="10.3897/zookeys.573.7016">https://doi.org/10.3897/zookeys.573.7016</ext-link></mixed-citation></ref></ref-list></tp:taxon-treatment>
