# Supplementary material for: Integrative taxonomy of Nearctic and Palaearctic Aleocharinae: new species, synonymies, and records (Coleoptera, Staphylinidae)
Source: Zookeys. 2021 May 31;1041:27–99. doi: 10.3897/zookeys.1041.64460 (PMC8184736; doi:10.3897/zookeys.1041.64460)
Supplement: XML Treatment for Gyrophaena affinis [file zookeys.1041.64460-treatment19.xml]

<!DOCTYPE tp:taxon-treatment
  PUBLIC "-//TaxonX//DTD Taxonomic Treatment Publishing DTD v0 20100105//EN" "tax-treatment-NSO.dtd">
<tp:taxon-treatment xmlns:tp="http://www.plazi.org/taxpub"><tp:treatment-meta><kwd-group><label>Taxon classification</label><kwd><named-content xmlns:xlink="http://www.w3.org/1999/xlink" content-type="kingdom">Animalia</named-content></kwd><kwd><named-content xmlns:xlink="http://www.w3.org/1999/xlink" content-type="order">Coleoptera</named-content></kwd><kwd><named-content xmlns:xlink="http://www.w3.org/1999/xlink" content-type="family">Staphylinidae</named-content></kwd></kwd-group><mixed-citation publication-type="journal"><person-group><name><surname>Brunke</surname><given-names>Adam J.</given-names></name><name><surname>Pentinsaari</surname><given-names>Mikko</given-names></name><name><surname>Klimaszewski</surname><given-names>Jan</given-names></name></person-group><article-title>Integrative taxonomy of Nearctic and Palaearctic <tp:taxon-name><tp:taxon-name-part taxon-name-part-type="subfamily">Aleocharinae</tp:taxon-name-part></tp:taxon-name>: new species, synonymies, and records (<tp:taxon-name><tp:taxon-name-part taxon-name-part-type="order">Coleoptera</tp:taxon-name-part></tp:taxon-name>, <tp:taxon-name><tp:taxon-name-part taxon-name-part-type="family">Staphylinidae</tp:taxon-name-part></tp:taxon-name>)</article-title><source>Zookeys</source><day>31</day><month>5</month><year>2021</year><volume>1041</volume><fpage>27</fpage><lpage>99</lpage><pub-id pub-id-type="doi">10.3897/zookeys.1041.64460</pub-id></mixed-citation></tp:treatment-meta><tp:nomenclature><tp:taxon-name><object-id xmlns:xlink="http://www.w3.org/1999/xlink" content-type="arpha" xlink:type="simple">C933A12D-0B8F-51BE-8FAE-7A344E583D3C</object-id>
              <tp:taxon-name-part taxon-name-part-type="genus" reg="Gyrophaena">Gyrophaena</tp:taxon-name-part>
              <tp:taxon-name-part taxon-name-part-type="species" reg="affinis">affinis</tp:taxon-name-part>
              <object-id xmlns:xlink="http://www.w3.org/1999/xlink" xlink:type="simple">BOLD:ACF7981 [Nearctic]; BOLD:ABW9049 and BOLD:AAO0291 [both Palaearctic]</object-id>
            </tp:taxon-name><tp:taxon-authority>Mannerheim, 1830</tp:taxon-authority><xref ref-type="fig" rid="F23">Fig. 23A–G</xref></tp:nomenclature><tp:treatment-sec sec-type="material" id="SECID0EKEAK"><title>Material</title><p><bold>(DNA barcoded specimens). Belgium</bold>: Sint-Genesius-Rode, BR Zonienwoud, <named-content xmlns:xlink="http://www.w3.org/1999/xlink" content-type="dwc:verbatimCoordinates" xlink:type="simple"><named-content content-type="geo-json" specific-use="{&#34;type&#34;:&#34;Point&#34;,&#34;coordinates&#34;:[4.423000,50.750500]}" id="NCID0EVEAK" xlink:type="simple">50.7505, 4.423</named-content></named-content>, 135 m, 16.VI.2010, F. Koehler (1, <named-content xmlns:xlink="http://www.w3.org/1999/xlink" content-type="dwc:institutional_code" xlink:type="simple">ZSM</named-content>). <bold>Finland</bold>: Oba: Oulu, Linnanmaa, <named-content xmlns:xlink="http://www.w3.org/1999/xlink" content-type="dwc:verbatimCoordinates" xlink:type="simple"><named-content content-type="geo-json" specific-use="{&#34;type&#34;:&#34;Point&#34;,&#34;coordinates&#34;:[25.471200,65.063300]}" id="NCID0EEFAK" xlink:type="simple">65.0633, 25.4712</named-content></named-content>, 7.VI.2011, M. Pentinsaari (1, <named-content xmlns:xlink="http://www.w3.org/1999/xlink" content-type="dwc:institutional_code" xlink:type="simple">ZMUO</named-content>); Obb: Tornio, Kalkkimaa, <named-content xmlns:xlink="http://www.w3.org/1999/xlink" content-type="dwc:verbatimCoordinates" xlink:type="simple"><named-content content-type="geo-json" specific-use="{&#34;type&#34;:&#34;Point&#34;,&#34;coordinates&#34;:[24.471100,65.901400]}" id="NCID0ERFAK" xlink:type="simple">65.9014, 24.4711</named-content></named-content>, 10.VII.2012, M. Pentinsaari (1, <named-content xmlns:xlink="http://www.w3.org/1999/xlink" content-type="dwc:institutional_code" xlink:type="simple">ZMUO</named-content>); Al: Lemland, Herrövägen, <named-content xmlns:xlink="http://www.w3.org/1999/xlink" content-type="dwc:verbatimCoordinates" xlink:type="simple"><named-content content-type="geo-json" specific-use="{&#34;type&#34;:&#34;Point&#34;,&#34;coordinates&#34;:[20.195400,59.979600]}" id="NCID0E5FAK" xlink:type="simple">59.9796, 20.1954</named-content></named-content>, car net, 5.VII.2012, M. Pentinsaari (1, <named-content xmlns:xlink="http://www.w3.org/1999/xlink" content-type="dwc:institutional_code" xlink:type="simple">ZMUO</named-content>). <bold>Germany</bold>: Brohl-Luetzing, Brohltal, <named-content xmlns:xlink="http://www.w3.org/1999/xlink" content-type="dwc:verbatimCoordinates" xlink:type="simple"><named-content content-type="geo-json" specific-use="{&#34;type&#34;:&#34;Point&#34;,&#34;coordinates&#34;:[7.312720,50.472700]}" id="NCID0ENGAK" xlink:type="simple">50.4727, 7.31272</named-content></named-content>, 22.V.2010, F. Koehler (1, <named-content xmlns:xlink="http://www.w3.org/1999/xlink" content-type="dwc:institutional_code" xlink:type="simple">ZSM</named-content>), Riedlhuette, Diensthuettenstrasse, <named-content xmlns:xlink="http://www.w3.org/1999/xlink" content-type="dwc:verbatimCoordinates" xlink:type="simple"><named-content content-type="geo-json" specific-use="{&#34;type&#34;:&#34;Point&#34;,&#34;coordinates&#34;:[13.412000,48.937000]}" id="NCID0E1GAK" xlink:type="simple">48.937, 13.412</named-content></named-content>, 09.VII.2011, F. Koehler &amp; M. Koehler (1, <named-content xmlns:xlink="http://www.w3.org/1999/xlink" content-type="dwc:institutional_code" xlink:type="simple">ZSM</named-content>), Waldhaeuser, Lusen- und Boehmstrasse, <named-content xmlns:xlink="http://www.w3.org/1999/xlink" content-type="dwc:verbatimCoordinates" xlink:type="simple"><named-content content-type="geo-json" specific-use="{&#34;type&#34;:&#34;Point&#34;,&#34;coordinates&#34;:[13.492000,48.930000]}" id="NCID0EHHAK" xlink:type="simple">48.93, 13.492</named-content></named-content>, 09.VII.2011, F. Koehler &amp; M. Koehler (1, <named-content xmlns:xlink="http://www.w3.org/1999/xlink" content-type="dwc:institutional_code" xlink:type="simple">ZSM</named-content>). <bold>Canada: Alberta</bold>: Waterton Lakes National Park, Highway 6 pulloff, <named-content xmlns:xlink="http://www.w3.org/1999/xlink" content-type="dwc:verbatimCoordinates" xlink:type="simple"><named-content content-type="geo-json" specific-use="{&#34;type&#34;:&#34;Point&#34;,&#34;coordinates&#34;:[-113.779000,49.065000]}" id="NCID0EWHAK" xlink:type="simple">49.065, -113.779</named-content></named-content>, 1569 m, intercept trap, montane forest, 27.VI.2012, BIOBus 2012 (2, <named-content xmlns:xlink="http://www.w3.org/1999/xlink" content-type="dwc:institutional_code" xlink:type="simple">CBG</named-content>).</p></tp:treatment-sec><tp:treatment-sec sec-type="distribution" id="SECID0EAIAK"><title>Distribution.</title><p><bold>Origin.</bold> Uncertain. <bold>Canada</bold>: AB [new record], BC, MB, NB, NF, NS, ON, QC, SK. <bold>United States</bold>: AZ, DC, IL, IN, IA, KY, MA, ME, MI, MN, MO, NC, NH, NJ, NM, NY, OH, PA, TN, WA, WI, WV.</p></tp:treatment-sec><tp:treatment-sec sec-type="comments" id="SECID0EMIAK"><title>Comments.</title><p><italic><tp:taxon-name><tp:taxon-name-part taxon-name-part-type="genus" reg="Gyrophaena">Gyrophaena</tp:taxon-name-part> <tp:taxon-name-part taxon-name-part-type="species" reg="affinis">affinis</tp:taxon-name-part></tp:taxon-name></italic> is newly reported from AB based on barcoded material.</p><p>Sequenced Nearctic specimens from ON, AB, NB, and QC form a distinct barcode cluster, separate from all sequenced Palearctic specimens and divergent by 4.65%. This pattern is inconsistent with a species that is adventive in North America and we remove <italic><tp:taxon-name><tp:taxon-name-part taxon-name-part-type="genus" reg="Gyrophaena">G.</tp:taxon-name-part> <tp:taxon-name-part taxon-name-part-type="species" reg="affinis">affinis</tp:taxon-name-part></tp:taxon-name></italic> from the list of adventive species in Canada. In comparing images between those of Nearctic specimens (Fig. <xref ref-type="fig" rid="F23">23B</xref>) and those of <xref ref-type="bibr" rid="B18">Enushchenko and Semenov (2016)</xref> for Palaearctic specimens, there appear to be slight differences in the median lobe of the aedeagus in lateral view. In the Palaearctic illustration, the apex of the median lobe is more acute and its secondary lobe is evenly rounded at apex, while the Nearctic illustration shows a more rounded apex of the median lobe and knob-like apex of the secondary lobe (Fig. <xref ref-type="fig" rid="F23">23B</xref>). More research is needed to determine the status of the Nearctic and Palaearctic populations, though the level of genetic divergence between discrete Nearctic and Palaearctic populations suggests that two sister species are involved.</p><fig id="F23" position="float" orientation="portrait"><object-id xmlns:xlink="http://www.w3.org/1999/xlink" content-type="doi" xlink:type="simple">10.3897/zookeys.1041.64460.figure23</object-id><object-id xmlns:xlink="http://www.w3.org/1999/xlink" content-type="arpha" xlink:type="simple">E594B7F9-6298-5CCD-A79D-55965DEA3E6C</object-id><label>Figure 23.</label><caption><p><italic><tp:taxon-name><tp:taxon-name-part taxon-name-part-type="genus" reg="Gyrophaena">Gyrophaena</tp:taxon-name-part> <tp:taxon-name-part taxon-name-part-type="species" reg="affinis">affinis</tp:taxon-name-part></tp:taxon-name></italic> Mannerheim <bold>A</bold> habitus <bold>B</bold> median lobe of aedeagus in lateral view <bold>C</bold> spermatheca <bold>D</bold> male tergite VIII <bold>E</bold> male sternite VIII <bold>F</bold> female tergite VIII <bold>G</bold> female sternite VIII. Scale bars: 1 mm (<bold>A</bold>); 0.2 mm (<bold>B–G</bold>). Illustrations after <xref ref-type="bibr" rid="B39">Klimaszewski et al. (2018)</xref>, used with permission.</p></caption><graphic xmlns:xlink="http://www.w3.org/1999/xlink" xlink:href="zookeys-1041-027-g023.jpg" position="float" orientation="portrait" xlink:type="simple" id="oo_550288.jpg"><uri content-type="original_file" xlink:type="simple">https://binary.pensoft.net/fig/550288</uri></graphic></fig></tp:treatment-sec><ref-list><ref id="B39"><mixed-citation xmlns:xlink="http://www.w3.org/1999/xlink" xlink:type="simple"><person-group><name name-style="western"><surname>Klimaszewski</surname><given-names>J</given-names></name><name name-style="western"><surname>Webster</surname><given-names>R</given-names></name><name name-style="western"><surname>Langor</surname><given-names>D</given-names></name><name name-style="western"><surname>Brunke</surname><given-names>AJ</given-names></name><name name-style="western"><surname>Davies</surname><given-names>A</given-names></name><name name-style="western"><surname>Bourdon</surname><given-names>C</given-names></name><name name-style="western"><surname>Labrecque</surname><given-names>M</given-names></name><name name-style="western"><surname>Newton</surname><given-names>AF</given-names></name><name name-style="western"><surname>Dorval</surname><given-names>J-A</given-names></name><name name-style="western"><surname>Frank</surname><given-names>JH</given-names></name></person-group> (<year>2018</year>) <source>Aleocharine rove beetles of Eastern Canada (<tp:taxon-name><tp:taxon-name-part taxon-name-part-type="order">Coleoptera</tp:taxon-name-part></tp:taxon-name>, <tp:taxon-name><tp:taxon-name-part taxon-name-part-type="family">Staphylinidae</tp:taxon-name-part></tp:taxon-name>, <tp:taxon-name><tp:taxon-name-part taxon-name-part-type="subfamily">Aleocharinae</tp:taxon-name-part></tp:taxon-name>): a glimpse of megadiversity.</source><publisher-name>Springer Nature</publisher-name>, <publisher-loc>Cham</publisher-loc>, <size units="page">902 pp</size>. <ext-link xlink:type="simple" ext-link-type="doi" xlink:href="10.1007/978-3-319-77344-5">https://doi.org/10.1007/978-3-319-77344-5</ext-link></mixed-citation></ref><ref id="B18"><mixed-citation xmlns:xlink="http://www.w3.org/1999/xlink" xlink:type="simple"><person-group><name name-style="western"><surname>Enushchenko</surname><given-names>IV</given-names></name><name name-style="western"><surname>Semenov</surname><given-names>VB</given-names></name></person-group> (<year>2016</year>) <article-title>A review of the genus <italic><tp:taxon-name><tp:taxon-name-part taxon-name-part-type="genus">Gyrophaena</tp:taxon-name-part></tp:taxon-name></italic> Mannerheim 1830 (<tp:taxon-name><tp:taxon-name-part taxon-name-part-type="order">Coleoptera</tp:taxon-name-part></tp:taxon-name>: <tp:taxon-name><tp:taxon-name-part taxon-name-part-type="family">Staphylinidae</tp:taxon-name-part></tp:taxon-name>: <tp:taxon-name><tp:taxon-name-part taxon-name-part-type="subfamily">Aleocharinae</tp:taxon-name-part></tp:taxon-name>: <tp:taxon-name><tp:taxon-name-part taxon-name-part-type="subtribe">Gyrophaenina</tp:taxon-name-part></tp:taxon-name>) of the Caucasus and adjacent territories.</article-title><source>Zootaxa</source><volume>4126</volume>: <fpage>301</fpage>–<lpage>337</lpage>. <ext-link xlink:type="simple" ext-link-type="doi" xlink:href="10.11646/zootaxa.4126.3.1">https://doi.org/10.11646/zootaxa.4126.3.1</ext-link></mixed-citation></ref></ref-list></tp:taxon-treatment>
