# Supplementary material for: Integrative taxonomy of Nearctic and Palaearctic Aleocharinae: new species, synonymies, and records (Coleoptera, Staphylinidae)
Source: Zookeys. 2021 May 31;1041:27–99. doi: 10.3897/zookeys.1041.64460 (PMC8184736; doi:10.3897/zookeys.1041.64460)
Supplement: XML Treatment for Gyrophaena simulans [file zookeys.1041.64460-treatment21.xml]

<!DOCTYPE tp:taxon-treatment
  PUBLIC "-//TaxonX//DTD Taxonomic Treatment Publishing DTD v0 20100105//EN" "tax-treatment-NSO.dtd">
<tp:taxon-treatment xmlns:tp="http://www.plazi.org/taxpub"><tp:treatment-meta><kwd-group><label>Taxon classification</label><kwd><named-content xmlns:xlink="http://www.w3.org/1999/xlink" content-type="kingdom">Animalia</named-content></kwd><kwd><named-content xmlns:xlink="http://www.w3.org/1999/xlink" content-type="order">Coleoptera</named-content></kwd><kwd><named-content xmlns:xlink="http://www.w3.org/1999/xlink" content-type="family">Staphylinidae</named-content></kwd></kwd-group><mixed-citation publication-type="journal"><person-group><name><surname>Brunke</surname><given-names>Adam J.</given-names></name><name><surname>Pentinsaari</surname><given-names>Mikko</given-names></name><name><surname>Klimaszewski</surname><given-names>Jan</given-names></name></person-group><article-title>Integrative taxonomy of Nearctic and Palaearctic <tp:taxon-name><tp:taxon-name-part taxon-name-part-type="subfamily">Aleocharinae</tp:taxon-name-part></tp:taxon-name>: new species, synonymies, and records (<tp:taxon-name><tp:taxon-name-part taxon-name-part-type="order">Coleoptera</tp:taxon-name-part></tp:taxon-name>, <tp:taxon-name><tp:taxon-name-part taxon-name-part-type="family">Staphylinidae</tp:taxon-name-part></tp:taxon-name>)</article-title><source>Zookeys</source><day>31</day><month>5</month><year>2021</year><volume>1041</volume><fpage>27</fpage><lpage>99</lpage><pub-id pub-id-type="doi">10.3897/zookeys.1041.64460</pub-id></mixed-citation></tp:treatment-meta><tp:nomenclature><tp:taxon-name><object-id xmlns:xlink="http://www.w3.org/1999/xlink" content-type="arpha" xlink:type="simple">7FD8B947-6FC3-5A0E-BDDE-4943A6B64484</object-id>
              <tp:taxon-name-part taxon-name-part-type="genus" reg="Gyrophaena">Gyrophaena</tp:taxon-name-part>
              <tp:taxon-name-part taxon-name-part-type="species" reg="simulans">simulans</tp:taxon-name-part>
              <object-id xmlns:xlink="http://www.w3.org/1999/xlink" xlink:type="simple">BOLD:ACY8004</object-id>
            </tp:taxon-name><tp:taxon-authority>Seevers, 1951</tp:taxon-authority><xref ref-type="fig" rid="F25">Fig. 25A–G</xref></tp:nomenclature><tp:treatment-sec sec-type="material" id="SECID0EESAK"><title>Material</title><p><bold>(DNA barcoded specimens). Canada: Ontario</bold>: Hartington, Eel Lake Cottage, <named-content xmlns:xlink="http://www.w3.org/1999/xlink" content-type="dwc:verbatimCoordinates" xlink:type="simple"><named-content content-type="geo-json" specific-use="{&#34;type&#34;:&#34;Point&#34;,&#34;coordinates&#34;:[-76.549000,44.563000]}" id="NCID0EPSAK" xlink:type="simple">44.563, -76.549</named-content></named-content>, deciduous forest, mushrooms, 4.X.2017, M. Pentinsaari (2, <named-content xmlns:xlink="http://www.w3.org/1999/xlink" content-type="dwc:institutional_code" xlink:type="simple">CBG</named-content>).</p></tp:treatment-sec><tp:treatment-sec sec-type="distribution" id="SECID0EZSAK"><title>Distribution.</title><p><bold>Origin.</bold> Nearctic. <bold>Canada</bold>: ON [new record]. <bold>United States</bold>: IL, MD, PA.</p></tp:treatment-sec><tp:treatment-sec sec-type="diagnosis" id="SECID0EFTAK"><title>Diagnosis.</title><p><italic><tp:taxon-name><tp:taxon-name-part taxon-name-part-type="genus" reg="Gyrophaena">Gyrophaena</tp:taxon-name-part> <tp:taxon-name-part taxon-name-part-type="species" reg="simulans">simulans</tp:taxon-name-part></tp:taxon-name></italic> is extremely similar to <italic><tp:taxon-name><tp:taxon-name-part taxon-name-part-type="genus" reg="Gnypeta">G.</tp:taxon-name-part> <tp:taxon-name-part taxon-name-part-type="species" reg="criddlei">criddlei</tp:taxon-name-part></tp:taxon-name></italic> and <italic><tp:taxon-name><tp:taxon-name-part taxon-name-part-type="genus" reg="Gnypeta">G.</tp:taxon-name-part> <tp:taxon-name-part taxon-name-part-type="species" reg="pseudocriddlei">pseudocriddlei</tp:taxon-name-part></tp:taxon-name></italic> but has a slightly more transverse and flatter pronotum, with straighter apical and basal margins, and differently shaped upper process of the median lobe in lateral view (Fig. <xref ref-type="fig" rid="F25">25B</xref>): longer than that of <italic><tp:taxon-name><tp:taxon-name-part taxon-name-part-type="genus" reg="Gnypeta">G.</tp:taxon-name-part> <tp:taxon-name-part taxon-name-part-type="species" reg="pseudocriddlei">pseudocriddlei</tp:taxon-name-part></tp:taxon-name></italic> but shorter and broader than that of <italic><tp:taxon-name><tp:taxon-name-part taxon-name-part-type="genus" reg="Gnypeta">G.</tp:taxon-name-part> <tp:taxon-name-part taxon-name-part-type="species" reg="criddlei">criddlei</tp:taxon-name-part></tp:taxon-name></italic>. The emargination of male tergite VIII in <italic><tp:taxon-name><tp:taxon-name-part taxon-name-part-type="genus" reg="Gyrophaena">G.</tp:taxon-name-part> <tp:taxon-name-part taxon-name-part-type="species" reg="simulans">simulans</tp:taxon-name-part></tp:taxon-name></italic> appears to be shallower and broader than that of <italic><tp:taxon-name><tp:taxon-name-part taxon-name-part-type="genus" reg="Gnypeta">G.</tp:taxon-name-part> <tp:taxon-name-part taxon-name-part-type="species" reg="criddlei">criddlei</tp:taxon-name-part></tp:taxon-name></italic> but more specimens are needed to confirm this.</p><fig id="F25" position="float" orientation="portrait"><object-id xmlns:xlink="http://www.w3.org/1999/xlink" content-type="doi" xlink:type="simple">10.3897/zookeys.1041.64460.figure25</object-id><object-id xmlns:xlink="http://www.w3.org/1999/xlink" content-type="arpha" xlink:type="simple">ED0733A7-0849-5250-81ED-BB4467C78CB5</object-id><label>Figure 25.</label><caption><p><italic><tp:taxon-name><tp:taxon-name-part taxon-name-part-type="genus" reg="Gyrophaena">Gyrophaena</tp:taxon-name-part> <tp:taxon-name-part taxon-name-part-type="species" reg="simulans">simulans</tp:taxon-name-part></tp:taxon-name></italic> Seevers <bold>A</bold> habitus <bold>B</bold> median lobe of aedeagus in lateral view <bold>C</bold> spermatheca <bold>D</bold> male tergite VIII <bold>E</bold> male sternite VIII <bold>F</bold> female tergite VIII <bold>G</bold> female sternite VIII. Scale bars: 1 mm (<bold>A</bold>); 0.2 mm (<bold>B–G</bold>).</p></caption><graphic xmlns:xlink="http://www.w3.org/1999/xlink" xlink:href="zookeys-1041-027-g025.jpg" position="float" orientation="portrait" xlink:type="simple" id="oo_550290.jpg"><uri content-type="original_file" xlink:type="simple">https://binary.pensoft.net/fig/550290</uri></graphic></fig></tp:treatment-sec><tp:treatment-sec sec-type="Bionomics" id="SECID0EGXAK"><title>Bionomics.</title><p>The Canadian specimens were collected by sifting mushrooms in a deciduous forest. No detailed data on the host fungus were recorded.</p></tp:treatment-sec><tp:treatment-sec sec-type="comments" id="SECID0ELXAK"><title>Comments.</title><p><italic><tp:taxon-name><tp:taxon-name-part taxon-name-part-type="genus" reg="Gyrophaena">Gyrophaena</tp:taxon-name-part> <tp:taxon-name-part taxon-name-part-type="species" reg="simulans">simulans</tp:taxon-name-part></tp:taxon-name></italic> is a native Nearctic species distributed in eastern North America and is newly reported from Canada. The barcode cluster <ext-link xmlns:xlink="http://www.w3.org/1999/xlink" xlink:type="simple" ext-link-type="uri" xlink:href="http://boldsystems.org/index.php/Public_BarcodeCluster?clusteruri=BOLD:ACY8004">BOLD:ACY8004</ext-link> also contains specimens identified as related species <italic><tp:taxon-name><tp:taxon-name-part taxon-name-part-type="genus" reg="Gnypeta">G.</tp:taxon-name-part> <tp:taxon-name-part taxon-name-part-type="species" reg="criddlei">criddlei</tp:taxon-name-part></tp:taxon-name></italic> (female) and <italic><tp:taxon-name><tp:taxon-name-part taxon-name-part-type="genus" reg="Gnypeta">G.</tp:taxon-name-part> <tp:taxon-name-part taxon-name-part-type="species" reg="pseudocriddlei">pseudocriddlei</tp:taxon-name-part></tp:taxon-name></italic> but more research, with broader sampling of sequenced, identified males, is needed to determine whether these species share a BIN or these specimens are misidentified. As we were unable to verify the identifications at this time, these records are not published here.</p></tp:treatment-sec></tp:taxon-treatment>
