# Supplementary material for: Integrative taxonomy of Nearctic and Palaearctic Aleocharinae: new species, synonymies, and records (Coleoptera, Staphylinidae)
Source: Zookeys. 2021 May 31;1041:27–99. doi: 10.3897/zookeys.1041.64460 (PMC8184736; doi:10.3897/zookeys.1041.64460)
Supplement: XML Treatment for Thecturota tenuissima [file zookeys.1041.64460-treatment23.xml]

<!DOCTYPE tp:taxon-treatment
  PUBLIC "-//TaxonX//DTD Taxonomic Treatment Publishing DTD v0 20100105//EN" "tax-treatment-NSO.dtd">
<tp:taxon-treatment xmlns:tp="http://www.plazi.org/taxpub"><tp:treatment-meta><kwd-group><label>Taxon classification</label><kwd><named-content xmlns:xlink="http://www.w3.org/1999/xlink" content-type="kingdom">Animalia</named-content></kwd><kwd><named-content xmlns:xlink="http://www.w3.org/1999/xlink" content-type="order">Coleoptera</named-content></kwd><kwd><named-content xmlns:xlink="http://www.w3.org/1999/xlink" content-type="family">Staphylinidae</named-content></kwd></kwd-group><mixed-citation publication-type="journal"><person-group><name><surname>Brunke</surname><given-names>Adam J.</given-names></name><name><surname>Pentinsaari</surname><given-names>Mikko</given-names></name><name><surname>Klimaszewski</surname><given-names>Jan</given-names></name></person-group><article-title>Integrative taxonomy of Nearctic and Palaearctic <tp:taxon-name><tp:taxon-name-part taxon-name-part-type="subfamily">Aleocharinae</tp:taxon-name-part></tp:taxon-name>: new species, synonymies, and records (<tp:taxon-name><tp:taxon-name-part taxon-name-part-type="order">Coleoptera</tp:taxon-name-part></tp:taxon-name>, <tp:taxon-name><tp:taxon-name-part taxon-name-part-type="family">Staphylinidae</tp:taxon-name-part></tp:taxon-name>)</article-title><source>Zookeys</source><day>31</day><month>5</month><year>2021</year><volume>1041</volume><fpage>27</fpage><lpage>99</lpage><pub-id pub-id-type="doi">10.3897/zookeys.1041.64460</pub-id></mixed-citation></tp:treatment-meta><tp:nomenclature><tp:taxon-name><object-id xmlns:xlink="http://www.w3.org/1999/xlink" content-type="arpha" xlink:type="simple">CB885C22-DF9B-587F-8888-136D80C98EA5</object-id>
              <tp:taxon-name-part taxon-name-part-type="genus" reg="Thecturota">Thecturota</tp:taxon-name-part>
              <tp:taxon-name-part taxon-name-part-type="species" reg="tenuissima">tenuissima</tp:taxon-name-part>
              <object-id xmlns:xlink="http://www.w3.org/1999/xlink" xlink:type="simple">BOLD:AAO0406</object-id>
            </tp:taxon-name><tp:taxon-authority>Casey, 1893</tp:taxon-authority><xref ref-type="fig" rid="F27">Fig. 27A–G</xref><tp:nomenclature-citation-list><tp:nomenclature-citation><tp:taxon-name>
                  <tp:taxon-name-part taxon-name-part-type="genus" reg="Thecturota">Thecturota</tp:taxon-name-part> <tp:taxon-name-part taxon-name-part-type="species" reg="tenuissima">tenuissima</tp:taxon-name-part></tp:taxon-name><comment>Casey, 1893</comment></tp:nomenclature-citation><tp:nomenclature-citation><tp:taxon-name>
                  <tp:taxon-name-part taxon-name-part-type="genus" reg="Atheta">Atheta</tp:taxon-name-part> <tp:taxon-name-part taxon-name-part-type="species" reg="marchii">marchii</tp:taxon-name-part></tp:taxon-name><comment>Dodero, 1922, syn. nov.</comment></tp:nomenclature-citation><tp:nomenclature-citation><tp:taxon-name>
                  <tp:taxon-name-part taxon-name-part-type="genus" reg="Pragensiella">Pragensiella</tp:taxon-name-part> <tp:taxon-name-part taxon-name-part-type="species" reg="magnifica">magnifica</tp:taxon-name-part></tp:taxon-name><comment>Machulka, 1941, syn. nov.</comment></tp:nomenclature-citation><tp:nomenclature-citation><tp:taxon-name>
                  <tp:taxon-name-part taxon-name-part-type="genus" reg="Thecturota">Thecturota</tp:taxon-name-part> <tp:taxon-name-part taxon-name-part-type="species" reg="marchii">marchii</tp:taxon-name-part></tp:taxon-name><comment>: <xref ref-type="bibr" rid="B54">Muona 1984</xref> (as valid species)</comment></tp:nomenclature-citation><tp:nomenclature-citation><tp:taxon-name>
                  <tp:taxon-name-part taxon-name-part-type="genus" reg="Thecturota">Thecturota</tp:taxon-name-part> <tp:taxon-name-part taxon-name-part-type="species" reg="magnifica">magnifica</tp:taxon-name-part></tp:taxon-name><comment>: <xref ref-type="bibr" rid="B64">Schülke and Smetana 2015</xref> (as syn. of <tp:taxon-name><tp:taxon-name-part taxon-name-part-type="genus" reg="Thecturota">T.</tp:taxon-name-part> <tp:taxon-name-part taxon-name-part-type="species" reg="marchii">marchii</tp:taxon-name-part></tp:taxon-name>)</comment></tp:nomenclature-citation></tp:nomenclature-citation-list></tp:nomenclature><tp:treatment-sec sec-type="material" id="SECID0EJEBK"><title>Material</title><p><bold>(DNA-barcoded specimens). Germany</bold>: Kobern-Gondorf, Ortslage/Weinberge, <named-content xmlns:xlink="http://www.w3.org/1999/xlink" content-type="dwc:verbatimCoordinates" xlink:type="simple"><named-content content-type="geo-json" specific-use="{&#34;type&#34;:&#34;Point&#34;,&#34;coordinates&#34;:[7.460000,50.308000]}" id="NCID0EUEBK" xlink:type="simple">50.308, 7.460</named-content></named-content>, 21.V.2010, F. Koehler (1, <named-content xmlns:xlink="http://www.w3.org/1999/xlink" content-type="dwc:institutional_code" xlink:type="simple">ZSM</named-content>); Edenkoben-Rhodt, Villastrasse, <named-content xmlns:xlink="http://www.w3.org/1999/xlink" content-type="dwc:verbatimCoordinates" xlink:type="simple"><named-content content-type="geo-json" specific-use="{&#34;type&#34;:&#34;Point&#34;,&#34;coordinates&#34;:[8.092000,49.279000]}" id="NCID0EBFBK" xlink:type="simple">49.279, 8.092</named-content></named-content>, 20.X.2012, F. Koehler (1, <named-content xmlns:xlink="http://www.w3.org/1999/xlink" content-type="dwc:institutional_code" xlink:type="simple">ZSM</named-content>). <bold>Finland</bold>: Oba: Oulu, Linnanmaa, <named-content xmlns:xlink="http://www.w3.org/1999/xlink" content-type="dwc:verbatimCoordinates" xlink:type="simple"><named-content content-type="geo-json" specific-use="{&#34;type&#34;:&#34;Point&#34;,&#34;coordinates&#34;:[25.471200,65.063300]}" id="NCID0EQFBK" xlink:type="simple">65.0633, 25.4712</named-content></named-content>, botanical garden, compost heap, flight-intercept trap, 7.VI.2011, M. Pentinsaari (1, <named-content xmlns:xlink="http://www.w3.org/1999/xlink" content-type="dwc:institutional_code" xlink:type="simple">ZMUO</named-content>).</p></tp:treatment-sec><tp:treatment-sec sec-type="material" id="SECID0E1FBK"><title>Non-sequenced material.</title><p>Several males and females of <italic><tp:taxon-name><tp:taxon-name-part taxon-name-part-type="genus" reg="Thecturota">T.</tp:taxon-name-part> <tp:taxon-name-part taxon-name-part-type="species" reg="tenuissima">tenuissima</tp:taxon-name-part></tp:taxon-name></italic> from Denmark (NMHD) were compared with illustrations from <xref ref-type="bibr" rid="B38">Klimaszewski et al. (2017)</xref>.</p></tp:treatment-sec><tp:treatment-sec sec-type="distribution" id="SECID0EPGBK"><title>Distribution.</title><p><bold>Origin.</bold> Nearctic (adventive in West Palaearctic). <bold>Canada</bold>: ON, QC. <bold>United States</bold>: RI.</p></tp:treatment-sec><tp:treatment-sec sec-type="Bionomics" id="SECID0E2GBK"><title>Bionomics.</title><p>Canadian specimens were collected by car-netting in mixedwood forests, while Palaearctic specimens are known from compost and other plant-based debris (<xref ref-type="bibr" rid="B27">Horion 1967</xref>).</p></tp:treatment-sec><tp:treatment-sec sec-type="comments" id="SECID0EFHBK"><title>Comments.</title><p><italic><tp:taxon-name><tp:taxon-name-part taxon-name-part-type="genus" reg="Thecturota">Thecturota</tp:taxon-name-part> <tp:taxon-name-part taxon-name-part-type="species" reg="tenuissima">tenuissima</tp:taxon-name-part></tp:taxon-name></italic> is native to the Nearctic region and has become accidentally introduced to the West Palaearctic, including the Canary Islands, where it was previously known under the synonym <italic><tp:taxon-name><tp:taxon-name-part taxon-name-part-type="genus" reg="Thecturota">T.</tp:taxon-name-part> <tp:taxon-name-part taxon-name-part-type="species" reg="marchii">marchii</tp:taxon-name-part></tp:taxon-name></italic> (<xref ref-type="bibr" rid="B55">Newton 2019</xref>). We expect this species to be broadly distributed in eastern North America and has been overlooked over much of its range because car-netting, an effective method for collecting small, obscure staphylinids, is rarely used in the Nearctic region.</p><p>Nearctic and Palaearctic populations do not differ in male and female genitalia or in external morphology. Molecular data were unavailable for the Nearctic population, which was recently reported from Canada (<xref ref-type="bibr" rid="B38">Klimaszewski et al. 2017</xref>) but described from Rhode Island, USA in 1893 (<xref ref-type="bibr" rid="B12">Casey 1893</xref>). However, we are confident that these species are synonyms. <xref ref-type="bibr" rid="B54">Muona (1984)</xref> stated that <italic><tp:taxon-name><tp:taxon-name-part taxon-name-part-type="genus" reg="Thecturota">T.</tp:taxon-name-part> <tp:taxon-name-part taxon-name-part-type="species" reg="marchii">marchii</tp:taxon-name-part></tp:taxon-name></italic> is a ‘recent’ introduction to Europe but from an unknown source. <italic><tp:taxon-name><tp:taxon-name-part taxon-name-part-type="genus" reg="Thecturota">Thecturota</tp:taxon-name-part></tp:taxon-name></italic> is primarily a New World genus, with ten described species in North and South America (<xref ref-type="bibr" rid="B55">Newton 2019</xref>). <italic><tp:taxon-name><tp:taxon-name-part taxon-name-part-type="genus" reg="Thecturota">Thecturota</tp:taxon-name-part> <tp:taxon-name-part taxon-name-part-type="species" reg="magnifica">magnifica</tp:taxon-name-part></tp:taxon-name></italic> (Machulka) is currently treated as a synonym of <italic><tp:taxon-name><tp:taxon-name-part taxon-name-part-type="genus" reg="Thecturota">T.</tp:taxon-name-part> <tp:taxon-name-part taxon-name-part-type="species" reg="marchii">marchii</tp:taxon-name-part></tp:taxon-name></italic> (<xref ref-type="bibr" rid="B55">Newton 2019</xref>) and we simply transfer this name to synonymy with <italic><tp:taxon-name><tp:taxon-name-part taxon-name-part-type="genus" reg="Thecturota">T.</tp:taxon-name-part> <tp:taxon-name-part taxon-name-part-type="species" reg="tenuissima">tenuissima</tp:taxon-name-part></tp:taxon-name></italic>. The only Palaearctic species remaining is poorly known <italic><tp:taxon-name><tp:taxon-name-part taxon-name-part-type="genus" reg="Tetralaucopora">T.</tp:taxon-name-part> <tp:taxon-name-part taxon-name-part-type="species" reg="williamsi">williamsi</tp:taxon-name-part></tp:taxon-name></italic> (Bernhauer, 1936), known only from the type collected in Great Britain and probably a synonym of <italic><tp:taxon-name><tp:taxon-name-part taxon-name-part-type="genus" reg="Thecturota">T.</tp:taxon-name-part> <tp:taxon-name-part taxon-name-part-type="species" reg="tenuissima">tenuissima</tp:taxon-name-part></tp:taxon-name></italic>. The characters <xref ref-type="bibr" rid="B5">Bernhauer (1936)</xref> gave to separate his species from <italic><tp:taxon-name><tp:taxon-name-part taxon-name-part-type="genus" reg="Thecturota">T.</tp:taxon-name-part> <tp:taxon-name-part taxon-name-part-type="species" reg="tenuissima">tenuissima</tp:taxon-name-part></tp:taxon-name></italic> (as <italic><tp:taxon-name><tp:taxon-name-part taxon-name-part-type="genus" reg="Thecturota">T.</tp:taxon-name-part> <tp:taxon-name-part taxon-name-part-type="species" reg="marchii">marchii</tp:taxon-name-part></tp:taxon-name></italic>) are slight differences in coloration and body proportions, which are both highly variable in the Palaearctic specimens of <italic><tp:taxon-name><tp:taxon-name-part taxon-name-part-type="genus" reg="Thecturota">T.</tp:taxon-name-part> <tp:taxon-name-part taxon-name-part-type="species" reg="tenuissima">tenuissima</tp:taxon-name-part></tp:taxon-name></italic> studied. Therefore, we consider <italic><tp:taxon-name><tp:taxon-name-part taxon-name-part-type="genus" reg="Thecturota">T.</tp:taxon-name-part> <tp:taxon-name-part taxon-name-part-type="species" reg="tenuissima">tenuissima</tp:taxon-name-part></tp:taxon-name></italic> to be a native Nearctic species that has become adventive in the West Palaearctic and suggest that genus <italic><tp:taxon-name><tp:taxon-name-part taxon-name-part-type="genus" reg="Thecturota">Thecturota</tp:taxon-name-part></tp:taxon-name></italic> is naturally restricted to the Nearctic and Neotropical regions.</p><fig id="F27" position="float" orientation="portrait"><object-id xmlns:xlink="http://www.w3.org/1999/xlink" content-type="doi" xlink:type="simple">10.3897/zookeys.1041.64460.figure27</object-id><object-id xmlns:xlink="http://www.w3.org/1999/xlink" content-type="arpha" xlink:type="simple">CDCF94A7-7C42-5E62-8F9E-75D19CABCB48</object-id><label>Figure 27.</label><caption><p><italic><tp:taxon-name><tp:taxon-name-part taxon-name-part-type="genus" reg="Thecturota">Thecturota</tp:taxon-name-part> <tp:taxon-name-part taxon-name-part-type="species" reg="tenuissima">tenuissima</tp:taxon-name-part></tp:taxon-name></italic> Casey <bold>A</bold> habitus <bold>B</bold> median lobe of aedeagus in lateral view <bold>C</bold> spermatheca <bold>D</bold> male tergite VIII <bold>E</bold> male sternite VIII <bold>F</bold> female tergite VIII <bold>G</bold> female sternite VIII. Scale bars: 1 mm (<bold>A</bold>); 0.2 mm (<bold>B–G</bold>). Illustrations after <xref ref-type="bibr" rid="B38">Klimaszewski et al. (2017)</xref>.</p></caption><graphic xmlns:xlink="http://www.w3.org/1999/xlink" xlink:href="zookeys-1041-027-g027.jpg" position="float" orientation="portrait" xlink:type="simple" id="oo_550292.jpg"><uri content-type="original_file" xlink:type="simple">https://binary.pensoft.net/fig/550292</uri></graphic></fig></tp:treatment-sec><ref-list><ref id="B38"><mixed-citation xmlns:xlink="http://www.w3.org/1999/xlink" xlink:type="simple"><person-group><name name-style="western"><surname>Klimaszewski</surname><given-names>J</given-names></name><name name-style="western"><surname>Struyve</surname><given-names>T</given-names></name><name name-style="western"><surname>Bourdon</surname><given-names>C</given-names></name><name name-style="western"><surname>Dorval</surname><given-names>J-A</given-names></name></person-group> (<year>2017</year>) <article-title>First record of <italic><tp:taxon-name><tp:taxon-name-part taxon-name-part-type="genus">Thecturota</tp:taxon-name-part> <tp:taxon-name-part taxon-name-part-type="species">tenuissima</tp:taxon-name-part></tp:taxon-name></italic> Casey from Canada (<tp:taxon-name><tp:taxon-name-part taxon-name-part-type="order">Coleoptera</tp:taxon-name-part></tp:taxon-name>, <tp:taxon-name><tp:taxon-name-part taxon-name-part-type="family">Staphylinidae</tp:taxon-name-part></tp:taxon-name>, <tp:taxon-name><tp:taxon-name-part taxon-name-part-type="subfamily">Aleocharinae</tp:taxon-name-part></tp:taxon-name>).</article-title><source>ZooKeys</source><volume>702</volume>: <fpage>19</fpage>–<lpage>25</lpage>. <ext-link xlink:type="simple" ext-link-type="doi" xlink:href="10.3897/zookeys.702.19963">https://doi.org/10.3897/zookeys.702.19963</ext-link></mixed-citation></ref><ref id="B54"><mixed-citation xmlns:xlink="http://www.w3.org/1999/xlink" xlink:type="simple"><person-group><name name-style="western"><surname>Muona</surname><given-names>J</given-names></name></person-group> (<year>1984</year>) <article-title>Review of the Palearctic <tp:taxon-name><tp:taxon-name-part taxon-name-part-type="subfamily">Aleocharinae</tp:taxon-name-part></tp:taxon-name> also occurring in North America (<tp:taxon-name><tp:taxon-name-part taxon-name-part-type="order">Coleoptera</tp:taxon-name-part></tp:taxon-name>: <tp:taxon-name><tp:taxon-name-part taxon-name-part-type="family">Staphylinidae</tp:taxon-name-part></tp:taxon-name>).</article-title><source>Entomologica Scandinavica</source><volume>15</volume>: <fpage>227</fpage>–<lpage>231</lpage>. <ext-link xlink:type="simple" ext-link-type="doi" xlink:href="10.1163/187631284X00190">https://doi.org/10.1163/187631284X00190</ext-link></mixed-citation></ref><ref id="B64"><mixed-citation xmlns:xlink="http://www.w3.org/1999/xlink" xlink:type="simple"><person-group><name name-style="western"><surname>Schülke</surname><given-names>M</given-names></name><name name-style="western"><surname>Smetana</surname><given-names>A</given-names></name></person-group> (<year>2015</year>) <source><tp:taxon-name><tp:taxon-name-part taxon-name-part-type="family">Staphylinidae</tp:taxon-name-part></tp:taxon-name>. In: Löbl I, Löbl D (Eds) Catalogue of Palaearctic <tp:taxon-name><tp:taxon-name-part taxon-name-part-type="order">Coleoptera</tp:taxon-name-part></tp:taxon-name> (Vol. 2). <tp:taxon-name><tp:taxon-name-part taxon-name-part-type="superfamily">Hydrophiloidea</tp:taxon-name-part></tp:taxon-name>-<tp:taxon-name><tp:taxon-name-part taxon-name-part-type="superfamily">Staphylinoidea</tp:taxon-name-part></tp:taxon-name>. Revised and updated edition.</source><publisher-name>Koninklijke Brill</publisher-name>, <publisher-loc>Leiden</publisher-loc>, <size units="page">1702 pp</size>. [304–1134.]</mixed-citation></ref><ref id="B27"><mixed-citation xmlns:xlink="http://www.w3.org/1999/xlink" xlink:type="simple"><person-group><name name-style="western"><surname>Horion</surname><given-names>AD</given-names></name></person-group> (<year>1967</year>) <source>Faunistik der Mitteleuropaïschen Käfer (Vol. II). <tp:taxon-name><tp:taxon-name-part taxon-name-part-type="family">Staphylinidae</tp:taxon-name-part></tp:taxon-name>, part 3 <tp:taxon-name><tp:taxon-name-part taxon-name-part-type="subfamily">Habrocerinae</tp:taxon-name-part></tp:taxon-name> bis <tp:taxon-name><tp:taxon-name-part taxon-name-part-type="subfamily">Aleocharinae</tp:taxon-name-part></tp:taxon-name> (Ohne Subtribus Athetae). P.C.W.</source><publisher-name>Schmidt</publisher-name>, <publisher-loc>Überlingen-Bodensee</publisher-loc>, <size units="page">4190 pp</size>.</mixed-citation></ref><ref id="B55"><mixed-citation xmlns:xlink="http://www.w3.org/1999/xlink" xlink:type="simple"><person-group><name name-style="western"><surname>Newton</surname><given-names>AF</given-names></name></person-group> (<year>2019</year>) StaphBase: <tp:taxon-name><tp:taxon-name-part taxon-name-part-type="infraorder">Staphyliniformia</tp:taxon-name-part></tp:taxon-name> world catalog database (version Nov 2018). In: Roskov Y, Ower G, Orrell T, Nicolson D, Bailly N, Kirk PM, Bourgoin T, DeWalt RE, Decock W, Nieukerken E van, Zarucchi J, Penev L (Eds) Species 2000 &amp; ITIS Catalogue of Life, 2019 Annual Checklist. Species 2000: Naturalis, Leiden. ISSN 2405-884X. <ext-link xlink:type="simple" ext-link-type="uri" xlink:href="http://www.catalogueoflife.org/annual-checklist/2019">www.catalogueoflife.org/annual-checklist/2019</ext-link></mixed-citation></ref><ref id="B12"><mixed-citation xmlns:xlink="http://www.w3.org/1999/xlink" xlink:type="simple"><person-group><name name-style="western"><surname>Casey</surname><given-names>TL</given-names></name></person-group> (<year>1893</year>) <article-title>Coleopterological notices. V.</article-title><source>Annals of the New York Academy of Sciences</source><volume>7</volume>: <fpage>281</fpage>–<lpage>606</lpage>. <ext-link xlink:type="simple" ext-link-type="doi" xlink:href="10.1111/j.1749-6632.1893.tb55411.x">https://doi.org/10.1111/j.1749-6632.1893.tb55411.x</ext-link></mixed-citation></ref><ref id="B5"><mixed-citation xmlns:xlink="http://www.w3.org/1999/xlink" xlink:type="simple"><person-group><name name-style="western"><surname>Bernhauer</surname><given-names>M</given-names></name></person-group> (<year>1936</year>) <article-title>Neuheiten der paläarktischen Staphylinidenfauna III.</article-title><source>Koleopterologische Rundschau</source><volume>22</volume>: <fpage>50</fpage>–<lpage>58</lpage>. <ext-link xlink:type="simple" ext-link-type="uri" xlink:href="https://www.zobodat.at/pdf/KOR_22_1936_0050-0058.pdf">https://www.zobodat.at/pdf/KOR_22_1936_0050-0058.pdf</ext-link></mixed-citation></ref></ref-list></tp:taxon-treatment>
