# Supplementary material for: Integrative taxonomy of Nearctic and Palaearctic Aleocharinae: new species, synonymies, and records (Coleoptera, Staphylinidae)
Source: Zookeys. 2021 May 31;1041:27–99. doi: 10.3897/zookeys.1041.64460 (PMC8184736; doi:10.3897/zookeys.1041.64460)
Supplement: XML Treatment for Aloconota pseudogregaria [file zookeys.1041.64460-treatment24.xml]

<!DOCTYPE tp:taxon-treatment
  PUBLIC "-//TaxonX//DTD Taxonomic Treatment Publishing DTD v0 20100105//EN" "tax-treatment-NSO.dtd">
<tp:taxon-treatment xmlns:tp="http://www.plazi.org/taxpub"><tp:treatment-meta><kwd-group><label>Taxon classification</label><kwd><named-content xmlns:xlink="http://www.w3.org/1999/xlink" content-type="kingdom">Animalia</named-content></kwd><kwd><named-content xmlns:xlink="http://www.w3.org/1999/xlink" content-type="order">Coleoptera</named-content></kwd><kwd><named-content xmlns:xlink="http://www.w3.org/1999/xlink" content-type="family">Staphylinidae</named-content></kwd></kwd-group><mixed-citation publication-type="journal"><person-group><name><surname>Brunke</surname><given-names>Adam J.</given-names></name><name><surname>Pentinsaari</surname><given-names>Mikko</given-names></name><name><surname>Klimaszewski</surname><given-names>Jan</given-names></name></person-group><article-title>Integrative taxonomy of Nearctic and Palaearctic <tp:taxon-name><tp:taxon-name-part taxon-name-part-type="subfamily">Aleocharinae</tp:taxon-name-part></tp:taxon-name>: new species, synonymies, and records (<tp:taxon-name><tp:taxon-name-part taxon-name-part-type="order">Coleoptera</tp:taxon-name-part></tp:taxon-name>, <tp:taxon-name><tp:taxon-name-part taxon-name-part-type="family">Staphylinidae</tp:taxon-name-part></tp:taxon-name>)</article-title><source>Zookeys</source><day>31</day><month>5</month><year>2021</year><volume>1041</volume><fpage>27</fpage><lpage>99</lpage><pub-id pub-id-type="doi">10.3897/zookeys.1041.64460</pub-id></mixed-citation></tp:treatment-meta><tp:nomenclature><tp:taxon-name><object-id xmlns:xlink="http://www.w3.org/1999/xlink" content-type="arpha" xlink:type="simple">5EBBE4DD-F416-5D20-97E9-CB17191D5A7C</object-id>
              <tp:taxon-name-part taxon-name-part-type="genus" reg="Aloconota">Aloconota</tp:taxon-name-part>
              <tp:taxon-name-part taxon-name-part-type="species" reg="pseudogregaria">pseudogregaria</tp:taxon-name-part>
              <object-id xmlns:xlink="http://www.w3.org/1999/xlink" content-type="zoobank" xlink:type="simple">http://zoobank.org/A72E1E63-3D1B-4CC8-882C-6921E5FC3D33</object-id>
              <object-id xmlns:xlink="http://www.w3.org/1999/xlink" xlink:type="simple">BOLD:AAY6554</object-id>
            </tp:taxon-name><tp:taxon-authority>Klimaszewski, Brunke &amp; Pentinsaari</tp:taxon-authority><tp:taxon-status xmlns:xlink="http://www.w3.org/1999/xlink" xlink:type="simple">sp. nov.</tp:taxon-status><xref ref-type="fig" rid="F28">Fig. 28A–G</xref></tp:nomenclature><tp:treatment-sec sec-type="type material" id="SECID0EDQBK"><title>Type material.</title><p><bold><italic>Holotype</italic></bold> (male) (<named-content xmlns:xlink="http://www.w3.org/1999/xlink" content-type="dwc:institutional_code" xlink:type="simple">CNC</named-content>): <bold>Canada: ON</bold>: Waterloo County, Cambridge, Rare Charitable Research Reserve, <named-content xmlns:xlink="http://www.w3.org/1999/xlink" content-type="dwc:verbatimCoordinates" xlink:type="simple"><named-content content-type="geo-json" specific-use="{&#34;type&#34;:&#34;Point&#34;,&#34;coordinates&#34;:[-80.374000,43.390000]}" id="NCID0EYQBK" xlink:type="simple">43.390, -80.374</named-content></named-content>, soybean field, pitfall trap, 29.VI.2010, A. Brunke [white printed label] / HOLOTYPE <italic><tp:taxon-name><tp:taxon-name-part taxon-name-part-type="genus" reg="Aloconota">Aloconota</tp:taxon-name-part> <tp:taxon-name-part taxon-name-part-type="species" reg="pseudogregaria">pseudogregaria</tp:taxon-name-part></tp:taxon-name></italic> Klimaszewski, Brunke &amp; Pentinsaari sp. nov., des A. Brunke 2020 [red printed label]. <bold><italic>Paratypes</italic> (1 <named-content xmlns:xlink="http://www.w3.org/1999/xlink" content-type="dwc:institutional_code" xlink:type="simple">NMNH</named-content>, 6 DEBU, 1 <named-content xmlns:xlink="http://www.w3.org/1999/xlink" content-type="dwc:institutional_code" xlink:type="simple">CNC</named-content>): Canada: ON</bold>: Wellington County, Eramosa, <named-content xmlns:xlink="http://www.w3.org/1999/xlink" content-type="dwc:verbatimCoordinates" xlink:type="simple"><named-content content-type="geo-json" specific-use="{&#34;type&#34;:&#34;Point&#34;,&#34;coordinates&#34;:[-80.215000,43.616000]}" id="NCID0EZRBK" xlink:type="simple">43.616, -80.215</named-content></named-content>, soybean field, pitfall trap, 13.VII.2010, A. Brunke [white printed label] / PARATYPE <italic><tp:taxon-name><tp:taxon-name-part taxon-name-part-type="genus" reg="Aloconota">Aloconota</tp:taxon-name-part> <tp:taxon-name-part taxon-name-part-type="species" reg="pseudogregaria">pseudogregaria</tp:taxon-name-part></tp:taxon-name></italic> Klimaszewski, Brunke &amp; Pentinsaari sp. nov., des A. Brunke 2020 [yellow printed label] [<named-content xmlns:xlink="http://www.w3.org/1999/xlink" content-type="dwc:institutional_code" xlink:type="simple">CNC</named-content>, DEBU, 7 specimens]. <bold>United States: VA</bold>: Arlington County, Marcey Creek, <named-content xmlns:xlink="http://www.w3.org/1999/xlink" content-type="dwc:verbatimCoordinates" xlink:type="simple"><named-content content-type="geo-json" specific-use="{&#34;type&#34;:&#34;Point&#34;,&#34;coordinates&#34;:[-77.108300,38.908700]}" id="NCID0ETSBK" xlink:type="simple">38.9087, -77.1083</named-content></named-content>, 70 m, suburban backyard, Malaise trap, 14–21.VI.2015, S. Miller [white printed label] / Barcode of life, DNA voucher specimen, Sample ID: BIOUG42376-E12, Process ID: GMUAF1698-18 [yellow printed label] / PARATYPE <italic><tp:taxon-name><tp:taxon-name-part taxon-name-part-type="genus" reg="Aloconota">Aloconota</tp:taxon-name-part> <tp:taxon-name-part taxon-name-part-type="species" reg="pseudogregaria">pseudogregaria</tp:taxon-name-part></tp:taxon-name></italic> Klimaszewski, Brunke &amp; Pentinsaari, sp. nov., des A. Brunke 2020 [yellow printed label] [<named-content xmlns:xlink="http://www.w3.org/1999/xlink" content-type="dwc:institutional_code" xlink:type="simple">NMNH</named-content>, 1 specimen].</p></tp:treatment-sec><tp:treatment-sec sec-type="type material" id="SECID0EITBK"><title>Non-type material</title><p><bold>(barcoded specimens). Canada: Ontario</bold>: Guelph, 25 Division St., <named-content xmlns:xlink="http://www.w3.org/1999/xlink" content-type="dwc:verbatimCoordinates" xlink:type="simple"><named-content content-type="geo-json" specific-use="{&#34;type&#34;:&#34;Point&#34;,&#34;coordinates&#34;:[-80.264000,43.554000]}" id="NCID0ETTBK" xlink:type="simple">43.554, -80.264</named-content></named-content>, Malaise trap, 14.VII.2010, A. Smith (1, <named-content xmlns:xlink="http://www.w3.org/1999/xlink" content-type="dwc:institutional_code" xlink:type="simple">CBG</named-content>); Guelph, John F. Ross CVI, <named-content xmlns:xlink="http://www.w3.org/1999/xlink" content-type="dwc:verbatimCoordinates" xlink:type="simple"><named-content content-type="geo-json" specific-use="{&#34;type&#34;:&#34;Point&#34;,&#34;coordinates&#34;:[-80.247000,43.562100]}" id="NCID0EAUBK" xlink:type="simple">43.5621, -80.247</named-content></named-content>, Malaise trap, 22.IV-03.V.2013, G. Staines (1, <named-content xmlns:xlink="http://www.w3.org/1999/xlink" content-type="dwc:institutional_code" xlink:type="simple">CBG</named-content>); Milverton, Milverton Public School, <named-content xmlns:xlink="http://www.w3.org/1999/xlink" content-type="dwc:verbatimCoordinates" xlink:type="simple"><named-content content-type="geo-json" specific-use="{&#34;type&#34;:&#34;Point&#34;,&#34;coordinates&#34;:[-80.928000,43.568000]}" id="NCID0ENUBK" xlink:type="simple">43.568, -80.928</named-content></named-content>, Malaise trap, 22.IV-03.V.2013, J. Van Bakel (1, <named-content xmlns:xlink="http://www.w3.org/1999/xlink" content-type="dwc:institutional_code" xlink:type="simple">CBG</named-content>); Collingwood, Collingwood Collegiate Institute, <named-content xmlns:xlink="http://www.w3.org/1999/xlink" content-type="dwc:verbatimCoordinates" xlink:type="simple"><named-content content-type="geo-json" specific-use="{&#34;type&#34;:&#34;Point&#34;,&#34;coordinates&#34;:[-80.215000,44.489000]}" id="NCID0E1UBK" xlink:type="simple">44.489, -80.215</named-content></named-content>, 188 m, Malaise trap, 22.IV-05.V.2014, A. Breton (1, <named-content xmlns:xlink="http://www.w3.org/1999/xlink" content-type="dwc:institutional_code" xlink:type="simple">CBG</named-content>); Cambridge, rare Charitable Research Reserve, <named-content xmlns:xlink="http://www.w3.org/1999/xlink" content-type="dwc:verbatimCoordinates" xlink:type="simple"><named-content content-type="geo-json" specific-use="{&#34;type&#34;:&#34;Point&#34;,&#34;coordinates&#34;:[-80.365200,43.373600]}" id="NCID0EHVBK" xlink:type="simple">43.3736, -80.3652</named-content></named-content>, 304 m, 04–11.VI.2015, BIO Collections Staff (1, <named-content xmlns:xlink="http://www.w3.org/1999/xlink" content-type="dwc:institutional_code" xlink:type="simple">CBG</named-content>).</p></tp:treatment-sec><tp:treatment-sec sec-type="etymology" id="SECID0ERVBK"><title>Etymology.</title><p>The species epithet refers to the similarity to related species <italic><tp:taxon-name><tp:taxon-name-part taxon-name-part-type="genus" reg="Amarochara">A.</tp:taxon-name-part> <tp:taxon-name-part taxon-name-part-type="species" reg="gregaria">gregaria</tp:taxon-name-part></tp:taxon-name></italic> (Erichson), which was originally treated separately from other <tp:taxon-name><tp:taxon-name-part taxon-name-part-type="genus" reg="Aloconota">Aloconota</tp:taxon-name-part></tp:taxon-name> under subgenus <tp:taxon-name><tp:taxon-name-part taxon-name-part-type="genus" reg="Aloconota"/><tp:taxon-name-part taxon-name-part-type="subgenus" reg="Glossola">Glossola</tp:taxon-name-part></tp:taxon-name> Fowler (e.g., Benick 1954) because it lacks obvious male secondary sexual characters.</p></tp:treatment-sec><tp:treatment-sec sec-type="diagnosis" id="SECID0ESWBK"><title>Diagnosis.</title><p><italic><tp:taxon-name><tp:taxon-name-part taxon-name-part-type="genus" reg="Aloconota">Aloconota</tp:taxon-name-part> <tp:taxon-name-part taxon-name-part-type="species" reg="pseudogregaria">pseudogregaria</tp:taxon-name-part></tp:taxon-name></italic> can be easily distinguished from all other species of the genus occurring in eastern North America by the distinctly bicolored abdomen (Fig. <xref ref-type="fig" rid="F28">28A</xref>). Among Central European species, the spermatheca of <italic><tp:taxon-name><tp:taxon-name-part taxon-name-part-type="genus" reg="Aloconota">A.</tp:taxon-name-part> <tp:taxon-name-part taxon-name-part-type="species" reg="pseudogregaria">pseudogregaria</tp:taxon-name-part></tp:taxon-name></italic> is most similar to that of Palaearctic <italic><tp:taxon-name><tp:taxon-name-part taxon-name-part-type="genus" reg="Amarochara">A.</tp:taxon-name-part> <tp:taxon-name-part taxon-name-part-type="species" reg="gregaria">gregaria</tp:taxon-name-part></tp:taxon-name></italic> but in the latter the apex is distally truncate, median lobe is distinctly sinuate and only weakly projected ventrad, the abdomen is darker and not distinctly bicolored, and the microsculpture of the forebody is much stronger, creating a dull reflection.</p><fig id="F28" position="float" orientation="portrait"><object-id xmlns:xlink="http://www.w3.org/1999/xlink" content-type="doi" xlink:type="simple">10.3897/zookeys.1041.64460.figure28</object-id><object-id xmlns:xlink="http://www.w3.org/1999/xlink" content-type="arpha" xlink:type="simple">EB039ED5-FDFB-544F-8E5F-E209E8CE3CF1</object-id><label>Figure 28.</label><caption><p><italic><tp:taxon-name><tp:taxon-name-part taxon-name-part-type="genus" reg="Aloconota">Aloconota</tp:taxon-name-part> <tp:taxon-name-part taxon-name-part-type="species" reg="pseudogregaria">pseudogregaria</tp:taxon-name-part></tp:taxon-name></italic> Klimaszewski, Brunke &amp; Pentinsaari, sp. nov. <bold>A</bold> habitus <bold>B</bold> median lobe of aedeagus in lateral view <bold>C</bold> spermatheca <bold>D</bold> male tergite VIII <bold>E</bold> male sternite VIII (structure accidentally over-cleared in balsam preparation) <bold>F</bold> female tergite VIII <bold>G</bold> female sternite VIII. Scale bars: 1 mm (<bold>A</bold>); 0.2 mm (<bold>B–G</bold>).</p></caption><graphic xmlns:xlink="http://www.w3.org/1999/xlink" xlink:href="zookeys-1041-027-g028.jpg" position="float" orientation="portrait" xlink:type="simple" id="oo_550293.jpg"><uri content-type="original_file" xlink:type="simple">https://binary.pensoft.net/fig/550293</uri></graphic></fig></tp:treatment-sec><tp:treatment-sec sec-type="description" id="SECID0EHZBK"><title>Description.</title><p>Body length 2.4–2.7 mm, moderately flattened (stronger so on elytra), narrowly subparallel, colour of head, pronotum, scutellar region of elytra, apical part of abdomen and antennomeres 5–11 dark brown to dark reddish brown, elytra and antennomeres 1–3 paler, red-brown and legs yellow; forebody finely and densely punctate, microsculpture shallow, consisting of meshes; head slightly elongate and with small, shallow impression medially, head slightly narrower than pronotum, postocular region elongate, ca. as long as maximum diameter of eye, tempora with carinae dorsally only; antennae slender, as long as pronotum and elytra combined, basal three antennomeres strongly elongate, 4 subquadrate, 5–10 subquadrate to slightly transverse, and terminal one strongly elongate and ca. as long as two preceding antennomeres combined; pronotum slightly transverse (width/length ratio 1.3), trapezoidal in shape, flattened, pubescence directed straight posteriad in central part of disc and obliquely posteriad laterally; elytra at suture ca. as long as pronotum along midline, flat, distinctly transverse (width/length ratio 1.5), ~ 1/3 broader than pronotum, humeri angular, posterior margins slightly sinuate laterally, pubescence directed straight posteriad forming slightly arcuate lines in sutural region of disc; abdomen subparallel, tergites III–VI distinctly impressed at base; basal metatarsomere ~ 1/3 longer than the following one. MALE. Tergite VIII rounded apically with minute median emargination, lacking apical teeth (Fig. <xref ref-type="fig" rid="F28">28D</xref>); sternite VIII rounded apically (Fig. <xref ref-type="fig" rid="F28">28E</xref>); tubus of median lobe of aedeagus long, ventrally ca. straight in basal two-thirds and moderately projecting ventrad apically in lateral view (Fig. <xref ref-type="fig" rid="F28">28B</xref>). FEMALE. Tergite VIII rounded apically and slightly pointed medially (Fig. <xref ref-type="fig" rid="F28">28F</xref>); sternite VIII rounded apically (Fig. <xref ref-type="fig" rid="F28">28G</xref>); spermatheca S-shaped, capsule pitcher-shaped with short neck, stem strongly sinuate and swollen apically (Fig. <xref ref-type="fig" rid="F28">28C</xref>).</p></tp:treatment-sec><tp:treatment-sec sec-type="distribution" id="SECID0EF1BK"><title>Distribution.</title><p><bold>Origin</bold>: Nearctic. <bold>Canada</bold>: ON. <bold>United States</bold>: VA.</p></tp:treatment-sec><tp:treatment-sec sec-type="Bionomics" id="SECID0ER1BK"><title>Bionomics.</title><p>This species has only been collected by passive traps, including malaise and pitfall traps. All specimens have been collected from at least partly disturbed habitats, such as forest edges, agricultural fields, and suburban environments. This species corresponds to ‘<tp:taxon-name><tp:taxon-name-part taxon-name-part-type="subfamily">Aleocharinae</tp:taxon-name-part></tp:taxon-name> sp. 5’ in <xref ref-type="bibr" rid="B10">Brunke et al. (2014)</xref>, which was collected in both soybean fields and adjacent forest edges by pitfall traps.</p></tp:treatment-sec><tp:treatment-sec sec-type="comments" id="SECID0EA2BK"><title>Comments.</title><p><italic><tp:taxon-name><tp:taxon-name-part taxon-name-part-type="genus" reg="Aloconota">Aloconota</tp:taxon-name-part> <tp:taxon-name-part taxon-name-part-type="species" reg="pseudogregaria">pseudogregaria</tp:taxon-name-part></tp:taxon-name></italic> is probably broadly distributed in northeastern North America. We have compared the male and female genitalia of <italic><tp:taxon-name><tp:taxon-name-part taxon-name-part-type="genus" reg="Aloconota">A.</tp:taxon-name-part> <tp:taxon-name-part taxon-name-part-type="species" reg="pseudogregaria">pseudogregaria</tp:taxon-name-part></tp:taxon-name></italic> with all Central European and Nearctic species of <italic><tp:taxon-name><tp:taxon-name-part taxon-name-part-type="genus" reg="Aloconota">Aloconota</tp:taxon-name-part></tp:taxon-name></italic>, and are confident that this taxon has not been previously described from Europe or North America, despite its occurrence in disturbed habitats in North America, which is typical for introduced species. Although <italic><tp:taxon-name><tp:taxon-name-part taxon-name-part-type="genus" reg="Aloconota">Aloconota</tp:taxon-name-part> <tp:taxon-name-part taxon-name-part-type="species" reg="pseudogregaria">pseudogregaria</tp:taxon-name-part></tp:taxon-name></italic> clustered most closely with <italic><tp:taxon-name><tp:taxon-name-part taxon-name-part-type="genus" reg="Amarochara">A.</tp:taxon-name-part> <tp:taxon-name-part taxon-name-part-type="species" reg="gregaria">gregaria</tp:taxon-name-part></tp:taxon-name></italic> (<ext-link xmlns:xlink="http://www.w3.org/1999/xlink" xlink:type="simple" ext-link-type="uri" xlink:href="http://boldsystems.org/index.php/Public_BarcodeCluster?clusteruri=BOLD:ABU6164">BOLD:ABU6164</ext-link>) in our barcode dataset, its BIN is ~ 8% different from that of the latter. Based on morphology of the aedeagus and spermatheca, <italic><tp:taxon-name><tp:taxon-name-part taxon-name-part-type="genus" reg="Aloconota">Aloconota</tp:taxon-name-part> <tp:taxon-name-part taxon-name-part-type="species" reg="pseudogregaria">pseudogregaria</tp:taxon-name-part></tp:taxon-name></italic> is probably even more closely related to East Palaearctic <italic><tp:taxon-name><tp:taxon-name-part taxon-name-part-type="genus" reg="Aloconota">Aloconota</tp:taxon-name-part></tp:taxon-name></italic> described from Japan and Korea (e.g., <xref ref-type="bibr" rid="B63">Sawada 1970</xref> [as <italic><tp:taxon-name><tp:taxon-name-part taxon-name-part-type="genus" reg="Tomoglossa">Tomoglossa</tp:taxon-name-part></tp:taxon-name></italic>], <xref ref-type="bibr" rid="B44">Lee and Ahn 2017</xref>) rather than to <italic><tp:taxon-name><tp:taxon-name-part taxon-name-part-type="genus" reg="Amarochara">A.</tp:taxon-name-part> <tp:taxon-name-part taxon-name-part-type="species" reg="gregaria">gregaria</tp:taxon-name-part></tp:taxon-name></italic>. However, the described species all differ markedly in external morphology.</p></tp:treatment-sec><ref-list><ref id="B10"><mixed-citation xmlns:xlink="http://www.w3.org/1999/xlink" xlink:type="simple"><person-group><name name-style="western"><surname>Brunke</surname><given-names>AJ</given-names></name><name name-style="western"><surname>Bahlai</surname><given-names>CA</given-names></name><name name-style="western"><surname>Klimaszewski</surname><given-names>J</given-names></name><name name-style="western"><surname>Hallett</surname><given-names>RH</given-names></name></person-group> (<year>2014</year>) <article-title>Rove beetles (<tp:taxon-name><tp:taxon-name-part taxon-name-part-type="order">Coleoptera</tp:taxon-name-part></tp:taxon-name>: <tp:taxon-name><tp:taxon-name-part taxon-name-part-type="family">Staphylinidae</tp:taxon-name-part></tp:taxon-name>) in Ontario, Canada soybean agroecosystems: assemblage diversity, composition, seasonality, and habitat use.</article-title><source>The Canadian Entomologist</source><volume>146</volume>: <fpage>652</fpage>–<lpage>670</lpage>. <ext-link xlink:type="simple" ext-link-type="doi" xlink:href="10.4039/tce.2014.19">https://doi.org/10.4039/tce.2014.19</ext-link></mixed-citation></ref><ref id="B63"><mixed-citation xmlns:xlink="http://www.w3.org/1999/xlink" xlink:type="simple"><person-group><name name-style="western"><surname>Sawada</surname><given-names>K</given-names></name></person-group> (<year>1970</year>) <article-title><tp:taxon-name><tp:taxon-name-part taxon-name-part-type="subfamily">Aleocharinae</tp:taxon-name-part></tp:taxon-name> (<tp:taxon-name><tp:taxon-name-part taxon-name-part-type="family">Staphylinidae</tp:taxon-name-part></tp:taxon-name>, <tp:taxon-name><tp:taxon-name-part taxon-name-part-type="order">Coleoptera</tp:taxon-name-part></tp:taxon-name>) of the IBP-Station in the Shiga Heights, Central Japan, II.</article-title><source>Contributions from the Biological Laboratory of Kyoto University</source><volume>23</volume>: <fpage>33</fpage>–<lpage>60</lpage>. <ext-link xlink:type="simple" ext-link-type="uri" xlink:href="https://repository.kulib.kyoto-u.ac.jp/dspace/bitstream/2433/155945/1/cbl02301_033.pdf">https://repository.kulib.kyoto-u.ac.jp/dspace/bitstream/2433/155945/1/cbl02301_033.pdf</ext-link></mixed-citation></ref><ref id="B44"><mixed-citation xmlns:xlink="http://www.w3.org/1999/xlink" xlink:type="simple"><person-group><name name-style="western"><surname>Lee</surname><given-names>S-G</given-names></name><name name-style="western"><surname>Ahn</surname><given-names>KJ</given-names></name></person-group> (<year>2017</year>) <article-title>A taxonomic study of Korean <italic><tp:taxon-name><tp:taxon-name-part taxon-name-part-type="genus">Aloconota</tp:taxon-name-part></tp:taxon-name></italic> Thomson (<tp:taxon-name><tp:taxon-name-part taxon-name-part-type="order">Coleoptera</tp:taxon-name-part></tp:taxon-name>: <tp:taxon-name><tp:taxon-name-part taxon-name-part-type="family">Staphylinidae</tp:taxon-name-part></tp:taxon-name>: <tp:taxon-name><tp:taxon-name-part taxon-name-part-type="subfamily">Aleocharinae</tp:taxon-name-part></tp:taxon-name>) with descriptions of five new species.</article-title><source>Journal of Natural History</source><volume>51</volume>: <fpage>1</fpage>–<lpage>26</lpage>. <ext-link xlink:type="simple" ext-link-type="doi" xlink:href="10.1080/00222933.2017.1347298">https://doi.org/10.1080/00222933.2017.1347298</ext-link></mixed-citation></ref></ref-list></tp:taxon-treatment>
