# Supplementary material for: Integrative taxonomy of Nearctic and Palaearctic Aleocharinae: new species, synonymies, and records (Coleoptera, Staphylinidae)
Source: Zookeys. 2021 May 31;1041:27–99. doi: 10.3897/zookeys.1041.64460 (PMC8184736; doi:10.3897/zookeys.1041.64460)
Supplement: XML Treatment for Atheta (Datomicra) nigra [file zookeys.1041.64460-treatment25.xml]

<!DOCTYPE tp:taxon-treatment
  PUBLIC "-//TaxonX//DTD Taxonomic Treatment Publishing DTD v0 20100105//EN" "tax-treatment-NSO.dtd">
<tp:taxon-treatment xmlns:tp="http://www.plazi.org/taxpub"><tp:treatment-meta><kwd-group><label>Taxon classification</label><kwd><named-content xmlns:xlink="http://www.w3.org/1999/xlink" content-type="kingdom">Animalia</named-content></kwd><kwd><named-content xmlns:xlink="http://www.w3.org/1999/xlink" content-type="order">Coleoptera</named-content></kwd><kwd><named-content xmlns:xlink="http://www.w3.org/1999/xlink" content-type="family">Staphylinidae</named-content></kwd></kwd-group><mixed-citation publication-type="journal"><person-group><name><surname>Brunke</surname><given-names>Adam J.</given-names></name><name><surname>Pentinsaari</surname><given-names>Mikko</given-names></name><name><surname>Klimaszewski</surname><given-names>Jan</given-names></name></person-group><article-title>Integrative taxonomy of Nearctic and Palaearctic <tp:taxon-name><tp:taxon-name-part taxon-name-part-type="subfamily">Aleocharinae</tp:taxon-name-part></tp:taxon-name>: new species, synonymies, and records (<tp:taxon-name><tp:taxon-name-part taxon-name-part-type="order">Coleoptera</tp:taxon-name-part></tp:taxon-name>, <tp:taxon-name><tp:taxon-name-part taxon-name-part-type="family">Staphylinidae</tp:taxon-name-part></tp:taxon-name>)</article-title><source>Zookeys</source><day>31</day><month>5</month><year>2021</year><volume>1041</volume><fpage>27</fpage><lpage>99</lpage><pub-id pub-id-type="doi">10.3897/zookeys.1041.64460</pub-id></mixed-citation></tp:treatment-meta><tp:nomenclature><tp:taxon-name><object-id xmlns:xlink="http://www.w3.org/1999/xlink" content-type="arpha" xlink:type="simple">418FBDEF-289E-530A-8EFF-54B3793EA320</object-id>
              <tp:taxon-name-part taxon-name-part-type="genus" reg="Atheta">Atheta</tp:taxon-name-part> (<tp:taxon-name-part taxon-name-part-type="subgenus" reg="Datomicra">Datomicra</tp:taxon-name-part>) <tp:taxon-name-part taxon-name-part-type="species" reg="nigra">nigra</tp:taxon-name-part><object-id xmlns:xlink="http://www.w3.org/1999/xlink" xlink:type="simple">BOLD:ACO4408</object-id></tp:taxon-name><tp:taxon-authority>(Kraatz, 1856)</tp:taxon-authority><xref ref-type="fig" rid="F29">Fig. 29A–G</xref></tp:nomenclature><tp:treatment-sec sec-type="material" id="SECID0EBACK"><title>Material</title><p><bold>(DNA-barcoded specimens). Canada: Ontario</bold>: Peterborough, <named-content xmlns:xlink="http://www.w3.org/1999/xlink" content-type="dwc:verbatimCoordinates" xlink:type="simple"><named-content content-type="geo-json" specific-use="{&#34;type&#34;:&#34;Point&#34;,&#34;coordinates&#34;:[-78.415000,44.253000]}" id="NCID0EMACK" xlink:type="simple">44.253N, 78.415W</named-content></named-content>, farm, malaise trap, 24–30.V.2015, B. McClenaghan (1, <named-content xmlns:xlink="http://www.w3.org/1999/xlink" content-type="dwc:institutional_code" xlink:type="simple">CBG</named-content>). <bold>Germany</bold>: Koeln-Worringen, Worringer Bruch, <named-content xmlns:xlink="http://www.w3.org/1999/xlink" content-type="dwc:verbatimCoordinates" xlink:type="simple"><named-content content-type="geo-json" specific-use="{&#34;type&#34;:&#34;Point&#34;,&#34;coordinates&#34;:[6.874270,51.044000]}" id="NCID0E2ACK" xlink:type="simple">51.044, 6.87427</named-content></named-content>, 01.VII.2010, F. Koehler &amp; J. Koehler (1, <named-content xmlns:xlink="http://www.w3.org/1999/xlink" content-type="dwc:institutional_code" xlink:type="simple">ZSM</named-content>).</p></tp:treatment-sec><tp:treatment-sec sec-type="distribution" id="SECID0EFBCK"><title>Distribution.</title><p><bold>Origin.</bold> Palaearctic (adventive in North America). <bold>Canada</bold>: ON [new record], SK.</p></tp:treatment-sec><tp:treatment-sec sec-type="Bionomics" id="SECID0EPBCK"><title>Bionomics.</title><p>Canadian specimens have been collected on farmland and directly from horse manure.</p></tp:treatment-sec><tp:treatment-sec sec-type="comments" id="SECID0EUBCK"><title>Comments.</title><p><italic><tp:taxon-name><tp:taxon-name-part taxon-name-part-type="genus" reg="Atheta">Atheta</tp:taxon-name-part> <tp:taxon-name-part taxon-name-part-type="species" reg="nigra">nigra</tp:taxon-name-part></tp:taxon-name></italic> is a Palaearctic species reported from across Europe, European Russia, Kazakhstan, North Korea and southern China (<xref ref-type="bibr" rid="B55">Newton 2019</xref>). It is adventive in North America and New Zealand (<xref ref-type="bibr" rid="B55">Newton 2019</xref>) and is here newly reported from Ontario. The new record from Ontario indicates that this species is far more widely distributed in North America than previously known.</p><fig id="F29" position="float" orientation="portrait"><object-id xmlns:xlink="http://www.w3.org/1999/xlink" content-type="doi" xlink:type="simple">10.3897/zookeys.1041.64460.figure29</object-id><object-id xmlns:xlink="http://www.w3.org/1999/xlink" content-type="arpha" xlink:type="simple">86667987-80FA-5375-B244-E6230A5F0E64</object-id><label>Figure 29.</label><caption><p><tp:taxon-name><tp:taxon-name-part taxon-name-part-type="genus" reg="Atheta">Atheta</tp:taxon-name-part> (<tp:taxon-name-part taxon-name-part-type="subgenus" reg="Datomicra">Datomicra</tp:taxon-name-part>) <tp:taxon-name-part taxon-name-part-type="species" reg="nigra">nigra</tp:taxon-name-part></tp:taxon-name> (Kraatz) <bold>A</bold> habitus <bold>B</bold> median lobe of aedeagus in lateral view <bold>C</bold> median lobe of aedeagus in ventral view <bold>D</bold> spermatheca <bold>E</bold> apical part of dorsal male abdomen showing 4 dents on tergite VIII <bold>F</bold> female tergite VIII <bold>G</bold> female sternite VIII; <bold>A, D, F, G</bold> after <xref ref-type="bibr" rid="B35">Klimaszewski et al. (2016a)</xref>, based on female from Saskatchewan, Canada <bold>B, C</bold> after Benick and <xref ref-type="bibr" rid="B45">Lohse (1974)</xref><bold>E</bold> after <xref ref-type="bibr" rid="B35">Klimaszewski et al. (2016a)</xref>, based on a male from Germany. Scale bars: 1 mm (<bold>A</bold>); 0.2 mm (<bold>B–G</bold>).</p></caption><graphic xmlns:xlink="http://www.w3.org/1999/xlink" xlink:href="zookeys-1041-027-g029.jpg" position="float" orientation="portrait" xlink:type="simple" id="oo_550294.jpg"><uri content-type="original_file" xlink:type="simple">https://binary.pensoft.net/fig/550294</uri></graphic></fig></tp:treatment-sec><ref-list><ref id="B35"><mixed-citation xmlns:xlink="http://www.w3.org/1999/xlink" xlink:type="simple"><person-group><name name-style="western"><surname>Klimaszewski</surname><given-names>J</given-names></name><name name-style="western"><surname>Larson</surname><given-names>DJ</given-names></name><name name-style="western"><surname>Labrecque</surname><given-names>M</given-names></name><name name-style="western"><surname>Bourdon</surname><given-names>C</given-names></name></person-group> (<year>2016a</year>) <article-title>Twelve new species and fifty-three new provincial distribution records of <tp:taxon-name><tp:taxon-name-part taxon-name-part-type="subfamily">Aleocharinae</tp:taxon-name-part></tp:taxon-name> rove beetles of Saskatchewan, Canada (<tp:taxon-name><tp:taxon-name-part taxon-name-part-type="order">Coleoptera</tp:taxon-name-part></tp:taxon-name>, <tp:taxon-name><tp:taxon-name-part taxon-name-part-type="family">Staphylinidae</tp:taxon-name-part></tp:taxon-name>).</article-title><source>ZooKeys</source><volume>610</volume>: <fpage>45</fpage>–<lpage>112</lpage>. <ext-link xlink:type="simple" ext-link-type="doi" xlink:href="10.3897/zookeys.610.9361">https://doi.org/10.3897/zookeys.610.9361</ext-link></mixed-citation></ref><ref id="B45"><mixed-citation xmlns:xlink="http://www.w3.org/1999/xlink" xlink:type="simple"><person-group><name name-style="western"><surname>Lohse</surname><given-names>GA</given-names></name></person-group> (<year>1974</year>) <source><tp:taxon-name><tp:taxon-name-part taxon-name-part-type="family">Staphylinidae</tp:taxon-name-part></tp:taxon-name> II (<tp:taxon-name><tp:taxon-name-part taxon-name-part-type="subfamily">Hypocyphtinae</tp:taxon-name-part></tp:taxon-name> und <tp:taxon-name><tp:taxon-name-part taxon-name-part-type="subfamily">Aleocharinae</tp:taxon-name-part></tp:taxon-name>). In: Freude H, Harde KW, Lohse GA (Eds) Die Käfer Mitteleuropas, Band 5.</source><publisher-name>Goecke &amp; Evers</publisher-name>, <publisher-loc>Krefeld</publisher-loc>, <size units="page">381 pp</size>.</mixed-citation></ref><ref id="B55"><mixed-citation xmlns:xlink="http://www.w3.org/1999/xlink" xlink:type="simple"><person-group><name name-style="western"><surname>Newton</surname><given-names>AF</given-names></name></person-group> (<year>2019</year>) StaphBase: <tp:taxon-name><tp:taxon-name-part taxon-name-part-type="infraorder">Staphyliniformia</tp:taxon-name-part></tp:taxon-name> world catalog database (version Nov 2018). In: Roskov Y, Ower G, Orrell T, Nicolson D, Bailly N, Kirk PM, Bourgoin T, DeWalt RE, Decock W, Nieukerken E van, Zarucchi J, Penev L (Eds) Species 2000 &amp; ITIS Catalogue of Life, 2019 Annual Checklist. Species 2000: Naturalis, Leiden. ISSN 2405-884X. <ext-link xlink:type="simple" ext-link-type="uri" xlink:href="http://www.catalogueoflife.org/annual-checklist/2019">www.catalogueoflife.org/annual-checklist/2019</ext-link></mixed-citation></ref></ref-list></tp:taxon-treatment>
