# Supplementary material for: Integrative taxonomy of Nearctic and Palaearctic Aleocharinae: new species, synonymies, and records (Coleoptera, Staphylinidae)
Source: Zookeys. 2021 May 31;1041:27–99. doi: 10.3897/zookeys.1041.64460 (PMC8184736; doi:10.3897/zookeys.1041.64460)
Supplement: XML Treatment for Mocyta scopula [file zookeys.1041.64460-treatment26.xml]

<!DOCTYPE tp:taxon-treatment
  PUBLIC "-//TaxonX//DTD Taxonomic Treatment Publishing DTD v0 20100105//EN" "tax-treatment-NSO.dtd">
<tp:taxon-treatment xmlns:tp="http://www.plazi.org/taxpub"><tp:treatment-meta><kwd-group><label>Taxon classification</label><kwd><named-content xmlns:xlink="http://www.w3.org/1999/xlink" content-type="kingdom">Animalia</named-content></kwd><kwd><named-content xmlns:xlink="http://www.w3.org/1999/xlink" content-type="order">Coleoptera</named-content></kwd><kwd><named-content xmlns:xlink="http://www.w3.org/1999/xlink" content-type="family">Staphylinidae</named-content></kwd></kwd-group><mixed-citation publication-type="journal"><person-group><name><surname>Brunke</surname><given-names>Adam J.</given-names></name><name><surname>Pentinsaari</surname><given-names>Mikko</given-names></name><name><surname>Klimaszewski</surname><given-names>Jan</given-names></name></person-group><article-title>Integrative taxonomy of Nearctic and Palaearctic <tp:taxon-name><tp:taxon-name-part taxon-name-part-type="subfamily">Aleocharinae</tp:taxon-name-part></tp:taxon-name>: new species, synonymies, and records (<tp:taxon-name><tp:taxon-name-part taxon-name-part-type="order">Coleoptera</tp:taxon-name-part></tp:taxon-name>, <tp:taxon-name><tp:taxon-name-part taxon-name-part-type="family">Staphylinidae</tp:taxon-name-part></tp:taxon-name>)</article-title><source>Zookeys</source><day>31</day><month>5</month><year>2021</year><volume>1041</volume><fpage>27</fpage><lpage>99</lpage><pub-id pub-id-type="doi">10.3897/zookeys.1041.64460</pub-id></mixed-citation></tp:treatment-meta><tp:nomenclature><tp:taxon-name><object-id xmlns:xlink="http://www.w3.org/1999/xlink" content-type="arpha" xlink:type="simple">9906C34F-CC1D-54D1-B1AA-4848C04A897E</object-id>
              <tp:taxon-name-part taxon-name-part-type="genus" reg="Mocyta">Mocyta</tp:taxon-name-part>
              <tp:taxon-name-part taxon-name-part-type="species" reg="scopula">scopula</tp:taxon-name-part>
              <object-id xmlns:xlink="http://www.w3.org/1999/xlink" xlink:type="simple">BOLD:ACH8720</object-id>
            </tp:taxon-name><tp:taxon-authority>(Casey, 1893)</tp:taxon-authority><tp:taxon-status xmlns:xlink="http://www.w3.org/1999/xlink" xlink:type="simple">comb. nov.</tp:taxon-status><xref ref-type="fig" rid="F30">Fig. 30A–F</xref><tp:nomenclature-citation-list><tp:nomenclature-citation><tp:taxon-name>
                  <tp:taxon-name-part taxon-name-part-type="genus" reg="Eurypronota">Eurypronota</tp:taxon-name-part> <tp:taxon-name-part taxon-name-part-type="species" reg="scopula">scopula</tp:taxon-name-part></tp:taxon-name><comment>Casey, 1893</comment></tp:nomenclature-citation><tp:nomenclature-citation><tp:taxon-name>
                  <tp:taxon-name-part taxon-name-part-type="genus" reg="Pancota">Pancota</tp:taxon-name-part> <tp:taxon-name-part taxon-name-part-type="species" reg="laetabilis">laetabilis</tp:taxon-name-part></tp:taxon-name><comment>Casey, 1906</comment></tp:nomenclature-citation><tp:nomenclature-citation><tp:taxon-name>
                  <tp:taxon-name-part taxon-name-part-type="genus" reg="Dolosota">Dolosota</tp:taxon-name-part> <tp:taxon-name-part taxon-name-part-type="species" reg="abundans">abundans</tp:taxon-name-part></tp:taxon-name><comment>Casey, 1910</comment></tp:nomenclature-citation><tp:nomenclature-citation><tp:taxon-name>
                  <tp:taxon-name-part taxon-name-part-type="genus" reg="Dolosota">Dolosota</tp:taxon-name-part> <tp:taxon-name-part taxon-name-part-type="species" reg="flaccida">flaccida</tp:taxon-name-part></tp:taxon-name><comment>Casey, 1910</comment></tp:nomenclature-citation><tp:nomenclature-citation><tp:taxon-name>
                  <tp:taxon-name-part taxon-name-part-type="genus" reg="Dolosota">Dolosota</tp:taxon-name-part> <tp:taxon-name-part taxon-name-part-type="species" reg="redundans">redundans</tp:taxon-name-part> <tp:taxon-name-part taxon-name-part-type="subspecies" reg="tergina">tergina</tp:taxon-name-part></tp:taxon-name><comment>Casey, 1910</comment></tp:nomenclature-citation><tp:nomenclature-citation><tp:taxon-name>
                  <tp:taxon-name-part taxon-name-part-type="genus" reg="Dolosota">Dolosota</tp:taxon-name-part> <tp:taxon-name-part taxon-name-part-type="species" reg="scopula">scopula</tp:taxon-name-part></tp:taxon-name><comment>: <xref ref-type="bibr" rid="B14">Casey (1910)</xref> (as type species of <tp:taxon-name><tp:taxon-name-part taxon-name-part-type="genus" reg="Dolosota">Dolosota</tp:taxon-name-part></tp:taxon-name>)</comment></tp:nomenclature-citation><tp:nomenclature-citation><tp:taxon-name>
                  <tp:taxon-name-part taxon-name-part-type="genus" reg="Dolosota">Dolosota</tp:taxon-name-part> <tp:taxon-name-part taxon-name-part-type="species" reg="secunda">secunda</tp:taxon-name-part></tp:taxon-name><comment>Casey, 1910</comment></tp:nomenclature-citation><tp:nomenclature-citation><tp:taxon-name>
                  <tp:taxon-name-part taxon-name-part-type="genus" reg="Dolosota">Dolosota</tp:taxon-name-part> <tp:taxon-name-part taxon-name-part-type="species" reg="sequax">sequax</tp:taxon-name-part></tp:taxon-name><comment>Casey, 1910</comment></tp:nomenclature-citation><tp:nomenclature-citation><tp:taxon-name>
                  <tp:taxon-name-part taxon-name-part-type="genus" reg="Acrotona">Acrotona</tp:taxon-name-part> (<tp:taxon-name-part taxon-name-part-type="subgenus" reg="Dolosota">Dolosota</tp:taxon-name-part>) <tp:taxon-name-part taxon-name-part-type="species" reg="abundans">abundans</tp:taxon-name-part></tp:taxon-name><comment>: <xref ref-type="bibr" rid="B65">Seevers (1978)</xref> (as valid species)</comment></tp:nomenclature-citation><tp:nomenclature-citation><tp:taxon-name>
                  <tp:taxon-name-part taxon-name-part-type="genus" reg="Acrotona">Acrotona</tp:taxon-name-part> (<tp:taxon-name-part taxon-name-part-type="subgenus" reg="Dolosota">Dolosota</tp:taxon-name-part>) <tp:taxon-name-part taxon-name-part-type="species" reg="flaccida">flaccida</tp:taxon-name-part></tp:taxon-name><comment>: <xref ref-type="bibr" rid="B65">Seevers (1978)</xref> (as valid species)</comment></tp:nomenclature-citation><tp:nomenclature-citation><tp:taxon-name>
                  <tp:taxon-name-part taxon-name-part-type="genus" reg="Acrotona">Acrotona</tp:taxon-name-part> (<tp:taxon-name-part taxon-name-part-type="subgenus" reg="Dolosota">Dolosota</tp:taxon-name-part>) <tp:taxon-name-part taxon-name-part-type="species" reg="scopula">scopula</tp:taxon-name-part></tp:taxon-name><comment>: <xref ref-type="bibr" rid="B65">Seevers (1978)</xref> (as valid species) (<tp:taxon-name><tp:taxon-name-part taxon-name-part-type="genus" reg="Dolosota">Dolosota</tp:taxon-name-part></tp:taxon-name> syn. of <tp:taxon-name><tp:taxon-name-part taxon-name-part-type="genus" reg="Acrotona">Acrotona</tp:taxon-name-part></tp:taxon-name>, in part; some species moved to <tp:taxon-name><tp:taxon-name-part taxon-name-part-type="genus" reg="Pancota">Pancota</tp:taxon-name-part></tp:taxon-name>)</comment></tp:nomenclature-citation><tp:nomenclature-citation><tp:taxon-name>
                  <tp:taxon-name-part taxon-name-part-type="genus" reg="Acrotona">Acrotona</tp:taxon-name-part> (<tp:taxon-name-part taxon-name-part-type="subgenus" reg="Dolosota">Dolosota</tp:taxon-name-part>) <tp:taxon-name-part taxon-name-part-type="species" reg="secunda">secunda</tp:taxon-name-part></tp:taxon-name><comment>: <xref ref-type="bibr" rid="B65">Seevers (1978)</xref> (as valid species)</comment></tp:nomenclature-citation><tp:nomenclature-citation><tp:taxon-name>
                  <tp:taxon-name-part taxon-name-part-type="genus" reg="Acrotona">Acrotona</tp:taxon-name-part> (<tp:taxon-name-part taxon-name-part-type="subgenus" reg="Dolosota">Dolosota</tp:taxon-name-part>) <tp:taxon-name-part taxon-name-part-type="species" reg="sequax">sequax</tp:taxon-name-part></tp:taxon-name><comment>: <xref ref-type="bibr" rid="B65">Seevers (1978)</xref> (as valid species)</comment></tp:nomenclature-citation><tp:nomenclature-citation><tp:taxon-name>
                  <tp:taxon-name-part taxon-name-part-type="genus" reg="Pancota">Pancota</tp:taxon-name-part> <tp:taxon-name-part taxon-name-part-type="species" reg="laetabilis">laetabilis</tp:taxon-name-part></tp:taxon-name><comment>: <xref ref-type="bibr" rid="B65">Seevers (1978)</xref> (as valid species)</comment></tp:nomenclature-citation><tp:nomenclature-citation><tp:taxon-name>
                  <tp:taxon-name-part taxon-name-part-type="genus" reg="Pancota">Pancota</tp:taxon-name-part> <tp:taxon-name-part taxon-name-part-type="species" reg="redundans">redundans</tp:taxon-name-part> <tp:taxon-name-part taxon-name-part-type="subspecies" reg="tegrina">tegrina</tp:taxon-name-part></tp:taxon-name><comment>: <xref ref-type="bibr" rid="B65">Seevers (1978)</xref> (implied, subspecies not directly mentioned)</comment></tp:nomenclature-citation><tp:nomenclature-citation><tp:taxon-name>
                  <tp:taxon-name-part taxon-name-part-type="genus" reg="Acrotona">Acrotona</tp:taxon-name-part> <tp:taxon-name-part taxon-name-part-type="species" reg="abundans">abundans</tp:taxon-name-part></tp:taxon-name><comment>: <xref ref-type="bibr" rid="B51">Majka and Sikes (2009)</xref> (syn. of <tp:taxon-name><tp:taxon-name-part taxon-name-part-type="genus" reg="Acrotona">A.</tp:taxon-name-part> <tp:taxon-name-part taxon-name-part-type="species" reg="scopula">scopula</tp:taxon-name-part></tp:taxon-name> following <xref ref-type="bibr" rid="B24">Gusarov (2003b)</xref>)</comment></tp:nomenclature-citation><tp:nomenclature-citation><tp:taxon-name>
                  <tp:taxon-name-part taxon-name-part-type="genus" reg="Acrotona">Acrotona</tp:taxon-name-part> <tp:taxon-name-part taxon-name-part-type="species" reg="flaccida">flaccida</tp:taxon-name-part></tp:taxon-name><comment>: <xref ref-type="bibr" rid="B51">Majka and Sikes (2009)</xref> (syn. of <tp:taxon-name><tp:taxon-name-part taxon-name-part-type="genus" reg="Acrotona">A.</tp:taxon-name-part> <tp:taxon-name-part taxon-name-part-type="species" reg="scopula">scopula</tp:taxon-name-part></tp:taxon-name> following <xref ref-type="bibr" rid="B24">Gusarov (2003b)</xref>)</comment></tp:nomenclature-citation><tp:nomenclature-citation><tp:taxon-name>
                  <tp:taxon-name-part taxon-name-part-type="genus" reg="Acrotona">Acrotona</tp:taxon-name-part> <tp:taxon-name-part taxon-name-part-type="species" reg="laetabilis">laetabilis</tp:taxon-name-part></tp:taxon-name><comment>: <xref ref-type="bibr" rid="B51">Majka and Sikes (2009)</xref> (syn. of <tp:taxon-name><tp:taxon-name-part taxon-name-part-type="genus" reg="Acrotona">A.</tp:taxon-name-part> <tp:taxon-name-part taxon-name-part-type="species" reg="scopula">scopula</tp:taxon-name-part></tp:taxon-name> following <xref ref-type="bibr" rid="B24">Gusarov (2003b)</xref>)</comment></tp:nomenclature-citation><tp:nomenclature-citation><tp:taxon-name>
                  <tp:taxon-name-part taxon-name-part-type="genus" reg="Acrotona">Acrotona</tp:taxon-name-part> <tp:taxon-name-part taxon-name-part-type="species" reg="redundans">redundans</tp:taxon-name-part> <tp:taxon-name-part taxon-name-part-type="subspecies" reg="tergina">tergina</tp:taxon-name-part></tp:taxon-name><comment>: <xref ref-type="bibr" rid="B51">Majka and Sikes (2009)</xref> (syn. of <tp:taxon-name><tp:taxon-name-part taxon-name-part-type="genus" reg="Acrotona">A.</tp:taxon-name-part> <tp:taxon-name-part taxon-name-part-type="species" reg="scopula">scopula</tp:taxon-name-part></tp:taxon-name> following <xref ref-type="bibr" rid="B24">Gusarov (2003b)</xref>)</comment></tp:nomenclature-citation><tp:nomenclature-citation><tp:taxon-name>
                  <tp:taxon-name-part taxon-name-part-type="genus" reg="Acrotona">Acrotona</tp:taxon-name-part> <tp:taxon-name-part taxon-name-part-type="species" reg="scopula">scopula</tp:taxon-name-part></tp:taxon-name><comment>: <xref ref-type="bibr" rid="B51">Majka and Sikes (2009)</xref> (valid species following <xref ref-type="bibr" rid="B24">Gusarov (2003b)</xref>)</comment></tp:nomenclature-citation><tp:nomenclature-citation><tp:taxon-name>
                  <tp:taxon-name-part taxon-name-part-type="genus" reg="Acrotona">Acrotona</tp:taxon-name-part> <tp:taxon-name-part taxon-name-part-type="species" reg="secunda">secunda</tp:taxon-name-part></tp:taxon-name><comment>: <xref ref-type="bibr" rid="B51">Majka and Sikes (2009)</xref> (syn. of <tp:taxon-name><tp:taxon-name-part taxon-name-part-type="genus" reg="Acrotona">A.</tp:taxon-name-part> <tp:taxon-name-part taxon-name-part-type="species" reg="scopula">scopula</tp:taxon-name-part></tp:taxon-name> following <xref ref-type="bibr" rid="B24">Gusarov (2003b)</xref>)</comment></tp:nomenclature-citation><tp:nomenclature-citation><tp:taxon-name>
                  <tp:taxon-name-part taxon-name-part-type="genus" reg="Acrotona">Acrotona</tp:taxon-name-part> <tp:taxon-name-part taxon-name-part-type="species" reg="sequax">sequax</tp:taxon-name-part></tp:taxon-name><comment>: <xref ref-type="bibr" rid="B51">Majka and Sikes (2009)</xref> (syn. of <tp:taxon-name><tp:taxon-name-part taxon-name-part-type="genus" reg="Acrotona">A.</tp:taxon-name-part> <tp:taxon-name-part taxon-name-part-type="species" reg="scopula">scopula</tp:taxon-name-part></tp:taxon-name> following <xref ref-type="bibr" rid="B24">Gusarov (2003b)</xref>)</comment></tp:nomenclature-citation></tp:nomenclature-citation-list></tp:nomenclature><tp:treatment-sec sec-type="material" id="SECID0E3UCK"><title>Material</title><p><bold>(DNA-barcoded specimens). Canada: Ontario</bold>: Georgian Bay Islands National Park, Fairy Lake, <named-content xmlns:xlink="http://www.w3.org/1999/xlink" content-type="dwc:verbatimCoordinates" xlink:type="simple"><named-content content-type="geo-json" specific-use="{&#34;type&#34;:&#34;Point&#34;,&#34;coordinates&#34;:[-79.851400,44.892900]}" id="NCID0EHVCK" xlink:type="simple">44.8929, -79.8514</named-content></named-content>, mostly conifer forest with moss, Berlese funnel, 5.VIII.2015, BIObus 2015 (1, <named-content xmlns:xlink="http://www.w3.org/1999/xlink" content-type="dwc:institutional_code" xlink:type="simple">CBG</named-content>).</p></tp:treatment-sec><tp:treatment-sec sec-type="distribution" id="SECID0ERVCK"><title>Distribution.</title><p><bold>Origin.</bold> Nearctic. <bold>Canada</bold>: ON [new record]. <bold>United States</bold>: IA, MO, MS, NY, PA, RI.</p></tp:treatment-sec><tp:treatment-sec sec-type="diagnosis" id="SECID0E4VCK"><title>Diagnosis.</title><p><italic><tp:taxon-name><tp:taxon-name-part taxon-name-part-type="genus" reg="Mocyta">Mocyta</tp:taxon-name-part> <tp:taxon-name-part taxon-name-part-type="species" reg="scopula">scopula</tp:taxon-name-part></tp:taxon-name></italic> can be distinguished from bicolored Canadian species and paler specimens of <italic><tp:taxon-name><tp:taxon-name-part taxon-name-part-type="genus" reg="Mocyta">M.</tp:taxon-name-part> <tp:taxon-name-part taxon-name-part-type="species" reg="fungi">fungi</tp:taxon-name-part></tp:taxon-name></italic> by its finely punctate pronotum that is almost as wide as the elytra and ca. as long, and the distinctly transverse antennomeres 6–10 (Fig. <xref ref-type="fig" rid="F30">30A</xref>). The barcode sequences of <italic><tp:taxon-name><tp:taxon-name-part taxon-name-part-type="genus" reg="Mocyta">M.</tp:taxon-name-part> <tp:taxon-name-part taxon-name-part-type="species" reg="scopula">scopula</tp:taxon-name-part></tp:taxon-name></italic> forms a sister cluster with <italic><tp:taxon-name><tp:taxon-name-part taxon-name-part-type="genus" reg="Mocyta">M.</tp:taxon-name-part> <tp:taxon-name-part taxon-name-part-type="species" reg="luteola">luteola</tp:taxon-name-part></tp:taxon-name></italic> (<ext-link xmlns:xlink="http://www.w3.org/1999/xlink" xlink:type="simple" ext-link-type="uri" xlink:href="http://boldsystems.org/index.php/Public_BarcodeCluster?clusteruri=BOLD:ABW2813">BOLD:ABW2813</ext-link>), with a sequence divergence of ~ 7.5%. These species can be easily separated using the above diagnosis.</p><fig id="F30" position="float" orientation="portrait"><object-id xmlns:xlink="http://www.w3.org/1999/xlink" content-type="doi" xlink:type="simple">10.3897/zookeys.1041.64460.figure30</object-id><object-id xmlns:xlink="http://www.w3.org/1999/xlink" content-type="arpha" xlink:type="simple">9C92B586-AFCD-5DA8-A325-CBBDD6B7C4D5</object-id><label>Figure 30.</label><caption><p><italic><tp:taxon-name><tp:taxon-name-part taxon-name-part-type="genus" reg="Mocyta">Mocyta</tp:taxon-name-part> <tp:taxon-name-part taxon-name-part-type="species" reg="scopula">scopula</tp:taxon-name-part></tp:taxon-name></italic> (Casey) <bold>A</bold> habitus (hind legs missing on specimen, taken from related species) <bold>B</bold> median lobe of aedeagus in lateral view <bold>C</bold> median lobe of aedeagus in dorsal view <bold>D</bold> male tergite VIII <bold>E</bold> male sternite VIII <bold>F</bold> spermatheca (female syntype). Scale bars: 1 mm (<bold>A</bold>); 0.2 mm (<bold>B–F</bold>).</p></caption><graphic xmlns:xlink="http://www.w3.org/1999/xlink" xlink:href="zookeys-1041-027-g030.jpg" position="float" orientation="portrait" xlink:type="simple" id="oo_550295.jpg"><uri content-type="original_file" xlink:type="simple">https://binary.pensoft.net/fig/550295</uri></graphic></fig></tp:treatment-sec><tp:treatment-sec sec-type="Bionomics" id="SECID0EAZCK"><title>Bionomics.</title><p>The Canadian specimen was collected from forest litter with a Berlese funnel but nothing specific is known about this species’ microhabitat preferences.</p></tp:treatment-sec><tp:treatment-sec sec-type="comments" id="SECID0EFZCK"><title>Comments.</title><p><italic><tp:taxon-name><tp:taxon-name-part taxon-name-part-type="genus" reg="Mocyta">Mocyta</tp:taxon-name-part> <tp:taxon-name-part taxon-name-part-type="species" reg="scopula">scopula</tp:taxon-name-part></tp:taxon-name></italic> is a native Nearctic species distributed in eastern North America. Here we newly report it from Canada based on one male specimen collected in southern Ontario. Its distribution in the United States is based on type material, including its putative synonyms, which should be verified.</p><p><italic><tp:taxon-name><tp:taxon-name-part taxon-name-part-type="genus" reg="Mocyta">Mocyta</tp:taxon-name-part> <tp:taxon-name-part taxon-name-part-type="species" reg="scopula">scopula</tp:taxon-name-part></tp:taxon-name></italic> is the type species of <tp:taxon-name><tp:taxon-name-part taxon-name-part-type="genus" reg="Dolosota">Dolosota</tp:taxon-name-part></tp:taxon-name> Casey, which has been treated as a subgenus of <tp:taxon-name><tp:taxon-name-part taxon-name-part-type="genus" reg="Acrotona">Acrotona</tp:taxon-name-part></tp:taxon-name> since <xref ref-type="bibr" rid="B65">Seevers (1978)</xref>. However, using the generic concepts of <xref ref-type="bibr" rid="B34">Klimaszewski et al. (2015)</xref>, this species best fits in genus <italic><tp:taxon-name><tp:taxon-name-part taxon-name-part-type="genus" reg="Mocyta">Mocyta</tp:taxon-name-part></tp:taxon-name></italic> based on the following character states: dorsal surface without fine white pubescence; broad tergite VIII with basal line not touching base of tergite; spermatheca with pear-shaped capsule and distinct but small invagination, and thin and irregularly shaped stem ending in a tightly deflexed apex (Fig. <xref ref-type="fig" rid="F30">30F</xref>) (based on images taken of female syntypes (<named-content xmlns:xlink="http://www.w3.org/1999/xlink" content-type="dwc:institutional_code" xlink:type="simple">NMNH</named-content>). Further evidence comes from barcode sequences of this species, which cluster with the other species of <italic><tp:taxon-name><tp:taxon-name-part taxon-name-part-type="genus" reg="Mocyta">Mocyta</tp:taxon-name-part></tp:taxon-name></italic>. Therefore, we synonymize <italic><tp:taxon-name><tp:taxon-name-part taxon-name-part-type="genus" reg="Dolosota">Dolosota</tp:taxon-name-part></tp:taxon-name></italic> Casey syn. nov. with <italic><tp:taxon-name><tp:taxon-name-part taxon-name-part-type="genus" reg="Mocyta">Mocyta</tp:taxon-name-part></tp:taxon-name></italic> Mulsant and Rey. The other species included in <italic><tp:taxon-name><tp:taxon-name-part taxon-name-part-type="genus" reg="Dolosota">Dolosota</tp:taxon-name-part></tp:taxon-name></italic> by <xref ref-type="bibr" rid="B65">Seevers (1978)</xref> were treated as synonyms of <italic><tp:taxon-name><tp:taxon-name-part taxon-name-part-type="genus" reg="Mocyta">M.</tp:taxon-name-part> <tp:taxon-name-part taxon-name-part-type="species" reg="scopula">scopula</tp:taxon-name-part></tp:taxon-name></italic> by <xref ref-type="bibr" rid="B51">Majka and Sikes (2009)</xref>, in addition to two other Casey names (see above synonymy), following the unpublished results of a type revision by V. Gusarov (<xref ref-type="bibr" rid="B24">Gusarov 2003b</xref>). These synonyms and <italic><tp:taxon-name><tp:taxon-name-part taxon-name-part-type="genus" reg="Mocyta">M.</tp:taxon-name-part> <tp:taxon-name-part taxon-name-part-type="species" reg="scopula">scopula</tp:taxon-name-part></tp:taxon-name></italic> are here comb. nov. in <italic><tp:taxon-name><tp:taxon-name-part taxon-name-part-type="genus" reg="Mocyta">Mocyta</tp:taxon-name-part></tp:taxon-name></italic>.</p><p>The aedeagus, coloration and punctation of the Canadian specimen are consistent with type material of <italic><tp:taxon-name><tp:taxon-name-part taxon-name-part-type="genus" reg="Mocyta">M.</tp:taxon-name-part> <tp:taxon-name-part taxon-name-part-type="species" reg="scopula">scopula</tp:taxon-name-part></tp:taxon-name></italic>, previously examined and imaged by JK. The two other members of the BIN <ext-link xmlns:xlink="http://www.w3.org/1999/xlink" xlink:type="simple" ext-link-type="uri" xlink:href="http://boldsystems.org/index.php/Public_BarcodeCluster?clusteruri=BOLD:ACH8720">BOLD:ACH8720</ext-link> originate from a study by <xref ref-type="bibr" rid="B17">Elven et al. (2010)</xref>, and were mined into BOLD from GenBank. They were collected in the USA and identified verbatim as <italic><tp:taxon-name><tp:taxon-name-part taxon-name-part-type="genus" reg="Mocyta">Mocyta</tp:taxon-name-part> <tp:taxon-name-part taxon-name-part-type="species" reg="scopula">scopula</tp:taxon-name-part></tp:taxon-name></italic> by V. Gusarov.</p></tp:treatment-sec><ref-list><ref id="B14"><mixed-citation xmlns:xlink="http://www.w3.org/1999/xlink" xlink:type="simple"><person-group><name name-style="western"><surname>Casey</surname><given-names>TL</given-names></name></person-group> (<year>1910</year>) <source>New Species of the Staphylinid Tribe <tp:taxon-name><tp:taxon-name-part taxon-name-part-type="tribe">Myrmedoniini</tp:taxon-name-part></tp:taxon-name>. Memoirs on the <tp:taxon-name><tp:taxon-name-part taxon-name-part-type="order">Coleoptera</tp:taxon-name-part></tp:taxon-name> 1. New Era Printing Co.</source><publisher-name>, Lancaster</publisher-name>, <publisher-loc>Pennsylvania</publisher-loc>, <size units="page">184 pp</size>. <ext-link xlink:type="simple" ext-link-type="uri" xlink:href="https://www.biodiversitylibrary.org/page/962781">https://www.biodiversitylibrary.org/page/962781</ext-link></mixed-citation></ref><ref id="B65"><mixed-citation xmlns:xlink="http://www.w3.org/1999/xlink" xlink:type="simple"><person-group><name name-style="western"><surname>Seevers</surname><given-names>CH</given-names></name></person-group> (<year>1978</year>) A generic and tribal revision of the North American <tp:taxon-name><tp:taxon-name-part taxon-name-part-type="subfamily">Aleocharinae</tp:taxon-name-part></tp:taxon-name> (<tp:taxon-name><tp:taxon-name-part taxon-name-part-type="order">Coleoptera</tp:taxon-name-part></tp:taxon-name>: <tp:taxon-name><tp:taxon-name-part taxon-name-part-type="family">Staphylinidae</tp:taxon-name-part></tp:taxon-name>) [with additions and annotations by Lee H. Herman]. Fieldiana Zoology 71: [vi +] 289 pp. <ext-link xlink:type="simple" ext-link-type="uri" xlink:href="https://www.biodiversitylibrary.org/page/2787293">https://www.biodiversitylibrary.org/page/2787293</ext-link></mixed-citation></ref><ref id="B51"><mixed-citation xmlns:xlink="http://www.w3.org/1999/xlink" xlink:type="simple"><person-group><name name-style="western"><surname>Majka</surname><given-names>CG</given-names></name><name name-style="western"><surname>Sikes</surname><given-names>DS</given-names></name></person-group> (<year>2009</year>) <article-title>Thomas L. Casey and Rhode Island’s precinctive beetles: Taxonomic lessons and the utility of distributional checklists.</article-title><source>ZooKeys</source><volume>22</volume>: <fpage>267</fpage>–<lpage>283</lpage>. <ext-link xlink:type="simple" ext-link-type="doi" xlink:href="10.3897/zookeys.22.93">https://doi.org/10.3897/zookeys.22.93</ext-link></mixed-citation></ref><ref id="B24"><mixed-citation xmlns:xlink="http://www.w3.org/1999/xlink" xlink:type="simple"><person-group><name name-style="western"><surname>Gusarov</surname><given-names>VI</given-names></name></person-group> (<year>2003b</year>) A catalogue of the athetine species of America north of Mexico (<tp:taxon-name><tp:taxon-name-part taxon-name-part-type="order">Coleoptera</tp:taxon-name-part></tp:taxon-name>: <tp:taxon-name><tp:taxon-name-part taxon-name-part-type="family">Staphylinidae</tp:taxon-name-part></tp:taxon-name>: <tp:taxon-name><tp:taxon-name-part taxon-name-part-type="subfamily">Aleocharinae</tp:taxon-name-part></tp:taxon-name>: <tp:taxon-name><tp:taxon-name-part taxon-name-part-type="tribe">Athetini</tp:taxon-name-part></tp:taxon-name>). <ext-link xlink:type="simple" ext-link-type="uri" xlink:href="https://web.archive.org/web/20100613213828/http://www.nhm.ku.edu/ksem/peet/catalogs/cataweb.htm">https://web.archive.org/web/20100613213828/http://www.nhm.ku.edu/ksem/peet/catalogs/cataweb.htm</ext-link></mixed-citation></ref><ref id="B34"><mixed-citation xmlns:xlink="http://www.w3.org/1999/xlink" xlink:type="simple"><person-group><name name-style="western"><surname>Klimaszewski</surname><given-names>J</given-names></name><name name-style="western"><surname>Webster</surname><given-names>RP</given-names></name><name name-style="western"><surname>Bourdon</surname><given-names>C</given-names></name><name name-style="western"><surname>Pelletier</surname><given-names>G</given-names></name><name name-style="western"><surname>Godin</surname><given-names>B</given-names></name><name name-style="western"><surname>Langor</surname><given-names>D</given-names></name></person-group> (<year>2015</year>) <article-title>Review of Canadian species of the genus <italic><tp:taxon-name><tp:taxon-name-part taxon-name-part-type="genus">Mocyta</tp:taxon-name-part></tp:taxon-name></italic> Mulsant &amp; Rey (<tp:taxon-name><tp:taxon-name-part taxon-name-part-type="order">Coleoptera</tp:taxon-name-part></tp:taxon-name>, <tp:taxon-name><tp:taxon-name-part taxon-name-part-type="family">Staphylinidae</tp:taxon-name-part></tp:taxon-name>, <tp:taxon-name><tp:taxon-name-part taxon-name-part-type="subfamily">Aleocharinae</tp:taxon-name-part></tp:taxon-name>), with the description of a new species and a new synonymy.</article-title><source>ZooKeys</source><volume>487</volume>: <fpage>111</fpage>–<lpage>139</lpage>. <ext-link xlink:type="simple" ext-link-type="doi" xlink:href="10.3897/zookeys.487.9151">https://doi.org/10.3897/zookeys.487.9151</ext-link></mixed-citation></ref><ref id="B17"><mixed-citation xmlns:xlink="http://www.w3.org/1999/xlink" xlink:type="simple"><person-group><name name-style="western"><surname>Elven</surname><given-names>H</given-names></name><name name-style="western"><surname>Bachmann</surname><given-names>L</given-names></name><name name-style="western"><surname>Gusarov</surname><given-names>VI</given-names></name></person-group> (<year>2010</year>) <article-title>Phylogeny of the tribe <tp:taxon-name><tp:taxon-name-part taxon-name-part-type="tribe">Athetini</tp:taxon-name-part></tp:taxon-name> (<tp:taxon-name><tp:taxon-name-part taxon-name-part-type="order">Coleoptera</tp:taxon-name-part></tp:taxon-name>: <tp:taxon-name><tp:taxon-name-part taxon-name-part-type="family">Staphylinidae</tp:taxon-name-part></tp:taxon-name>) inferred from mitochondrial and nuclear sequence data.</article-title><source>Molecular Phylogenetics and Evolution</source><volume>57</volume>: <fpage>84</fpage>–<lpage>100</lpage>. <ext-link xlink:type="simple" ext-link-type="doi" xlink:href="10.1016/j.ympev.2010.05.023">https://doi.org/10.1016/j.ympev.2010.05.023</ext-link></mixed-citation></ref></ref-list></tp:taxon-treatment>
