# Supplementary material for: Integrative taxonomy of Nearctic and Palaearctic Aleocharinae: new species, synonymies, and records (Coleoptera, Staphylinidae)
Source: Zookeys. 2021 May 31;1041:27–99. doi: 10.3897/zookeys.1041.64460 (PMC8184736; doi:10.3897/zookeys.1041.64460)
Supplement: XML Treatment for Philhygra angusticauda [file zookeys.1041.64460-treatment27.xml]

<!DOCTYPE tp:taxon-treatment
  PUBLIC "-//TaxonX//DTD Taxonomic Treatment Publishing DTD v0 20100105//EN" "tax-treatment-NSO.dtd">
<tp:taxon-treatment xmlns:tp="http://www.plazi.org/taxpub"><tp:treatment-meta><kwd-group><label>Taxon classification</label><kwd><named-content xmlns:xlink="http://www.w3.org/1999/xlink" content-type="kingdom">Animalia</named-content></kwd><kwd><named-content xmlns:xlink="http://www.w3.org/1999/xlink" content-type="order">Coleoptera</named-content></kwd><kwd><named-content xmlns:xlink="http://www.w3.org/1999/xlink" content-type="family">Staphylinidae</named-content></kwd></kwd-group><mixed-citation publication-type="journal"><person-group><name><surname>Brunke</surname><given-names>Adam J.</given-names></name><name><surname>Pentinsaari</surname><given-names>Mikko</given-names></name><name><surname>Klimaszewski</surname><given-names>Jan</given-names></name></person-group><article-title>Integrative taxonomy of Nearctic and Palaearctic <tp:taxon-name><tp:taxon-name-part taxon-name-part-type="subfamily">Aleocharinae</tp:taxon-name-part></tp:taxon-name>: new species, synonymies, and records (<tp:taxon-name><tp:taxon-name-part taxon-name-part-type="order">Coleoptera</tp:taxon-name-part></tp:taxon-name>, <tp:taxon-name><tp:taxon-name-part taxon-name-part-type="family">Staphylinidae</tp:taxon-name-part></tp:taxon-name>)</article-title><source>Zookeys</source><day>31</day><month>5</month><year>2021</year><volume>1041</volume><fpage>27</fpage><lpage>99</lpage><pub-id pub-id-type="doi">10.3897/zookeys.1041.64460</pub-id></mixed-citation></tp:treatment-meta><tp:nomenclature><tp:taxon-name><object-id xmlns:xlink="http://www.w3.org/1999/xlink" content-type="arpha" xlink:type="simple">353C13CE-E3C2-5AD8-B9EC-0A6955E1EA3D</object-id>
              <tp:taxon-name-part taxon-name-part-type="genus" reg="Philhygra">Philhygra</tp:taxon-name-part>
              <tp:taxon-name-part taxon-name-part-type="species" reg="angusticauda">angusticauda</tp:taxon-name-part>
              <object-id xmlns:xlink="http://www.w3.org/1999/xlink" xlink:type="simple">BOLD:ACG2845</object-id>
            </tp:taxon-name><tp:taxon-authority>(Bernhauer, 1909)</tp:taxon-authority><xref ref-type="fig" rid="F31">Fig. 31A–G</xref><tp:nomenclature-citation-list><tp:nomenclature-citation><tp:taxon-name>
                  <tp:taxon-name-part taxon-name-part-type="genus" reg="Atheta">Atheta</tp:taxon-name-part> (<tp:taxon-name-part taxon-name-part-type="subgenus" reg="Metaxya">Metaxya</tp:taxon-name-part>) <tp:taxon-name-part taxon-name-part-type="species" reg="angusticauda">angusticauda</tp:taxon-name-part></tp:taxon-name><comment>Bernhauer, 1909</comment></tp:nomenclature-citation><tp:nomenclature-citation><tp:taxon-name>
                  <tp:taxon-name-part taxon-name-part-type="genus" reg="Atheta">Atheta</tp:taxon-name-part> (<tp:taxon-name-part taxon-name-part-type="subgenus" reg="Philhygra">Philhygra</tp:taxon-name-part>) <tp:taxon-name-part taxon-name-part-type="species" reg="pinegensis">pinegensis</tp:taxon-name-part></tp:taxon-name><comment>Muona, 1983, syn. nov.</comment></tp:nomenclature-citation></tp:nomenclature-citation-list></tp:nomenclature><tp:treatment-sec sec-type="material" id="SECID0EHFDK"><title>Material</title><p><bold>(DNA barcoded specimens). Canada: Alberta</bold>: Jasper National Park, Miette Hotsprings, <named-content xmlns:xlink="http://www.w3.org/1999/xlink" content-type="dwc:verbatimCoordinates" xlink:type="simple"><named-content content-type="geo-json" specific-use="{&#34;type&#34;:&#34;Point&#34;,&#34;coordinates&#34;:[-117.775500,53.124000]}" id="NCID0ESFDK" xlink:type="simple">53.124, -117.7755</named-content></named-content>, Malaise trap placed in valley with creek bed, sides rocky and mossy, 1439 m, 21.VII.2012, BIObus 2012 (1, <named-content xmlns:xlink="http://www.w3.org/1999/xlink" content-type="dwc:institutional_code" xlink:type="simple">CBG</named-content>). <bold>Finland</bold>: Lkoc: Muonio, Sarvijärvi, <named-content xmlns:xlink="http://www.w3.org/1999/xlink" content-type="dwc:verbatimCoordinates" xlink:type="simple"><named-content content-type="geo-json" specific-use="{&#34;type&#34;:&#34;Point&#34;,&#34;coordinates&#34;:[24.103000,68.090900]}" id="NCID0EBGDK" xlink:type="simple">68.0909, 24.103</named-content></named-content>, 11.VII.2012, M. Pentinsaari (2, <named-content xmlns:xlink="http://www.w3.org/1999/xlink" content-type="dwc:institutional_code" xlink:type="simple">ZMUO</named-content>).</p></tp:treatment-sec><tp:treatment-sec sec-type="distribution" id="SECID0ELGDK"><title>Distribution.</title><p><bold>Origin.</bold> Holarctic. <bold>Canada</bold>: AB[new record], BC, NB. <bold>United States</bold>: AK, NH.</p></tp:treatment-sec><tp:treatment-sec sec-type="Bionomics" id="SECID0EXGDK"><title>Bionomics.</title><p>As with other species of the genus, <italic><tp:taxon-name><tp:taxon-name-part taxon-name-part-type="genus" reg="Philhygra">P.</tp:taxon-name-part> <tp:taxon-name-part taxon-name-part-type="species" reg="angusticauda">angusticauda</tp:taxon-name-part></tp:taxon-name></italic> is associated with riparian habitats.</p></tp:treatment-sec><tp:treatment-sec sec-type="comments" id="SECID0EIHDK"><title>Comments.</title><p><italic><tp:taxon-name><tp:taxon-name-part taxon-name-part-type="genus" reg="Philhygra">Philhygra</tp:taxon-name-part> <tp:taxon-name-part taxon-name-part-type="species" reg="angusticauda">angusticauda</tp:taxon-name-part></tp:taxon-name></italic> is a Holarctic species that was previously recognized in the Palaearctic (Finland, Norway, European Russia, Russian Far East) (<xref ref-type="bibr" rid="B64">Schülke and Smetana 2015</xref>; <xref ref-type="bibr" rid="B55">Newton 2019</xref>) under the synonym <italic><tp:taxon-name><tp:taxon-name-part taxon-name-part-type="genus" reg="Philhygra">P.</tp:taxon-name-part> <tp:taxon-name-part taxon-name-part-type="species" reg="pinegensis">pinegensis</tp:taxon-name-part></tp:taxon-name></italic> (Muona). We newly report this species from Alberta and suggest that it broadly occurs across northern Canada. Specimens from the Nearctic and Palaearctic were found to have identical genitalia and their DNA barcodes form a cluster with only 0.3% divergence between Finnish and Canadian specimens.</p><fig id="F31" position="float" orientation="portrait"><object-id xmlns:xlink="http://www.w3.org/1999/xlink" content-type="doi" xlink:type="simple">10.3897/zookeys.1041.64460.figure31</object-id><object-id xmlns:xlink="http://www.w3.org/1999/xlink" content-type="arpha" xlink:type="simple">F7360C2F-B1E7-5988-85EF-B8DCA0DCF379</object-id><label>Figure 31.</label><caption><p><italic><tp:taxon-name><tp:taxon-name-part taxon-name-part-type="genus" reg="Philhygra">Philhygra</tp:taxon-name-part> <tp:taxon-name-part taxon-name-part-type="species" reg="angusticauda">angusticauda</tp:taxon-name-part></tp:taxon-name></italic> (Bernhauer) <bold>A</bold> habitus <bold>B</bold> median lobe of aedeagus in lateral view <bold>C</bold> female pygidium <bold>D</bold> male tergite VIII <bold>E</bold> male sternite VIII <bold>F</bold> female tergite VIII <bold>G</bold> female sternite VIII. Scale bars: 1 mm (<bold>A</bold>); 0.2 mm (<bold>B–G</bold>). Illustrations after <xref ref-type="bibr" rid="B39">Klimaszewski et al. (2018)</xref>, reproduced with permission.</p></caption><graphic xmlns:xlink="http://www.w3.org/1999/xlink" xlink:href="zookeys-1041-027-g031.jpg" position="float" orientation="portrait" xlink:type="simple" id="oo_550296.jpg"><uri content-type="original_file" xlink:type="simple">https://binary.pensoft.net/fig/550296</uri></graphic></fig></tp:treatment-sec><ref-list><ref id="B39"><mixed-citation xmlns:xlink="http://www.w3.org/1999/xlink" xlink:type="simple"><person-group><name name-style="western"><surname>Klimaszewski</surname><given-names>J</given-names></name><name name-style="western"><surname>Webster</surname><given-names>R</given-names></name><name name-style="western"><surname>Langor</surname><given-names>D</given-names></name><name name-style="western"><surname>Brunke</surname><given-names>AJ</given-names></name><name name-style="western"><surname>Davies</surname><given-names>A</given-names></name><name name-style="western"><surname>Bourdon</surname><given-names>C</given-names></name><name name-style="western"><surname>Labrecque</surname><given-names>M</given-names></name><name name-style="western"><surname>Newton</surname><given-names>AF</given-names></name><name name-style="western"><surname>Dorval</surname><given-names>J-A</given-names></name><name name-style="western"><surname>Frank</surname><given-names>JH</given-names></name></person-group> (<year>2018</year>) <source>Aleocharine rove beetles of Eastern Canada (<tp:taxon-name><tp:taxon-name-part taxon-name-part-type="order">Coleoptera</tp:taxon-name-part></tp:taxon-name>, <tp:taxon-name><tp:taxon-name-part taxon-name-part-type="family">Staphylinidae</tp:taxon-name-part></tp:taxon-name>, <tp:taxon-name><tp:taxon-name-part taxon-name-part-type="subfamily">Aleocharinae</tp:taxon-name-part></tp:taxon-name>): a glimpse of megadiversity.</source><publisher-name>Springer Nature</publisher-name>, <publisher-loc>Cham</publisher-loc>, <size units="page">902 pp</size>. <ext-link xlink:type="simple" ext-link-type="doi" xlink:href="10.1007/978-3-319-77344-5">https://doi.org/10.1007/978-3-319-77344-5</ext-link></mixed-citation></ref><ref id="B64"><mixed-citation xmlns:xlink="http://www.w3.org/1999/xlink" xlink:type="simple"><person-group><name name-style="western"><surname>Schülke</surname><given-names>M</given-names></name><name name-style="western"><surname>Smetana</surname><given-names>A</given-names></name></person-group> (<year>2015</year>) <source><tp:taxon-name><tp:taxon-name-part taxon-name-part-type="family">Staphylinidae</tp:taxon-name-part></tp:taxon-name>. In: Löbl I, Löbl D (Eds) Catalogue of Palaearctic <tp:taxon-name><tp:taxon-name-part taxon-name-part-type="order">Coleoptera</tp:taxon-name-part></tp:taxon-name> (Vol. 2). <tp:taxon-name><tp:taxon-name-part taxon-name-part-type="superfamily">Hydrophiloidea</tp:taxon-name-part></tp:taxon-name>-<tp:taxon-name><tp:taxon-name-part taxon-name-part-type="superfamily">Staphylinoidea</tp:taxon-name-part></tp:taxon-name>. Revised and updated edition.</source><publisher-name>Koninklijke Brill</publisher-name>, <publisher-loc>Leiden</publisher-loc>, <size units="page">1702 pp</size>. [304–1134.]</mixed-citation></ref><ref id="B55"><mixed-citation xmlns:xlink="http://www.w3.org/1999/xlink" xlink:type="simple"><person-group><name name-style="western"><surname>Newton</surname><given-names>AF</given-names></name></person-group> (<year>2019</year>) StaphBase: <tp:taxon-name><tp:taxon-name-part taxon-name-part-type="infraorder">Staphyliniformia</tp:taxon-name-part></tp:taxon-name> world catalog database (version Nov 2018). In: Roskov Y, Ower G, Orrell T, Nicolson D, Bailly N, Kirk PM, Bourgoin T, DeWalt RE, Decock W, Nieukerken E van, Zarucchi J, Penev L (Eds) Species 2000 &amp; ITIS Catalogue of Life, 2019 Annual Checklist. Species 2000: Naturalis, Leiden. ISSN 2405-884X. <ext-link xlink:type="simple" ext-link-type="uri" xlink:href="http://www.catalogueoflife.org/annual-checklist/2019">www.catalogueoflife.org/annual-checklist/2019</ext-link></mixed-citation></ref></ref-list></tp:taxon-treatment>
