# Supplementary material for: Integrative taxonomy of Nearctic and Palaearctic Aleocharinae: new species, synonymies, and records (Coleoptera, Staphylinidae)
Source: Zookeys. 2021 May 31;1041:27–99. doi: 10.3897/zookeys.1041.64460 (PMC8184736; doi:10.3897/zookeys.1041.64460)
Supplement: XML Treatment for Philhygra finitima [file zookeys.1041.64460-treatment28.xml]

<!DOCTYPE tp:taxon-treatment
  PUBLIC "-//TaxonX//DTD Taxonomic Treatment Publishing DTD v0 20100105//EN" "tax-treatment-NSO.dtd">
<tp:taxon-treatment xmlns:tp="http://www.plazi.org/taxpub"><tp:treatment-meta><kwd-group><label>Taxon classification</label><kwd><named-content xmlns:xlink="http://www.w3.org/1999/xlink" content-type="kingdom">Animalia</named-content></kwd><kwd><named-content xmlns:xlink="http://www.w3.org/1999/xlink" content-type="order">Coleoptera</named-content></kwd><kwd><named-content xmlns:xlink="http://www.w3.org/1999/xlink" content-type="family">Staphylinidae</named-content></kwd></kwd-group><mixed-citation publication-type="journal"><person-group><name><surname>Brunke</surname><given-names>Adam J.</given-names></name><name><surname>Pentinsaari</surname><given-names>Mikko</given-names></name><name><surname>Klimaszewski</surname><given-names>Jan</given-names></name></person-group><article-title>Integrative taxonomy of Nearctic and Palaearctic <tp:taxon-name><tp:taxon-name-part taxon-name-part-type="subfamily">Aleocharinae</tp:taxon-name-part></tp:taxon-name>: new species, synonymies, and records (<tp:taxon-name><tp:taxon-name-part taxon-name-part-type="order">Coleoptera</tp:taxon-name-part></tp:taxon-name>, <tp:taxon-name><tp:taxon-name-part taxon-name-part-type="family">Staphylinidae</tp:taxon-name-part></tp:taxon-name>)</article-title><source>Zookeys</source><day>31</day><month>5</month><year>2021</year><volume>1041</volume><fpage>27</fpage><lpage>99</lpage><pub-id pub-id-type="doi">10.3897/zookeys.1041.64460</pub-id></mixed-citation></tp:treatment-meta><tp:nomenclature><tp:taxon-name><object-id xmlns:xlink="http://www.w3.org/1999/xlink" content-type="arpha" xlink:type="simple">9054FA71-A57B-50B4-A7F4-0F4AB4589FED</object-id>
              <tp:taxon-name-part taxon-name-part-type="genus" reg="Philhygra">Philhygra</tp:taxon-name-part>
              <tp:taxon-name-part taxon-name-part-type="species" reg="finitima">finitima</tp:taxon-name-part>
            </tp:taxon-name><tp:taxon-authority>(Casey, 1910)</tp:taxon-authority><xref ref-type="fig" rid="F32">Fig. 32A–H</xref></tp:nomenclature><tp:treatment-sec sec-type="material" id="SECID0ECLDK"><title>Material</title><p><bold>(non-sequenced specimens). Canada: Ontario</bold>: Algonquin Park, ~<named-content xmlns:xlink="http://www.w3.org/1999/xlink" content-type="dwc:verbatimCoordinates" xlink:type="simple"><named-content content-type="geo-json" specific-use="{&#34;type&#34;:&#34;Point&#34;,&#34;coordinates&#34;:[-77.330000,45.870000]}" id="NCID0ENLDK" xlink:type="simple">45.87, -77.33</named-content></named-content>, car net, 20.VII.2016, T. Struyve (10, <named-content xmlns:xlink="http://www.w3.org/1999/xlink" content-type="dwc:institutional_code" xlink:type="simple">CNC</named-content>, <abbrev xmlns:xlink="http://www.w3.org/1999/xlink" content-type="institution" xlink:title="Laurentian Forestry Centre, Québec, Quebec, Canada" id="ABBRID0EXLDK" xlink:type="simple">LFC</abbrev> [4 males, 6 females])</p></tp:treatment-sec><tp:treatment-sec sec-type="distribution" id="SECID0E3LDK"><title>Distribution.</title><p><bold>Origin.</bold> Nearctic. <bold>Canada</bold>: ON [new record]. <bold>United States</bold>: MA, RI.</p></tp:treatment-sec><tp:treatment-sec sec-type="diagnosis" id="SECID0EIMDK"><title>Diagnosis.</title><p>This species can be readily recognized by a combination of its small size, large eyes and relatively simple, ventrally projecting median lobe of the aedeagus in lateral view (Fig. <xref ref-type="fig" rid="F32">32B</xref>).</p><fig id="F32" position="float" orientation="portrait"><object-id xmlns:xlink="http://www.w3.org/1999/xlink" content-type="doi" xlink:type="simple">10.3897/zookeys.1041.64460.figure32</object-id><object-id xmlns:xlink="http://www.w3.org/1999/xlink" content-type="arpha" xlink:type="simple">1A2C7A95-A83F-5852-B38F-968132359ED1</object-id><label>Figure 32.</label><caption><p><italic><tp:taxon-name><tp:taxon-name-part taxon-name-part-type="genus" reg="Philhygra">Philhygra</tp:taxon-name-part> <tp:taxon-name-part taxon-name-part-type="species" reg="finitima">finitima</tp:taxon-name-part></tp:taxon-name></italic> (Casey) <bold>A</bold> habitus <bold>B, C</bold> median lobe of aedeagus in lateral view <bold>C</bold> with internal sac everted (unpublished lectotype) <bold>D</bold> female pygidium <bold>E</bold> male tergite VIII <bold>F</bold> male sternite VIII <bold>G</bold> female tergite VIII <bold>H</bold> female sternite VIII. Scale bars: 1 mm (<bold>A</bold>); 0.2 mm (<bold>B–H</bold>).</p></caption><graphic xmlns:xlink="http://www.w3.org/1999/xlink" xlink:href="zookeys-1041-027-g032.jpg" position="float" orientation="portrait" xlink:type="simple" id="oo_550297.jpg"><uri content-type="original_file" xlink:type="simple">https://binary.pensoft.net/fig/550297</uri></graphic></fig></tp:treatment-sec><tp:treatment-sec sec-type="Bionomics" id="SECID0E5NDK"><title>Bionomics.</title><p>Nothing specific is known about this species’ microhabitat preferences but it probably occurs near water as do other species of the genus. The series of Ontario specimens was collected using a car net, which is typically effective for collecting small staphylinids.</p></tp:treatment-sec><tp:treatment-sec sec-type="comments" id="SECID0EDODK"><title>Comments.</title><p><italic><tp:taxon-name><tp:taxon-name-part taxon-name-part-type="genus" reg="Philhygra">Philhygra</tp:taxon-name-part> <tp:taxon-name-part taxon-name-part-type="species" reg="finitima">finitima</tp:taxon-name-part></tp:taxon-name></italic> is a native Nearctic species distributed in northeastern North America. Here, we newly report it from Canada. Canadian specimens were identified based on comparison with images (Fig. <xref ref-type="fig" rid="F32">32C</xref>) of the unpublished lectotype of <italic><tp:taxon-name><tp:taxon-name-part taxon-name-part-type="genus" reg="Philhygra">P.</tp:taxon-name-part> <tp:taxon-name-part taxon-name-part-type="species" reg="finitima">finitima</tp:taxon-name-part></tp:taxon-name></italic> in the Casey collection at <named-content xmlns:xlink="http://www.w3.org/1999/xlink" content-type="dwc:institutional_code" xlink:type="simple">NMNH</named-content>.</p></tp:treatment-sec></tp:taxon-treatment>
