# Supplementary material for: Integrative taxonomy of Nearctic and Palaearctic Aleocharinae: new species, synonymies, and records (Coleoptera, Staphylinidae)
Source: Zookeys. 2021 May 31;1041:27–99. doi: 10.3897/zookeys.1041.64460 (PMC8184736; doi:10.3897/zookeys.1041.64460)
Supplement: XML Treatment for Philhygra laevicollis [file zookeys.1041.64460-treatment29.xml]

<!DOCTYPE tp:taxon-treatment
  PUBLIC "-//TaxonX//DTD Taxonomic Treatment Publishing DTD v0 20100105//EN" "tax-treatment-NSO.dtd">
<tp:taxon-treatment xmlns:tp="http://www.plazi.org/taxpub"><tp:treatment-meta><kwd-group><label>Taxon classification</label><kwd><named-content xmlns:xlink="http://www.w3.org/1999/xlink" content-type="kingdom">Animalia</named-content></kwd><kwd><named-content xmlns:xlink="http://www.w3.org/1999/xlink" content-type="order">Coleoptera</named-content></kwd><kwd><named-content xmlns:xlink="http://www.w3.org/1999/xlink" content-type="family">Staphylinidae</named-content></kwd></kwd-group><mixed-citation publication-type="journal"><person-group><name><surname>Brunke</surname><given-names>Adam J.</given-names></name><name><surname>Pentinsaari</surname><given-names>Mikko</given-names></name><name><surname>Klimaszewski</surname><given-names>Jan</given-names></name></person-group><article-title>Integrative taxonomy of Nearctic and Palaearctic <tp:taxon-name><tp:taxon-name-part taxon-name-part-type="subfamily">Aleocharinae</tp:taxon-name-part></tp:taxon-name>: new species, synonymies, and records (<tp:taxon-name><tp:taxon-name-part taxon-name-part-type="order">Coleoptera</tp:taxon-name-part></tp:taxon-name>, <tp:taxon-name><tp:taxon-name-part taxon-name-part-type="family">Staphylinidae</tp:taxon-name-part></tp:taxon-name>)</article-title><source>Zookeys</source><day>31</day><month>5</month><year>2021</year><volume>1041</volume><fpage>27</fpage><lpage>99</lpage><pub-id pub-id-type="doi">10.3897/zookeys.1041.64460</pub-id></mixed-citation></tp:treatment-meta><tp:nomenclature><tp:taxon-name><object-id xmlns:xlink="http://www.w3.org/1999/xlink" content-type="arpha" xlink:type="simple">7178546D-E5F2-598E-BE22-1A01EA8C11B9</object-id>
              <tp:taxon-name-part taxon-name-part-type="genus" reg="Philhygra">Philhygra</tp:taxon-name-part>
              <tp:taxon-name-part taxon-name-part-type="species" reg="laevicollis">laevicollis</tp:taxon-name-part>
              <object-id xmlns:xlink="http://www.w3.org/1999/xlink" xlink:type="simple">BOLD:ACU6301</object-id>
            </tp:taxon-name><tp:taxon-authority>(Mäklin, 1852), sensu nov.</tp:taxon-authority><xref ref-type="fig" rid="F33">Fig. 33A–I</xref></tp:nomenclature><tp:treatment-sec sec-type="material" id="SECID0ETQDK"><title>Material</title><p><bold>(DNA-barcoded specimens). Canada. Alberta</bold>: Waterton Lakes National Park, Highway 6 pulloff, <named-content xmlns:xlink="http://www.w3.org/1999/xlink" content-type="dwc:verbatimCoordinates" xlink:type="simple"><named-content content-type="geo-json" specific-use="{&#34;type&#34;:&#34;Point&#34;,&#34;coordinates&#34;:[-113.779000,49.065000]}" id="NCID0E5QDK" xlink:type="simple">49.065, -113.779</named-content></named-content>, 1569 m, intercept trap, montane forest, 21–27.VI.2012, BIOBus 2012 (1, <named-content xmlns:xlink="http://www.w3.org/1999/xlink" content-type="dwc:institutional_code" xlink:type="simple">CBG</named-content>); same data except 06–11.VIII.2012 (1, <named-content xmlns:xlink="http://www.w3.org/1999/xlink" content-type="dwc:institutional_code" xlink:type="simple">CBG</named-content>). <bold>British Columbia</bold>: Prince George, Nukko Lake Elementary School, EPQ-CLL-574, <named-content xmlns:xlink="http://www.w3.org/1999/xlink" content-type="dwc:verbatimCoordinates" xlink:type="simple"><named-content content-type="geo-json" specific-use="{&#34;type&#34;:&#34;Point&#34;,&#34;coordinates&#34;:[-122.988000,54.083000]}" id="NCID0ESRDK" xlink:type="simple">54.083, -122.988</named-content></named-content>, 764 m, 8.V.2015, H. Sapun (1, <named-content xmlns:xlink="http://www.w3.org/1999/xlink" content-type="dwc:institutional_code" xlink:type="simple">CBG</named-content>). <bold>United States. Alaska</bold>: Dall Island, <named-content xmlns:xlink="http://www.w3.org/1999/xlink" content-type="dwc:verbatimCoordinates" xlink:type="simple"><named-content content-type="geo-json" specific-use="{&#34;type&#34;:&#34;Point&#34;,&#34;coordinates&#34;:[-133.016000,54.998000]}" id="NCID0EBSDK" xlink:type="simple">54.998, -133.016</named-content></named-content>, 15.VII.2011, D. S. Sikes (1, <named-content xmlns:xlink="http://www.w3.org/1999/xlink" content-type="dwc:institutional_code" xlink:type="simple">UAM</named-content>); Prince of Wales Island, Luck Point, <named-content xmlns:xlink="http://www.w3.org/1999/xlink" content-type="dwc:verbatimCoordinates" xlink:type="simple"><named-content content-type="geo-json" specific-use="{&#34;type&#34;:&#34;Point&#34;,&#34;coordinates&#34;:[-132.772000,55.980000]}" id="NCID0EOSDK" xlink:type="simple">55.98, -132.772</named-content></named-content>, clear cut, berlese, 9.VIII.2011, J. Stockbridge and B. Wong (1, <named-content xmlns:xlink="http://www.w3.org/1999/xlink" content-type="dwc:institutional_code" xlink:type="simple">UAM</named-content>).</p></tp:treatment-sec><tp:treatment-sec sec-type="distribution" id="SECID0EYSDK"><title>Distribution.</title><p><bold>Origin.</bold> Nearctic. <bold>Canada</bold>: AB [new record], BC. <bold>United States</bold>: AK, WA.</p></tp:treatment-sec><tp:treatment-sec sec-type="diagnosis" id="SECID0EETDK"><title>Diagnosis.</title><p><italic><tp:taxon-name><tp:taxon-name-part taxon-name-part-type="genus" reg="Philhygra">Philhygra</tp:taxon-name-part> <tp:taxon-name-part taxon-name-part-type="species" reg="laevicollis">laevicollis</tp:taxon-name-part></tp:taxon-name></italic> can be distinguished from most species of the genus by the general shape of the median lobe in lateral view. It is most similar to <italic><tp:taxon-name><tp:taxon-name-part taxon-name-part-type="genus" reg="Philhygra">P.</tp:taxon-name-part> <tp:taxon-name-part taxon-name-part-type="species" reg="pseudolaevicollis">pseudolaevicollis</tp:taxon-name-part></tp:taxon-name></italic> but has a sinuate ventral face of the median lobe in lateral view and large spines in the internal sac (Fig. <xref ref-type="fig" rid="F33">33B</xref>).</p><fig id="F33" position="float" orientation="portrait"><object-id xmlns:xlink="http://www.w3.org/1999/xlink" content-type="doi" xlink:type="simple">10.3897/zookeys.1041.64460.figure33</object-id><object-id xmlns:xlink="http://www.w3.org/1999/xlink" content-type="arpha" xlink:type="simple">7B962CE2-AB24-582A-809C-05BF06159725</object-id><label>Figure 33.</label><caption><p><italic><tp:taxon-name><tp:taxon-name-part taxon-name-part-type="genus" reg="Philhygra">Philhygra</tp:taxon-name-part> <tp:taxon-name-part taxon-name-part-type="species" reg="laevicollis">laevicollis</tp:taxon-name-part></tp:taxon-name></italic> (Mäklin) <bold>A</bold> habitus <bold>B</bold> median lobe of aedeagus in lateral view <bold>C</bold> median lobe of aedeagus in ventral view <bold>D, E</bold> female pygidium <bold>F</bold> male tergite VIII <bold>G</bold> male sternite VIII <bold>H</bold> female tergite VIII <bold>I</bold> female sternite VIII. <bold>A, B, E–H</bold> after <xref ref-type="bibr" rid="B41">Klimaszewski et al. (2020)</xref>, used with permission <bold>C, D</bold> after Klimaszewski and Winchester (2002).Scale bars: 1 mm (<bold>A</bold>); 0.2 mm (<bold>B–I</bold>).</p></caption><graphic xmlns:xlink="http://www.w3.org/1999/xlink" xlink:href="zookeys-1041-027-g033.jpg" position="float" orientation="portrait" xlink:type="simple" id="oo_550298.jpg"><uri content-type="original_file" xlink:type="simple">https://binary.pensoft.net/fig/550298</uri></graphic></fig></tp:treatment-sec><tp:treatment-sec sec-type="Bionomics" id="SECID0EYVDK"><title>Bionomics.</title><p>Specimens have been collected from clear cut areas, transitional zone of a coniferous forest, seepages, and river and creek edges, from moss, leaf litter, gravel, dung, carrion and pitfall traps (<xref ref-type="bibr" rid="B41">Klimaszewski et al. 2020</xref>).</p></tp:treatment-sec><tp:treatment-sec sec-type="comments" id="SECID0ECWDK"><title>Comments.</title><p><italic><tp:taxon-name><tp:taxon-name-part taxon-name-part-type="genus" reg="Philhygra">Philhygra</tp:taxon-name-part> <tp:taxon-name-part taxon-name-part-type="species" reg="laevicollis">laevicollis</tp:taxon-name-part></tp:taxon-name></italic> is a western Nearctic species that was previously considered to include eastern populations that we here treat as <italic><tp:taxon-name><tp:taxon-name-part taxon-name-part-type="genus" reg="Philhygra">Philhygra</tp:taxon-name-part> <tp:taxon-name-part taxon-name-part-type="species" reg="pseudolaevicollis">pseudolaevicollis</tp:taxon-name-part></tp:taxon-name></italic> sp. nov. that differs in male genitalia but also by the divergent DNA barcode sequence.</p><p>Neither this species nor <italic><tp:taxon-name><tp:taxon-name-part taxon-name-part-type="genus" reg="Philhygra">P.</tp:taxon-name-part> <tp:taxon-name-part taxon-name-part-type="species" reg="laevicollis">laevicollis</tp:taxon-name-part></tp:taxon-name></italic> are known from MB, this error was corrected by <xref ref-type="bibr" rid="B41">Klimaszewski et al. (2020)</xref>. We have observed some variation in the shape of the sclerotized structure present on the female pygidium between specimens collected in BC, but it is not yet clear whether additional species are overlooked within the present concept of <italic><tp:taxon-name><tp:taxon-name-part taxon-name-part-type="genus" reg="Philhygra">P.</tp:taxon-name-part> <tp:taxon-name-part taxon-name-part-type="species" reg="laevicollis">laevicollis</tp:taxon-name-part></tp:taxon-name></italic>.</p></tp:treatment-sec><ref-list><ref id="B41"><mixed-citation xmlns:xlink="http://www.w3.org/1999/xlink" xlink:type="simple"><person-group><name name-style="western"><surname>Klimaszewski</surname><given-names>J</given-names></name><name name-style="western"><surname>Hoebeke</surname><given-names>ER</given-names></name><name name-style="western"><surname>Godin</surname><given-names>B</given-names></name><name name-style="western"><surname>Davies</surname><given-names>A</given-names></name><name name-style="western"><surname>Perry</surname><given-names>KI</given-names></name><name name-style="western"><surname>Bourdon</surname><given-names>C</given-names></name><name name-style="western"><surname>Winchester</surname><given-names>N</given-names></name></person-group> (<year>2020</year>) <source>Aleocharine rove beetles of British Columbia: a hotspot of Canadian biodiversity (<tp:taxon-name><tp:taxon-name-part taxon-name-part-type="order">Coleoptera</tp:taxon-name-part></tp:taxon-name>, <tp:taxon-name><tp:taxon-name-part taxon-name-part-type="family">Staphylinidae</tp:taxon-name-part></tp:taxon-name>).</source><publisher-name>Springer</publisher-name>, <publisher-loc>Cham</publisher-loc>, <size units="page">631 pp</size>. <ext-link xlink:type="simple" ext-link-type="doi" xlink:href="10.1007/978-3-030-36174-7">https://doi.org/10.1007/978-3-030-36174-7</ext-link></mixed-citation></ref></ref-list></tp:taxon-treatment>
