# Supplementary material for: Integrative taxonomy of Nearctic and Palaearctic Aleocharinae: new species, synonymies, and records (Coleoptera, Staphylinidae)
Source: Zookeys. 2021 May 31;1041:27–99. doi: 10.3897/zookeys.1041.64460 (PMC8184736; doi:10.3897/zookeys.1041.64460)
Supplement: XML Treatment for Philhygra palustris [file zookeys.1041.64460-treatment30.xml]

<!DOCTYPE tp:taxon-treatment
  PUBLIC "-//TaxonX//DTD Taxonomic Treatment Publishing DTD v0 20100105//EN" "tax-treatment-NSO.dtd">
<tp:taxon-treatment xmlns:tp="http://www.plazi.org/taxpub"><tp:treatment-meta><kwd-group><label>Taxon classification</label><kwd><named-content xmlns:xlink="http://www.w3.org/1999/xlink" content-type="kingdom">Animalia</named-content></kwd><kwd><named-content xmlns:xlink="http://www.w3.org/1999/xlink" content-type="order">Coleoptera</named-content></kwd><kwd><named-content xmlns:xlink="http://www.w3.org/1999/xlink" content-type="family">Staphylinidae</named-content></kwd></kwd-group><mixed-citation publication-type="journal"><person-group><name><surname>Brunke</surname><given-names>Adam J.</given-names></name><name><surname>Pentinsaari</surname><given-names>Mikko</given-names></name><name><surname>Klimaszewski</surname><given-names>Jan</given-names></name></person-group><article-title>Integrative taxonomy of Nearctic and Palaearctic <tp:taxon-name><tp:taxon-name-part taxon-name-part-type="subfamily">Aleocharinae</tp:taxon-name-part></tp:taxon-name>: new species, synonymies, and records (<tp:taxon-name><tp:taxon-name-part taxon-name-part-type="order">Coleoptera</tp:taxon-name-part></tp:taxon-name>, <tp:taxon-name><tp:taxon-name-part taxon-name-part-type="family">Staphylinidae</tp:taxon-name-part></tp:taxon-name>)</article-title><source>Zookeys</source><day>31</day><month>5</month><year>2021</year><volume>1041</volume><fpage>27</fpage><lpage>99</lpage><pub-id pub-id-type="doi">10.3897/zookeys.1041.64460</pub-id></mixed-citation></tp:treatment-meta><tp:nomenclature><tp:taxon-name><object-id xmlns:xlink="http://www.w3.org/1999/xlink" content-type="arpha" xlink:type="simple">17854478-C200-53E7-B229-61B2137A9C2E</object-id>
              <tp:taxon-name-part taxon-name-part-type="genus" reg="Philhygra">Philhygra</tp:taxon-name-part>
              <tp:taxon-name-part taxon-name-part-type="species" reg="palustris">palustris</tp:taxon-name-part>
              <object-id xmlns:xlink="http://www.w3.org/1999/xlink" xlink:type="simple">BOLD:AAN6150</object-id>
            </tp:taxon-name><tp:taxon-authority>(Kiesenwetter, 1844)</tp:taxon-authority><xref ref-type="fig" rid="F34">Fig. 34A–H</xref></tp:nomenclature><tp:treatment-sec sec-type="material" id="SECID0EFZDK"><title>Material</title><p><bold>(DNA-barcoded specimens). Canada: Ontario</bold>: Puslinch, Hanner property, <named-content xmlns:xlink="http://www.w3.org/1999/xlink" content-type="dwc:verbatimCoordinates" xlink:type="simple"><named-content content-type="geo-json" specific-use="{&#34;type&#34;:&#34;Point&#34;,&#34;coordinates&#34;:[-80.251200,43.446400]}" id="NCID0EQZDK" xlink:type="simple">43.4464, -80.2512</named-content></named-content>, Malaise trap in hardwood forest, 21.VIII.2008, T. Terzin (1, <named-content xmlns:xlink="http://www.w3.org/1999/xlink" content-type="dwc:institutional_code" xlink:type="simple">CBG</named-content>); Puslinch, concession 11/Hume Rd., <named-content xmlns:xlink="http://www.w3.org/1999/xlink" content-type="dwc:verbatimCoordinates" xlink:type="simple"><named-content content-type="geo-json" specific-use="{&#34;type&#34;:&#34;Point&#34;,&#34;coordinates&#34;:[-80.134000,43.537000]}" id="NCID0E4ZDK" xlink:type="simple">43.537, -80.134</named-content></named-content>, Malaise trap in temperate mixed forest, 18–24.IV.2010, P. Hebert (1, <named-content xmlns:xlink="http://www.w3.org/1999/xlink" content-type="dwc:institutional_code" xlink:type="simple">CBG</named-content>); Milverton, Milverton Public School, <named-content xmlns:xlink="http://www.w3.org/1999/xlink" content-type="dwc:verbatimCoordinates" xlink:type="simple"><named-content content-type="geo-json" specific-use="{&#34;type&#34;:&#34;Point&#34;,&#34;coordinates&#34;:[-80.928000,43.568000]}" id="NCID0EK1DK" xlink:type="simple">43.568, -80.928</named-content></named-content>, Malaise trap, 3.V.2013, J. Van Bakel (1, <named-content xmlns:xlink="http://www.w3.org/1999/xlink" content-type="dwc:institutional_code" xlink:type="simple">CBG</named-content>); Cambridge, rare Charitable Research Reserve, Hogsback forest, <named-content xmlns:xlink="http://www.w3.org/1999/xlink" content-type="dwc:verbatimCoordinates" xlink:type="simple"><named-content content-type="geo-json" specific-use="{&#34;type&#34;:&#34;Point&#34;,&#34;coordinates&#34;:[-80.354000,43.372900]}" id="NCID0EX1DK" xlink:type="simple">43.3729, -80.354</named-content></named-content>, edge of hardwood forest, intercept trap, 31.V.2015, BIO collections staff (2, <named-content xmlns:xlink="http://www.w3.org/1999/xlink" content-type="dwc:institutional_code" xlink:type="simple">CBG</named-content>); same except pan traps (1, <named-content xmlns:xlink="http://www.w3.org/1999/xlink" content-type="dwc:institutional_code" xlink:type="simple">CBG</named-content>); Kawartha Lakes, <named-content xmlns:xlink="http://www.w3.org/1999/xlink" content-type="dwc:verbatimCoordinates" xlink:type="simple"><named-content content-type="geo-json" specific-use="{&#34;type&#34;:&#34;Point&#34;,&#34;coordinates&#34;:[-78.478000,44.366000]}" id="NCID0EJ2DK" xlink:type="simple">44.366, -78.478</named-content></named-content>, farm, Malaise trap, 13.VI.2015, B. McClenaghan (2, vouchers not preserved); Guelph, Arkell Research Station, <named-content xmlns:xlink="http://www.w3.org/1999/xlink" content-type="dwc:verbatimCoordinates" xlink:type="simple"><named-content content-type="geo-json" specific-use="{&#34;type&#34;:&#34;Point&#34;,&#34;coordinates&#34;:[-80.170900,43.518700]}" id="NCID0ER2DK" xlink:type="simple">43.5187, -80.1709</named-content></named-content>, between corn and soy fields, w/ nearby pasture, Malaise trap, 8.V.2015, BIO collections staff (1, <named-content xmlns:xlink="http://www.w3.org/1999/xlink" content-type="dwc:institutional_code" xlink:type="simple">CBG</named-content>); same except soy field, <named-content xmlns:xlink="http://www.w3.org/1999/xlink" content-type="dwc:verbatimCoordinates" xlink:type="simple"><named-content content-type="geo-json" specific-use="{&#34;type&#34;:&#34;Point&#34;,&#34;coordinates&#34;:[-80.179600,43.526400]}" id="NCID0E52DK" xlink:type="simple">43.5264, -80.1796</named-content></named-content>, 4-headed SLAM trap, 17.V.2017 (1, <named-content xmlns:xlink="http://www.w3.org/1999/xlink" content-type="dwc:institutional_code" xlink:type="simple">CBG</named-content>); Hamilton, Royal Botanical Gardens, Cootes Paradise, <named-content xmlns:xlink="http://www.w3.org/1999/xlink" content-type="dwc:verbatimCoordinates" xlink:type="simple"><named-content content-type="geo-json" specific-use="{&#34;type&#34;:&#34;Point&#34;,&#34;coordinates&#34;:[-79.904000,43.281000]}" id="NCID0EL3DK" xlink:type="simple">43.281, -79.904</named-content></named-content>, forest, deadwood and UV lights at night, 21.VII.2017, M. Pentinsaari (1, <named-content xmlns:xlink="http://www.w3.org/1999/xlink" content-type="dwc:institutional_code" xlink:type="simple">CBG</named-content>); Markham, <named-content xmlns:xlink="http://www.w3.org/1999/xlink" content-type="dwc:verbatimCoordinates" xlink:type="simple"><named-content content-type="geo-json" specific-use="{&#34;type&#34;:&#34;Point&#34;,&#34;coordinates&#34;:[-79.228500,43.937100]}" id="NCID0EY3DK" xlink:type="simple">43.9371, -79.2285</named-content></named-content>, mixed habitat, Berlese funnel, 25.VI.2017, Rouge NUP BioBlitz Volunteers (1, <named-content xmlns:xlink="http://www.w3.org/1999/xlink" content-type="dwc:institutional_code" xlink:type="simple">CBG</named-content>). <bold>Belgium</bold>: Sint-Genesius-Rode, BR Zonienwoud, <named-content xmlns:xlink="http://www.w3.org/1999/xlink" content-type="dwc:verbatimCoordinates" xlink:type="simple"><named-content content-type="geo-json" specific-use="{&#34;type&#34;:&#34;Point&#34;,&#34;coordinates&#34;:[4.423000,50.750500]}" id="NCID0EH4DK" xlink:type="simple">50.7505, 4.423</named-content></named-content>, 16.VI.2010, F. Koehler (1, <named-content xmlns:xlink="http://www.w3.org/1999/xlink" content-type="dwc:institutional_code" xlink:type="simple">ZSM</named-content>). <bold>Estonia</bold>: Piusa, <named-content xmlns:xlink="http://www.w3.org/1999/xlink" content-type="dwc:verbatimCoordinates" xlink:type="simple"><named-content content-type="geo-json" specific-use="{&#34;type&#34;:&#34;Point&#34;,&#34;coordinates&#34;:[27.466000,57.844000]}" id="NCID0EW4DK" xlink:type="simple">57.844, 27.466</named-content></named-content>, 05.VII.2010, J. Salokannel (2, <named-content xmlns:xlink="http://www.w3.org/1999/xlink" content-type="dwc:institutional_code" xlink:type="simple">ZMUO</named-content>). <bold>Finland</bold>: Ab: Nauvo, Sandö, <named-content xmlns:xlink="http://www.w3.org/1999/xlink" content-type="dwc:verbatimCoordinates" xlink:type="simple"><named-content content-type="geo-json" specific-use="{&#34;type&#34;:&#34;Point&#34;,&#34;coordinates&#34;:[22.133800,60.174700]}" id="NCID0EF5DK" xlink:type="simple">60.1747, 22.1338</named-content></named-content>, 18.VI.2011, M. Pentinsaari (1, <named-content xmlns:xlink="http://www.w3.org/1999/xlink" content-type="dwc:institutional_code" xlink:type="simple">ZMUO</named-content>); Ok: Vaala, Manamansalo, <named-content xmlns:xlink="http://www.w3.org/1999/xlink" content-type="dwc:verbatimCoordinates" xlink:type="simple"><named-content content-type="geo-json" specific-use="{&#34;type&#34;:&#34;Point&#34;,&#34;coordinates&#34;:[27.087900,64.336500]}" id="NCID0ES5DK" xlink:type="simple">64.3365, 27.0879</named-content></named-content>, 21.VIII.2011, M. Pentinsaari (1, <named-content xmlns:xlink="http://www.w3.org/1999/xlink" content-type="dwc:institutional_code" xlink:type="simple">ZMUO</named-content>); Ks: Kuusamo, Oulanka, <named-content xmlns:xlink="http://www.w3.org/1999/xlink" content-type="dwc:verbatimCoordinates" xlink:type="simple"><named-content content-type="geo-json" specific-use="{&#34;type&#34;:&#34;Point&#34;,&#34;coordinates&#34;:[29.318800,66.368600]}" id="NCID0E65DK" xlink:type="simple">66.3686, 29.3188</named-content></named-content>, 07.VIII.2011, M. Pentinsaari (1, <named-content xmlns:xlink="http://www.w3.org/1999/xlink" content-type="dwc:institutional_code" xlink:type="simple">ZMUO</named-content>); Ka: Virolahti, Hailiniemi, <named-content xmlns:xlink="http://www.w3.org/1999/xlink" content-type="dwc:verbatimCoordinates" xlink:type="simple"><named-content content-type="geo-json" specific-use="{&#34;type&#34;:&#34;Point&#34;,&#34;coordinates&#34;:[27.736600,60.525900]}" id="NCID0EM6DK" xlink:type="simple">60.5259, 27.7366</named-content></named-content>, 20.VII.2012, M. Pentinsaari (1, <named-content xmlns:xlink="http://www.w3.org/1999/xlink" content-type="dwc:institutional_code" xlink:type="simple">ZMUO</named-content>). <bold>Germany</bold>: Riedlhuette, Diensthuettenstrasse, <named-content xmlns:xlink="http://www.w3.org/1999/xlink" content-type="dwc:verbatimCoordinates" xlink:type="simple"><named-content content-type="geo-json" specific-use="{&#34;type&#34;:&#34;Point&#34;,&#34;coordinates&#34;:[13.412000,48.937000]}" id="NCID0E26DK" xlink:type="simple">48.937, 13.412</named-content></named-content>, 09.VII.2011, F. Koehler and M. Koehler (2, <named-content xmlns:xlink="http://www.w3.org/1999/xlink" content-type="dwc:institutional_code" xlink:type="simple">ZSM</named-content>); Spiegelau, Schwarzachstrasse, <named-content xmlns:xlink="http://www.w3.org/1999/xlink" content-type="dwc:verbatimCoordinates" xlink:type="simple"><named-content content-type="geo-json" specific-use="{&#34;type&#34;:&#34;Point&#34;,&#34;coordinates&#34;:[13.361900,48.945600]}" id="NCID0EIAEK" xlink:type="simple">48.9456, 13.3619</named-content></named-content>, 09.VII.2011, F. Koehler and M. Koehler (2, <named-content xmlns:xlink="http://www.w3.org/1999/xlink" content-type="dwc:institutional_code" xlink:type="simple">ZSM</named-content>); Waldhaeuser, Lusen- und Boehmstrasse, <named-content xmlns:xlink="http://www.w3.org/1999/xlink" content-type="dwc:verbatimCoordinates" xlink:type="simple"><named-content content-type="geo-json" specific-use="{&#34;type&#34;:&#34;Point&#34;,&#34;coordinates&#34;:[13.492000,48.930000]}" id="NCID0EVAEK" xlink:type="simple">48.93, 13.492</named-content></named-content>, 09.VII.2011, F. Koehler and M. Koehler (2, <named-content xmlns:xlink="http://www.w3.org/1999/xlink" content-type="dwc:institutional_code" xlink:type="simple">ZSM</named-content>); Arnsberg-Breitenbruch, NWZ Hellerberg, <named-content xmlns:xlink="http://www.w3.org/1999/xlink" content-type="dwc:verbatimCoordinates" xlink:type="simple"><named-content content-type="geo-json" specific-use="{&#34;type&#34;:&#34;Point&#34;,&#34;coordinates&#34;:[8.135390,51.446100]}" id="NCID0ECBEK" xlink:type="simple">51.4461, 8.13539</named-content></named-content>, 30.V.2011, F. Koehler (2, <named-content xmlns:xlink="http://www.w3.org/1999/xlink" content-type="dwc:institutional_code" xlink:type="simple">ZSM</named-content>); Bornheim-Hemmerich, Hellenmaar, <named-content xmlns:xlink="http://www.w3.org/1999/xlink" content-type="dwc:verbatimCoordinates" xlink:type="simple"><named-content content-type="geo-json" specific-use="{&#34;type&#34;:&#34;Point&#34;,&#34;coordinates&#34;:[6.918030,50.740200]}" id="NCID0EPBEK" xlink:type="simple">50.7402, 6.91803</named-content></named-content>, 14.VIII.2012, F. Koehler (1, <named-content xmlns:xlink="http://www.w3.org/1999/xlink" content-type="dwc:institutional_code" xlink:type="simple">ZSM</named-content>); Erftstadt-Bliesheim, NWZ Altwald Ville, <named-content xmlns:xlink="http://www.w3.org/1999/xlink" content-type="dwc:verbatimCoordinates" xlink:type="simple"><named-content content-type="geo-json" specific-use="{&#34;type&#34;:&#34;Point&#34;,&#34;coordinates&#34;:[6.843840,50.791700]}" id="NCID0E3BEK" xlink:type="simple">50.7917, 6.84384</named-content></named-content>, 03.VI.2011, F. Koehler (1, <named-content xmlns:xlink="http://www.w3.org/1999/xlink" content-type="dwc:institutional_code" xlink:type="simple">ZSM</named-content>); Kandel, Bienwald, <named-content xmlns:xlink="http://www.w3.org/1999/xlink" content-type="dwc:verbatimCoordinates" xlink:type="simple"><named-content content-type="geo-json" specific-use="{&#34;type&#34;:&#34;Point&#34;,&#34;coordinates&#34;:[8.103000,49.010000]}" id="NCID0EJCEK" xlink:type="simple">49.01, 8.103</named-content></named-content>, 05.VI.2010, F. Koehler (1, <named-content xmlns:xlink="http://www.w3.org/1999/xlink" content-type="dwc:institutional_code" xlink:type="simple">ZSM</named-content>); Eisenach, E, Rothenhof, Hoerselufer, <named-content xmlns:xlink="http://www.w3.org/1999/xlink" content-type="dwc:verbatimCoordinates" xlink:type="simple"><named-content content-type="geo-json" specific-use="{&#34;type&#34;:&#34;Point&#34;,&#34;coordinates&#34;:[10.364400,50.964300]}" id="NCID0EWCEK" xlink:type="simple">50.9643, 10.3644</named-content></named-content>, 06.VII.2013, GBOL-Team <named-content xmlns:xlink="http://www.w3.org/1999/xlink" content-type="dwc:institutional_code" xlink:type="simple">ZFMK</named-content> (2, <named-content xmlns:xlink="http://www.w3.org/1999/xlink" content-type="dwc:institutional_code" xlink:type="simple">ZFMK</named-content>).</p></tp:treatment-sec><tp:treatment-sec sec-type="distribution" id="SECID0EFDEK"><title>Distribution.</title><p><bold>Origin.</bold> Palaearctic (adventive in North America). <bold>Canada</bold>: MB, ON [new record]. <bold>USA</bold>: CT, MA, ME, NH, NY, PA, RI, SC, VT, WI.</p></tp:treatment-sec><tp:treatment-sec sec-type="diagnosis" id="SECID0ERDEK"><title>Diagnosis.</title><p>Males of this species are easily recognized among other Canadian <italic><tp:taxon-name><tp:taxon-name-part taxon-name-part-type="genus" reg="Philhygra">Philhygra</tp:taxon-name-part></tp:taxon-name></italic> by the simple, non-projecting median lobe in lateral view (Fig. <xref ref-type="fig" rid="F34">34B</xref>).</p><fig id="F34" position="float" orientation="portrait"><object-id xmlns:xlink="http://www.w3.org/1999/xlink" content-type="doi" xlink:type="simple">10.3897/zookeys.1041.64460.figure34</object-id><object-id xmlns:xlink="http://www.w3.org/1999/xlink" content-type="arpha" xlink:type="simple">C2F43422-CBC3-5B0B-BA59-2AF8526E06CA</object-id><label>Figure 34.</label><caption><p><italic><tp:taxon-name><tp:taxon-name-part taxon-name-part-type="genus" reg="Philhygra">Philhygra</tp:taxon-name-part> <tp:taxon-name-part taxon-name-part-type="species" reg="palustris">palustris</tp:taxon-name-part></tp:taxon-name></italic> (Kiesenwetter) <bold>A</bold> habitus <bold>B</bold> median lobe of aedeagus in lateral view <bold>C</bold> median lobe of aedeagus in ventral view <bold>D</bold> female pygidium <bold>E</bold> male tergite VIII <bold>F</bold> male sternite VIII <bold>G</bold> female tergite VIII <bold>H</bold> female sternite VIII. Scale bars: 1 mm (<bold>A</bold>); 0.2 mm (<bold>B–H</bold>).</p></caption><graphic xmlns:xlink="http://www.w3.org/1999/xlink" xlink:href="zookeys-1041-027-g034.jpg" position="float" orientation="portrait" xlink:type="simple" id="oo_550299.jpg"><uri content-type="original_file" xlink:type="simple">https://binary.pensoft.net/fig/550299</uri></graphic></fig></tp:treatment-sec><tp:treatment-sec sec-type="Bionomics" id="SECID0EOFEK"><title>Bionomics.</title><p>Most specimens of this species were collected by passive traps in a variety of habitats. In Sweden, <italic><tp:taxon-name><tp:taxon-name-part taxon-name-part-type="genus" reg="Philhygra">P.</tp:taxon-name-part> <tp:taxon-name-part taxon-name-part-type="species" reg="palustris">palustris</tp:taxon-name-part></tp:taxon-name></italic> is considered a eurytopic species that occurs in various types of decaying plant matter, including compost, seaweed and hay piles, and along muddy shores of water bodies (<xref ref-type="bibr" rid="B57">Palm 1970</xref>). It can be collected in very large numbers using a car net (V. Assing, <italic>pers. comm.</italic>).</p></tp:treatment-sec><tp:treatment-sec sec-type="comments" id="SECID0EFGEK"><title>Comments.</title><p><italic><tp:taxon-name><tp:taxon-name-part taxon-name-part-type="genus" reg="Philhygra">Philhygra</tp:taxon-name-part> <tp:taxon-name-part taxon-name-part-type="species" reg="palustris">palustris</tp:taxon-name-part></tp:taxon-name></italic> is a Palaearctic species that has become adventive and widespread in eastern North America. In the Palaearctic, it is very broadly distributed and reported from Europe, North Africa (Morocco), Russia (European and Siberia), Mongolia, North and South Korea (Lee and Ahn 2012), Japan, and northern China (<xref ref-type="bibr" rid="B55">Newton 2019</xref>). It is also known from the Azores and the Canaries (<xref ref-type="bibr" rid="B55">Newton 2019</xref>), though it is likely introduced there as well.</p><p>This species was reported from Canada (Manitoba) for the first time in the checklist by <xref ref-type="bibr" rid="B6">Bousquet et al. (2013)</xref> but no specimens could be found in the <named-content xmlns:xlink="http://www.w3.org/1999/xlink" content-type="dwc:institutional_code" xlink:type="simple">CNC</named-content> to support this record. It is likely that the species <italic><tp:taxon-name><tp:taxon-name-part taxon-name-part-type="genus" reg="Philhygra">P.</tp:taxon-name-part> <tp:taxon-name-part taxon-name-part-type="species" reg="tenuicula">tenuicula</tp:taxon-name-part></tp:taxon-name></italic> (Casey, 1911) described from Manitoba and treated as a synonym of <italic><tp:taxon-name><tp:taxon-name-part taxon-name-part-type="genus" reg="Philhygra">P.</tp:taxon-name-part> <tp:taxon-name-part taxon-name-part-type="species" reg="palustris">palustris</tp:taxon-name-part></tp:taxon-name></italic> (<xref ref-type="bibr" rid="B55">Newton 2019</xref>), is the basis of this record. <italic><tp:taxon-name><tp:taxon-name-part taxon-name-part-type="genus" reg="Philhygra">Philhygra</tp:taxon-name-part> <tp:taxon-name-part taxon-name-part-type="species" reg="palustris">palustris</tp:taxon-name-part></tp:taxon-name></italic> was first recorded from North America by <xref ref-type="bibr" rid="B54">Muona (1984)</xref> from New York, Maine and Pennsylvania but detailed specimen level data were not provided. Several specimens from various localities in southern Ontario have been sequenced, and their barcodes cluster with European specimens, with multiple haplotypes shared between Canada and Europe. This common European species is here confirmed to be adventive in Canada and is probably broadly distributed in at least eastern North America.</p></tp:treatment-sec><ref-list><ref id="B57"><mixed-citation xmlns:xlink="http://www.w3.org/1999/xlink" xlink:type="simple"><person-group><name name-style="western"><surname>Palm</surname><given-names>T</given-names></name></person-group> (<year>1970</year>) <article-title>Skalbaggar. <tp:taxon-name><tp:taxon-name-part taxon-name-part-type="order">Coleoptera</tp:taxon-name-part></tp:taxon-name>, Kortvingar: Fam. <tp:taxon-name><tp:taxon-name-part taxon-name-part-type="family">Staphylinidae</tp:taxon-name-part></tp:taxon-name>, Underfam. <tp:taxon-name><tp:taxon-name-part taxon-name-part-type="subfamily">Aleocharinae</tp:taxon-name-part></tp:taxon-name> (<tp:taxon-name><tp:taxon-name-part taxon-name-part-type="genus">Atheta</tp:taxon-name-part></tp:taxon-name>). 6.</article-title><source>Svensk Insektfauna</source><volume>52</volume>: <fpage>117</fpage>–<lpage>296</lpage>.</mixed-citation></ref><ref id="B55"><mixed-citation xmlns:xlink="http://www.w3.org/1999/xlink" xlink:type="simple"><person-group><name name-style="western"><surname>Newton</surname><given-names>AF</given-names></name></person-group> (<year>2019</year>) StaphBase: <tp:taxon-name><tp:taxon-name-part taxon-name-part-type="infraorder">Staphyliniformia</tp:taxon-name-part></tp:taxon-name> world catalog database (version Nov 2018). In: Roskov Y, Ower G, Orrell T, Nicolson D, Bailly N, Kirk PM, Bourgoin T, DeWalt RE, Decock W, Nieukerken E van, Zarucchi J, Penev L (Eds) Species 2000 &amp; ITIS Catalogue of Life, 2019 Annual Checklist. Species 2000: Naturalis, Leiden. ISSN 2405-884X. <ext-link xlink:type="simple" ext-link-type="uri" xlink:href="http://www.catalogueoflife.org/annual-checklist/2019">www.catalogueoflife.org/annual-checklist/2019</ext-link></mixed-citation></ref><ref id="B6"><mixed-citation xmlns:xlink="http://www.w3.org/1999/xlink" xlink:type="simple"><person-group><name name-style="western"><surname>Bousquet</surname><given-names>Y</given-names></name><name name-style="western"><surname>Bouchard</surname><given-names>P</given-names></name><name name-style="western"><surname>Davies</surname><given-names>A</given-names></name><name name-style="western"><surname>Sikes</surname><given-names>DS</given-names></name></person-group> (<year>2013</year>) <source>Checklist of Beetles (<tp:taxon-name><tp:taxon-name-part taxon-name-part-type="order">Coleoptera</tp:taxon-name-part></tp:taxon-name>) of Canada and Alaska.</source><publisher-name>Pensoft</publisher-name>, <publisher-loc>Sofia</publisher-loc>, <size units="page">402 pp</size>. <ext-link xlink:type="simple" ext-link-type="doi" xlink:href="10.3897/zookeys.360.4742">https://doi.org/10.3897/zookeys.360.4742</ext-link></mixed-citation></ref><ref id="B54"><mixed-citation xmlns:xlink="http://www.w3.org/1999/xlink" xlink:type="simple"><person-group><name name-style="western"><surname>Muona</surname><given-names>J</given-names></name></person-group> (<year>1984</year>) <article-title>Review of the Palearctic <tp:taxon-name><tp:taxon-name-part taxon-name-part-type="subfamily">Aleocharinae</tp:taxon-name-part></tp:taxon-name> also occurring in North America (<tp:taxon-name><tp:taxon-name-part taxon-name-part-type="order">Coleoptera</tp:taxon-name-part></tp:taxon-name>: <tp:taxon-name><tp:taxon-name-part taxon-name-part-type="family">Staphylinidae</tp:taxon-name-part></tp:taxon-name>).</article-title><source>Entomologica Scandinavica</source><volume>15</volume>: <fpage>227</fpage>–<lpage>231</lpage>. <ext-link xlink:type="simple" ext-link-type="doi" xlink:href="10.1163/187631284X00190">https://doi.org/10.1163/187631284X00190</ext-link></mixed-citation></ref></ref-list></tp:taxon-treatment>
