# Supplementary material for: Integrative taxonomy of Nearctic and Palaearctic Aleocharinae: new species, synonymies, and records (Coleoptera, Staphylinidae)
Source: Zookeys. 2021 May 31;1041:27–99. doi: 10.3897/zookeys.1041.64460 (PMC8184736; doi:10.3897/zookeys.1041.64460)
Supplement: XML Treatment for Philhygra pseudolaevicollis [file zookeys.1041.64460-treatment31.xml]

<!DOCTYPE tp:taxon-treatment
  PUBLIC "-//TaxonX//DTD Taxonomic Treatment Publishing DTD v0 20100105//EN" "tax-treatment-NSO.dtd">
<tp:taxon-treatment xmlns:tp="http://www.plazi.org/taxpub"><tp:treatment-meta><kwd-group><label>Taxon classification</label><kwd><named-content xmlns:xlink="http://www.w3.org/1999/xlink" content-type="kingdom">Animalia</named-content></kwd><kwd><named-content xmlns:xlink="http://www.w3.org/1999/xlink" content-type="order">Coleoptera</named-content></kwd><kwd><named-content xmlns:xlink="http://www.w3.org/1999/xlink" content-type="family">Staphylinidae</named-content></kwd></kwd-group><mixed-citation publication-type="journal"><person-group><name><surname>Brunke</surname><given-names>Adam J.</given-names></name><name><surname>Pentinsaari</surname><given-names>Mikko</given-names></name><name><surname>Klimaszewski</surname><given-names>Jan</given-names></name></person-group><article-title>Integrative taxonomy of Nearctic and Palaearctic <tp:taxon-name><tp:taxon-name-part taxon-name-part-type="subfamily">Aleocharinae</tp:taxon-name-part></tp:taxon-name>: new species, synonymies, and records (<tp:taxon-name><tp:taxon-name-part taxon-name-part-type="order">Coleoptera</tp:taxon-name-part></tp:taxon-name>, <tp:taxon-name><tp:taxon-name-part taxon-name-part-type="family">Staphylinidae</tp:taxon-name-part></tp:taxon-name>)</article-title><source>Zookeys</source><day>31</day><month>5</month><year>2021</year><volume>1041</volume><fpage>27</fpage><lpage>99</lpage><pub-id pub-id-type="doi">10.3897/zookeys.1041.64460</pub-id></mixed-citation></tp:treatment-meta><tp:nomenclature><tp:taxon-name><object-id xmlns:xlink="http://www.w3.org/1999/xlink" content-type="arpha" xlink:type="simple">3C47DBC7-7186-5657-8D36-0DA42F3B1270</object-id>
              <tp:taxon-name-part taxon-name-part-type="genus" reg="Philhygra">Philhygra</tp:taxon-name-part>
              <tp:taxon-name-part taxon-name-part-type="species" reg="pseudolaevicollis">pseudolaevicollis</tp:taxon-name-part>
              <object-id xmlns:xlink="http://www.w3.org/1999/xlink" content-type="zoobank" xlink:type="simple">http://zoobank.org/7D087111-AC74-4D0C-851D-801BA3206497</object-id>
            </tp:taxon-name><tp:taxon-authority>Klimaszewski, Brunke &amp; Pentinsaari</tp:taxon-authority><tp:taxon-status xmlns:xlink="http://www.w3.org/1999/xlink" xlink:type="simple">sp. nov.</tp:taxon-status><xref ref-type="fig" rid="F35">Fig. 35A–G</xref></tp:nomenclature><tp:treatment-sec sec-type="type material" id="SECID0E6JEK"><title>Type material.</title><p><bold><italic>Holotype</italic> (male) (<named-content xmlns:xlink="http://www.w3.org/1999/xlink" content-type="dwc:institutional_code" xlink:type="simple">CNC</named-content>)</bold>: NEW BRUNSWICK. YORK CO: New Maryland, Charters Settlement, <named-content xmlns:xlink="http://www.w3.org/1999/xlink" content-type="dwc:verbatimCoordinates" xlink:type="simple"><named-content content-type="geo-json" specific-use="{&#34;type&#34;:&#34;Point&#34;,&#34;coordinates&#34;:[-66.744500,45.834100]}" id="NCID0ESKEK" xlink:type="simple">45.8341°N, 66.7445°W</named-content></named-content>, 22 April 2005, R.P. Webster coll. / mature spruce and cedar forest, seepage area, in saturated sphagnum and leaf litter / HOLOTYPE <italic><tp:taxon-name><tp:taxon-name-part taxon-name-part-type="genus" reg="Philhygra">Philhygra</tp:taxon-name-part> <tp:taxon-name-part taxon-name-part-type="species" reg="pseudolaevicollis">pseudolaevicollis</tp:taxon-name-part></tp:taxon-name></italic> Klimaszewski, Brunke &amp; Pentinsaari sp. nov., des. Klimaszewski 2021 [red printed label]. <bold><italic>Paratypes</italic> (12: <abbrev xmlns:xlink="http://www.w3.org/1999/xlink" content-type="institution" xlink:title="Laurentian Forestry Centre, Québec, Quebec, Canada" id="ABBRID0EFLEK" xlink:type="simple">LFC</abbrev>, <named-content xmlns:xlink="http://www.w3.org/1999/xlink" content-type="dwc:institutional_code" xlink:type="simple">CNC</named-content>)</bold>: same data as holotype (1 male, <named-content xmlns:xlink="http://www.w3.org/1999/xlink" content-type="dwc:institutional_code" xlink:type="simple">CNC</named-content>). <bold>Canada, New Brunswick</bold>, York Co., New Maryland, Charters Settlement, <named-content xmlns:xlink="http://www.w3.org/1999/xlink" content-type="dwc:verbatimCoordinates" xlink:type="simple"><named-content content-type="geo-json" specific-use="{&#34;type&#34;:&#34;Point&#34;,&#34;coordinates&#34;:[-66.741000,45.833100]}" id="NCID0E1LEK" xlink:type="simple">45.8331°N, 66.7410°W</named-content></named-content>, 14.04.2005, mixed forest in litter and sphagnum, R.P. Webster (1 male, <abbrev xmlns:xlink="http://www.w3.org/1999/xlink" content-type="institution" xlink:title="Laurentian Forestry Centre, Québec, Quebec, Canada" id="ABBRID0E6LEK" xlink:type="simple">LFC</abbrev>); York Co., New Maryland, Charters Settlement, <named-content xmlns:xlink="http://www.w3.org/1999/xlink" content-type="dwc:verbatimCoordinates" xlink:type="simple"><named-content content-type="geo-json" specific-use="{&#34;type&#34;:&#34;Point&#34;,&#34;coordinates&#34;:[-66.730800,45.839000]}" id="NCID0EHMEK" xlink:type="simple">45.8390°N, 66.7308°W</named-content></named-content>, 18.04.2005, mixed forest under bark, R.P. Webster (1 male, <abbrev xmlns:xlink="http://www.w3.org/1999/xlink" content-type="institution" xlink:title="Laurentian Forestry Centre, Québec, Quebec, Canada" id="ABBRID0EMMEK" xlink:type="simple">LFC</abbrev>); York Co., New Maryland, Charters Settlement, <named-content xmlns:xlink="http://www.w3.org/1999/xlink" content-type="dwc:verbatimCoordinates" xlink:type="simple"><named-content content-type="geo-json" specific-use="{&#34;type&#34;:&#34;Point&#34;,&#34;coordinates&#34;:[-66.727900,45.842800]}" id="NCID0EUMEK" xlink:type="simple">45.8428°N, 66.7279°W</named-content></named-content>, 20.04.2005, mixed forest small sedge marsh in moist grass litter and sphagnum, R.P. Webster (2 females, <abbrev xmlns:xlink="http://www.w3.org/1999/xlink" content-type="institution" xlink:title="Laurentian Forestry Centre, Québec, Quebec, Canada" id="ABBRID0EZMEK" xlink:type="simple">LFC</abbrev>, 1 female <named-content xmlns:xlink="http://www.w3.org/1999/xlink" content-type="dwc:institutional_code" xlink:type="simple">CNC</named-content>); York Co., New Maryland, Charters Settlement, mixed forest, near small shaded brook, in leaf litter and moss, 9.05.2005, R.P. Webster (1 female, <named-content xmlns:xlink="http://www.w3.org/1999/xlink" content-type="dwc:institutional_code" xlink:type="simple">CNC</named-content>); York Co., Canterbury Trail to Browns Mtn. Fen, <named-content xmlns:xlink="http://www.w3.org/1999/xlink" content-type="dwc:verbatimCoordinates" xlink:type="simple"><named-content content-type="geo-json" specific-use="{&#34;type&#34;:&#34;Point&#34;,&#34;coordinates&#34;:[-67.627300,45.897800]}" id="NCID0ELNEK" xlink:type="simple">45.8978°N, 67.6273°W</named-content></named-content>, mature cedar forest near stream, sifting leaf litter, 02.05.2005, M. Giguere and R. Webster (1 male, <named-content xmlns:xlink="http://www.w3.org/1999/xlink" content-type="dwc:institutional_code" xlink:type="simple">CNC</named-content>); Northumberland Co., Goodfellow Brook Protected Area, <named-content xmlns:xlink="http://www.w3.org/1999/xlink" content-type="dwc:verbatimCoordinates" xlink:type="simple"><named-content content-type="geo-json" specific-use="{&#34;type&#34;:&#34;Point&#34;,&#34;coordinates&#34;:[-65.379600,46.894300]}" id="NCID0EYNEK" xlink:type="simple">46.8943°N, 65.3796°W</named-content></named-content>, old growth, wet eastern cedar swamp, in litter and moss on hummocks, near water, 23.05.2007, R.P. Webster (1 female, <named-content xmlns:xlink="http://www.w3.org/1999/xlink" content-type="dwc:institutional_code" xlink:type="simple">CNC</named-content>). <bold>Quebec</bold>, Scotstown, 28.04.2008, C. Levesque, Barcode sample, BCO1 vial #X16, 26.05.2010, R. Civade (1 male, <abbrev xmlns:xlink="http://www.w3.org/1999/xlink" content-type="institution" xlink:title="Laurentian Forestry Centre, Québec, Quebec, Canada" id="ABBRID0EEOEK" xlink:type="simple">LFC</abbrev>). <bold>Ontario</bold>, Nipissing Co., Algonquin Prov. Park near Brent, 19.08.1980, R. Baranowski (1 female, <abbrev xmlns:xlink="http://www.w3.org/1999/xlink" content-type="institution" xlink:title="Laurentian Forestry Centre, Québec, Quebec, Canada" id="ABBRID0ELOEK" xlink:type="simple">LFC</abbrev>); same except: 21.08.1980 (1 male, <abbrev xmlns:xlink="http://www.w3.org/1999/xlink" content-type="institution" xlink:title="Laurentian Forestry Centre, Québec, Quebec, Canada" id="ABBRID0EQOEK" xlink:type="simple">LFC</abbrev>).</p></tp:treatment-sec><tp:treatment-sec sec-type="Non-types" id="SECID0EVOEK"><title>Non-types</title><p><bold>(DNA-barcoded specimens). Canada: New Brunswick</bold>: Restigouche Co., 9 km S of Saint Arthur, <named-content xmlns:xlink="http://www.w3.org/1999/xlink" content-type="dwc:verbatimCoordinates" xlink:type="simple"><named-content content-type="geo-json" specific-use="{&#34;type&#34;:&#34;Point&#34;,&#34;coordinates&#34;:[-66.756000,47.818000]}" id="NCID0EAPEK" xlink:type="simple">47.818, -66.756</named-content></named-content>, eastern white cedar swamp, in moss and litter near small ponds, 14.VI.2006, R.P. Webster (1, <abbrev xmlns:xlink="http://www.w3.org/1999/xlink" content-type="institution" xlink:title="Personal collection of Reginald P. Webster, Charters Settlement, New Brunswick, Canada" id="ABBRID0EFPEK" xlink:type="simple">cRW</abbrev>).</p></tp:treatment-sec><tp:treatment-sec sec-type="etymology" id="SECID0EKPEK"><title>Etymology.</title><p>Prefix -<italic>pseudo</italic> meaning false/not genuine, added to the sibling species name <italic><tp:taxon-name><tp:taxon-name-part taxon-name-part-type="genus" reg="Philhygra">P.</tp:taxon-name-part> <tp:taxon-name-part taxon-name-part-type="species" reg="laevicollis">laevicollis</tp:taxon-name-part></tp:taxon-name></italic> (Mäklin).</p></tp:treatment-sec><tp:treatment-sec sec-type="diagnosis" id="SECID0E4PEK"><title>Diagnosis.</title><p>This species is similar externally and genitally to <italic><tp:taxon-name><tp:taxon-name-part taxon-name-part-type="genus" reg="Philhygra">P.</tp:taxon-name-part> <tp:taxon-name-part taxon-name-part-type="species" reg="laevicollis">laevicollis</tp:taxon-name-part></tp:taxon-name></italic> but may be distinguished from it by the following combination of characters: body on average narrower, antennomeres 6–7 more elongate (Fig. <xref ref-type="fig" rid="F35">35A</xref>), ventral margin of tubus of the median lobe of aedeagus straight apically (Fig. <xref ref-type="fig" rid="F35">35B</xref>) (sinuate in <italic><tp:taxon-name><tp:taxon-name-part taxon-name-part-type="genus" reg="Philhygra">P.</tp:taxon-name-part> <tp:taxon-name-part taxon-name-part-type="species" reg="laevicollis">laevicollis</tp:taxon-name-part></tp:taxon-name></italic>, Fig. <xref ref-type="fig" rid="F33">33B</xref>), apical sclerites of internal sac without large spike-like projections (Fig. <xref ref-type="fig" rid="F35">35B</xref>).</p><fig id="F35" position="float" orientation="portrait"><object-id xmlns:xlink="http://www.w3.org/1999/xlink" content-type="doi" xlink:type="simple">10.3897/zookeys.1041.64460.figure35</object-id><object-id xmlns:xlink="http://www.w3.org/1999/xlink" content-type="arpha" xlink:type="simple">109C3110-3680-5A15-8AD2-3F4950549ECE</object-id><label>Figure 35.</label><caption><p><italic><tp:taxon-name><tp:taxon-name-part taxon-name-part-type="genus" reg="Philhygra">Philhygra</tp:taxon-name-part> <tp:taxon-name-part taxon-name-part-type="species" reg="pseudolaevicollis">pseudolaevicollis</tp:taxon-name-part></tp:taxon-name></italic> Klimaszewski, Brunke &amp; Pentinsaari, sp. nov. <bold>A</bold> habitus <bold>B</bold> median lobe of aedeagus in lateral view <bold>C</bold> female pygidium <bold>D</bold> male tergite VIII <bold>E</bold> male sternite VIII <bold>F</bold> female tergite VIII <bold>G</bold> female sternite VIII. Scale bars: 1 mm (<bold>A</bold>); 0.2 mm (<bold>B–G</bold>). Illustrations after <xref ref-type="bibr" rid="B39">Klimaszewski et al. (2018)</xref>, reproduced with permission.</p></caption><graphic xmlns:xlink="http://www.w3.org/1999/xlink" xlink:href="zookeys-1041-027-g035.jpg" position="float" orientation="portrait" xlink:type="simple" id="oo_550300.jpg"><uri content-type="original_file" xlink:type="simple">https://binary.pensoft.net/fig/550300</uri></graphic></fig></tp:treatment-sec><tp:treatment-sec sec-type="description" id="SECID0EXSEK"><title>Description.</title><p>Body narrowly subparallel, moderately flattened, length 3.0–4.2 mm; colour dark brown, elytra dark brownish to brownish yellow, except for darker scutellar area and paler legs, basal antennomeres rust-brown (Fig. <xref ref-type="fig" rid="F35">35A</xref>); integument moderately glossy, forebody sparsely punctate and pubescent, with pubescence long, punctation fine, microsculpture distinct and consisting of round and slightly convex meshes; head slightly elongate, round, ca. as wide as pronotum, eyes as long as genae in dorsal view, postocular carina strong basally, diffuse apically; antennae slender, at least as long as pronotum and elytra combined, antennomeres 1–3 strongly elongate, 6 and 7 slightly elongate, 8 and 9 slightly elongate or subquadrate, and terminal one as long as two preceding antennomeres combined; pronotum slightly transverse, impressed medially, arcuate laterally and basally, pubescence sparse, hypomeron visible almost for entire length of pronotum; elytra transverse, broader than pronotum; abdomen subparallel. MALE. Tergite VIII slightly transverse, arcuate apically (Fig. <xref ref-type="fig" rid="F35">35D</xref>); sternite VIII highly elongate, rounded apically and with wide distance between antecostal suture and base of disc (Fig. <xref ref-type="fig" rid="F35">35E</xref>); median lobe of aedeagus with moderate-sized bulbus, tubus short, ventral margin arcuate basally and straight apically, tubus narrowly triangular at apex in lateral view (Fig. <xref ref-type="fig" rid="F35">35B</xref>); internal sac sclerites without spike-like projections, complex as illustrated (Fig. <xref ref-type="fig" rid="F35">35B</xref>); in dorsal view bulbus roughly oval, tubus short, triangular apically. FEMALE. Tergite VIII transverse and truncate apically (Fig. <xref ref-type="fig" rid="F35">35F</xref>); sternite VIII rounded apically, apex slightly produced, distance between antecostal suture and base of disc wide (Fig. <xref ref-type="fig" rid="F35">35G</xref>); pygidium as illustrated, with weakly sclerotized central plate, slightly broader than in <italic><tp:taxon-name><tp:taxon-name-part taxon-name-part-type="genus" reg="Philhygra">P.</tp:taxon-name-part> <tp:taxon-name-part taxon-name-part-type="species" reg="laevicollis">laevicollis</tp:taxon-name-part></tp:taxon-name></italic> (Fig. <xref ref-type="fig" rid="F35">35C</xref>); spermatheca not illustrated, minute with short sac-shaped capsule without apical invagination and with short narrow stem.</p></tp:treatment-sec><tp:treatment-sec sec-type="distribution" id="SECID0EIUEK"><title>Distribution.</title><p><bold>Origin.</bold> Nearctic. <bold>Canada</bold>: NB, NS, ON, QC.</p></tp:treatment-sec><tp:treatment-sec sec-type="Bionomics" id="SECID0ESUEK"><title>Bionomics.</title><p>This species has been recorded from various wetland and riparian habitats in NB: in moss and leaf litter near brook and in litter, grasses, and moss on hummocks in old-growth eastern white cedar swamps and a wet alder swamp, in moist leaves along vernal pond margins in various mixed forests, and a red oak/red maple forest; also from pitfall traps in regenerating red spruce forests (NB) and from vernal pool litter in ON (summarized by <xref ref-type="bibr" rid="B39">Klimaszewski et al. 2018</xref>). <bold>Collecting period</bold>: IV-V, VIII. <bold>Collecting method</bold>: sifting leaf litter, grasses, and moss, under bark (probably overwintering).</p></tp:treatment-sec><tp:treatment-sec sec-type="comments" id="SECID0EAVEK"><title>Comments.</title><p>Although they were not re-examined here, the specimens reported by <xref ref-type="bibr" rid="B50">Majka and Klimaszewski (2008)</xref> as <italic><tp:taxon-name><tp:taxon-name-part taxon-name-part-type="genus" reg="Philhygra">P.</tp:taxon-name-part> <tp:taxon-name-part taxon-name-part-type="species" reg="laevicollis">laevicollis</tp:taxon-name-part></tp:taxon-name></italic>, certainly belong to <italic><tp:taxon-name><tp:taxon-name-part taxon-name-part-type="genus" reg="Philhygra">P.</tp:taxon-name-part> <tp:taxon-name-part taxon-name-part-type="species" reg="pseudolaevicollis">pseudolaevicollis.</tp:taxon-name-part></tp:taxon-name></italic> This species is very similar externally and genitally to <italic><tp:taxon-name><tp:taxon-name-part taxon-name-part-type="genus" reg="Philhygra">P.</tp:taxon-name-part> <tp:taxon-name-part taxon-name-part-type="species" reg="laevicollis">laevicollis</tp:taxon-name-part></tp:taxon-name></italic> occurring in western North America (AK, AB, BC, WA). Previously, it was tentatively identified as <italic><tp:taxon-name><tp:taxon-name-part taxon-name-part-type="genus" reg="Philhygra">P.</tp:taxon-name-part> <tp:taxon-name-part taxon-name-part-type="species" reg="laevicollis">laevicollis</tp:taxon-name-part></tp:taxon-name></italic> pending additional study (e.g., Klimaszewski et al. 2005; <xref ref-type="bibr" rid="B41">Klimaszewski et al. 2020</xref>). The present evidence from DNA barcodes (8.5% divergence between the eastern and western specimens) and morphology of the aedeagus revealed that eastern and western populations represent two distinct, cryptic species. The single barcoded specimen of <italic><tp:taxon-name><tp:taxon-name-part taxon-name-part-type="genus" reg="Philhygra">P.</tp:taxon-name-part> <tp:taxon-name-part taxon-name-part-type="species" reg="pseudolaevicollis">pseudolaevicollis</tp:taxon-name-part></tp:taxon-name></italic> produced a 407 bp sequence and therefore, no BIN has been generated.</p></tp:treatment-sec><tp:treatment-sec><!--Section generated to contain objects referenced in tp:taxon-treatment.--><fig id="F33" position="float" orientation="portrait"><object-id xmlns:xlink="http://www.w3.org/1999/xlink" content-type="doi" xlink:type="simple">10.3897/zookeys.1041.64460.figure33</object-id><object-id xmlns:xlink="http://www.w3.org/1999/xlink" content-type="arpha" xlink:type="simple">7B962CE2-AB24-582A-809C-05BF06159725</object-id><label>Figure 33.</label><caption><p><italic><tp:taxon-name><tp:taxon-name-part taxon-name-part-type="genus" reg="Philhygra">Philhygra</tp:taxon-name-part> <tp:taxon-name-part taxon-name-part-type="species" reg="laevicollis">laevicollis</tp:taxon-name-part></tp:taxon-name></italic> (Mäklin) <bold>A</bold> habitus <bold>B</bold> median lobe of aedeagus in lateral view <bold>C</bold> median lobe of aedeagus in ventral view <bold>D, E</bold> female pygidium <bold>F</bold> male tergite VIII <bold>G</bold> male sternite VIII <bold>H</bold> female tergite VIII <bold>I</bold> female sternite VIII. <bold>A, B, E–H</bold> after <xref ref-type="bibr" rid="B41">Klimaszewski et al. (2020)</xref>, used with permission <bold>C, D</bold> after Klimaszewski and Winchester (2002).Scale bars: 1 mm (<bold>A</bold>); 0.2 mm (<bold>B–I</bold>).</p></caption><graphic xmlns:xlink="http://www.w3.org/1999/xlink" xlink:href="zookeys-1041-027-g033.jpg" position="float" orientation="portrait" xlink:type="simple" id="oo_550298.jpg"><uri content-type="original_file" xlink:type="simple">https://binary.pensoft.net/fig/550298</uri></graphic></fig></tp:treatment-sec><ref-list><ref id="B39"><mixed-citation xmlns:xlink="http://www.w3.org/1999/xlink" xlink:type="simple"><person-group><name name-style="western"><surname>Klimaszewski</surname><given-names>J</given-names></name><name name-style="western"><surname>Webster</surname><given-names>R</given-names></name><name name-style="western"><surname>Langor</surname><given-names>D</given-names></name><name name-style="western"><surname>Brunke</surname><given-names>AJ</given-names></name><name name-style="western"><surname>Davies</surname><given-names>A</given-names></name><name name-style="western"><surname>Bourdon</surname><given-names>C</given-names></name><name name-style="western"><surname>Labrecque</surname><given-names>M</given-names></name><name name-style="western"><surname>Newton</surname><given-names>AF</given-names></name><name name-style="western"><surname>Dorval</surname><given-names>J-A</given-names></name><name name-style="western"><surname>Frank</surname><given-names>JH</given-names></name></person-group> (<year>2018</year>) <source>Aleocharine rove beetles of Eastern Canada (<tp:taxon-name><tp:taxon-name-part taxon-name-part-type="order">Coleoptera</tp:taxon-name-part></tp:taxon-name>, <tp:taxon-name><tp:taxon-name-part taxon-name-part-type="family">Staphylinidae</tp:taxon-name-part></tp:taxon-name>, <tp:taxon-name><tp:taxon-name-part taxon-name-part-type="subfamily">Aleocharinae</tp:taxon-name-part></tp:taxon-name>): a glimpse of megadiversity.</source><publisher-name>Springer Nature</publisher-name>, <publisher-loc>Cham</publisher-loc>, <size units="page">902 pp</size>. <ext-link xlink:type="simple" ext-link-type="doi" xlink:href="10.1007/978-3-319-77344-5">https://doi.org/10.1007/978-3-319-77344-5</ext-link></mixed-citation></ref><ref id="B41"><mixed-citation xmlns:xlink="http://www.w3.org/1999/xlink" xlink:type="simple"><person-group><name name-style="western"><surname>Klimaszewski</surname><given-names>J</given-names></name><name name-style="western"><surname>Hoebeke</surname><given-names>ER</given-names></name><name name-style="western"><surname>Godin</surname><given-names>B</given-names></name><name name-style="western"><surname>Davies</surname><given-names>A</given-names></name><name name-style="western"><surname>Perry</surname><given-names>KI</given-names></name><name name-style="western"><surname>Bourdon</surname><given-names>C</given-names></name><name name-style="western"><surname>Winchester</surname><given-names>N</given-names></name></person-group> (<year>2020</year>) <source>Aleocharine rove beetles of British Columbia: a hotspot of Canadian biodiversity (<tp:taxon-name><tp:taxon-name-part taxon-name-part-type="order">Coleoptera</tp:taxon-name-part></tp:taxon-name>, <tp:taxon-name><tp:taxon-name-part taxon-name-part-type="family">Staphylinidae</tp:taxon-name-part></tp:taxon-name>).</source><publisher-name>Springer</publisher-name>, <publisher-loc>Cham</publisher-loc>, <size units="page">631 pp</size>. <ext-link xlink:type="simple" ext-link-type="doi" xlink:href="10.1007/978-3-030-36174-7">https://doi.org/10.1007/978-3-030-36174-7</ext-link></mixed-citation></ref><ref id="B50"><mixed-citation xmlns:xlink="http://www.w3.org/1999/xlink" xlink:type="simple"><person-group><name name-style="western"><surname>Majka</surname><given-names>CG</given-names></name><name name-style="western"><surname>Klimaszewski</surname><given-names>J</given-names></name></person-group> (<year>2008</year>) <article-title>New records of Canadian <tp:taxon-name><tp:taxon-name-part taxon-name-part-type="subfamily">Aleocharinae</tp:taxon-name-part></tp:taxon-name> (<tp:taxon-name><tp:taxon-name-part taxon-name-part-type="order">Coleoptera</tp:taxon-name-part></tp:taxon-name>: <tp:taxon-name><tp:taxon-name-part taxon-name-part-type="family">Staphylinidae</tp:taxon-name-part></tp:taxon-name>).</article-title> In: <person-group><name name-style="western"><surname>Majka</surname><given-names>CG</given-names></name><name name-style="western"><surname>Klimaszewski</surname><given-names>J</given-names></name></person-group> (<role>Eds</role>) <issue-title>Biodiversity, biosystematics, and ecology of Canadian Coleoptera.</issue-title><source>ZooKeys</source><volume>2</volume>: <fpage>85</fpage>–<lpage>114</lpage>. <ext-link xlink:type="simple" ext-link-type="doi" xlink:href="10.3897/zookeys.2.7">https://doi.org/10.3897/zookeys.2.7</ext-link></mixed-citation></ref></ref-list></tp:taxon-treatment>
