# Supplementary material for: Integrative taxonomy of Nearctic and Palaearctic Aleocharinae: new species, synonymies, and records (Coleoptera, Staphylinidae)
Source: Zookeys. 2021 May 31;1041:27–99. doi: 10.3897/zookeys.1041.64460 (PMC8184736; doi:10.3897/zookeys.1041.64460)
Supplement: XML Treatment for Trichiusa robustula [file zookeys.1041.64460-treatment32.xml]

<!DOCTYPE tp:taxon-treatment
  PUBLIC "-//TaxonX//DTD Taxonomic Treatment Publishing DTD v0 20100105//EN" "tax-treatment-NSO.dtd">
<tp:taxon-treatment xmlns:tp="http://www.plazi.org/taxpub"><tp:treatment-meta><kwd-group><label>Taxon classification</label><kwd><named-content xmlns:xlink="http://www.w3.org/1999/xlink" content-type="kingdom">Animalia</named-content></kwd><kwd><named-content xmlns:xlink="http://www.w3.org/1999/xlink" content-type="order">Coleoptera</named-content></kwd><kwd><named-content xmlns:xlink="http://www.w3.org/1999/xlink" content-type="family">Staphylinidae</named-content></kwd></kwd-group><mixed-citation publication-type="journal"><person-group><name><surname>Brunke</surname><given-names>Adam J.</given-names></name><name><surname>Pentinsaari</surname><given-names>Mikko</given-names></name><name><surname>Klimaszewski</surname><given-names>Jan</given-names></name></person-group><article-title>Integrative taxonomy of Nearctic and Palaearctic <tp:taxon-name><tp:taxon-name-part taxon-name-part-type="subfamily">Aleocharinae</tp:taxon-name-part></tp:taxon-name>: new species, synonymies, and records (<tp:taxon-name><tp:taxon-name-part taxon-name-part-type="order">Coleoptera</tp:taxon-name-part></tp:taxon-name>, <tp:taxon-name><tp:taxon-name-part taxon-name-part-type="family">Staphylinidae</tp:taxon-name-part></tp:taxon-name>)</article-title><source>Zookeys</source><day>31</day><month>5</month><year>2021</year><volume>1041</volume><fpage>27</fpage><lpage>99</lpage><pub-id pub-id-type="doi">10.3897/zookeys.1041.64460</pub-id></mixed-citation></tp:treatment-meta><tp:nomenclature><tp:taxon-name><object-id xmlns:xlink="http://www.w3.org/1999/xlink" content-type="arpha" xlink:type="simple">3DA98EAA-0B4A-5E7E-80FB-E1B0A447C7B9</object-id>
              <tp:taxon-name-part taxon-name-part-type="genus" reg="Trichiusa">Trichiusa</tp:taxon-name-part>
              <tp:taxon-name-part taxon-name-part-type="species" reg="robustula">robustula</tp:taxon-name-part>
              <object-id xmlns:xlink="http://www.w3.org/1999/xlink" xlink:type="simple">BOLD:AAY6555</object-id>
            </tp:taxon-name><tp:taxon-authority>Casey, 1893</tp:taxon-authority><xref ref-type="fig" rid="F36">Fig. 36A–I</xref><tp:nomenclature-citation-list><tp:nomenclature-citation><tp:taxon-name>
                  <tp:taxon-name-part taxon-name-part-type="genus" reg="Trichiusa">Trichiusa</tp:taxon-name-part> <tp:taxon-name-part taxon-name-part-type="species" reg="robustula">robustula</tp:taxon-name-part></tp:taxon-name><comment>Casey, 1893</comment></tp:nomenclature-citation><tp:nomenclature-citation><tp:taxon-name>
                  <tp:taxon-name-part taxon-name-part-type="genus" reg="Trichiusa">Trichiusa</tp:taxon-name-part> <tp:taxon-name-part taxon-name-part-type="species" reg="immigrata">immigrata</tp:taxon-name-part></tp:taxon-name><comment>Lohse, 1984, syn. nov.</comment></tp:nomenclature-citation></tp:nomenclature-citation-list></tp:nomenclature><tp:treatment-sec sec-type="material" id="SECID0ELZEK"><title>Material</title><p><bold>(DNA-barcoded specimens). Austria</bold>: Innervillgraten, Arntal, <named-content xmlns:xlink="http://www.w3.org/1999/xlink" content-type="dwc:verbatimCoordinates" xlink:type="simple"><named-content content-type="geo-json" specific-use="{&#34;type&#34;:&#34;Point&#34;,&#34;coordinates&#34;:[12.334800,46.836200]}" id="NCID0EWZEK" xlink:type="simple">46.8362, 12.3348</named-content></named-content>, mountain forest and alpine pastures, car net, 25.VIII.2013, GBOL-Team <named-content xmlns:xlink="http://www.w3.org/1999/xlink" content-type="dwc:institutional_code" xlink:type="simple">ZFMK</named-content> (1, <named-content xmlns:xlink="http://www.w3.org/1999/xlink" content-type="dwc:institutional_code" xlink:type="simple">ZFMK</named-content>). <bold>Germany</bold>: Nuernberg, N Flughafen, <named-content xmlns:xlink="http://www.w3.org/1999/xlink" content-type="dwc:verbatimCoordinates" xlink:type="simple"><named-content content-type="geo-json" specific-use="{&#34;type&#34;:&#34;Point&#34;,&#34;coordinates&#34;:[11.078900,49.500600]}" id="NCID0EK1EK" xlink:type="simple">49.5006, 11.0789</named-content></named-content>, sifting compost, date not provided, GBOL-Team <named-content xmlns:xlink="http://www.w3.org/1999/xlink" content-type="dwc:institutional_code" xlink:type="simple">ZFMK</named-content> (1, <named-content xmlns:xlink="http://www.w3.org/1999/xlink" content-type="dwc:institutional_code" xlink:type="simple">ZFMK</named-content>); Schoenau/Hoersel, W, Gewerbegebiet, <named-content xmlns:xlink="http://www.w3.org/1999/xlink" content-type="dwc:verbatimCoordinates" xlink:type="simple"><named-content content-type="geo-json" specific-use="{&#34;type&#34;:&#34;Point&#34;,&#34;coordinates&#34;:[10.421400,50.947000]}" id="NCID0E31EK" xlink:type="simple">50.947, 10.4214</named-content></named-content>, sifting compost, 25.VIII.2012, GBOL-Team <named-content xmlns:xlink="http://www.w3.org/1999/xlink" content-type="dwc:institutional_code" xlink:type="simple">ZFMK</named-content> (2, <named-content xmlns:xlink="http://www.w3.org/1999/xlink" content-type="dwc:institutional_code" xlink:type="simple">ZFMK</named-content>); Kahlenberg/Eisenach, Pferdekoppel, <named-content xmlns:xlink="http://www.w3.org/1999/xlink" content-type="dwc:verbatimCoordinates" xlink:type="simple"><named-content content-type="geo-json" specific-use="{&#34;type&#34;:&#34;Point&#34;,&#34;coordinates&#34;:[10.428700,50.946900]}" id="NCID0EO2EK" xlink:type="simple">50.9469, 10.4287</named-content></named-content>, in horse dung, 16.IX.2013, GBOL-Team <named-content xmlns:xlink="http://www.w3.org/1999/xlink" content-type="dwc:institutional_code" xlink:type="simple">ZFMK</named-content> (1, <named-content xmlns:xlink="http://www.w3.org/1999/xlink" content-type="dwc:institutional_code" xlink:type="simple">ZFMK</named-content>). <bold>Finland</bold>: Ka: Hamina, Meltti, <named-content xmlns:xlink="http://www.w3.org/1999/xlink" content-type="dwc:verbatimCoordinates" xlink:type="simple"><named-content content-type="geo-json" specific-use="{&#34;type&#34;:&#34;Point&#34;,&#34;coordinates&#34;:[27.201600,60.579800]}" id="NCID0EC3EK" xlink:type="simple">60.5798, 27.2016</named-content></named-content>, 12.X.2011, M. Pentinsaari (1, <named-content xmlns:xlink="http://www.w3.org/1999/xlink" content-type="dwc:institutional_code" xlink:type="simple">ZMUO</named-content>); Al: Mariehamn, Dalen, <named-content xmlns:xlink="http://www.w3.org/1999/xlink" content-type="dwc:verbatimCoordinates" xlink:type="simple"><named-content content-type="geo-json" specific-use="{&#34;type&#34;:&#34;Point&#34;,&#34;coordinates&#34;:[19.959500,60.070300]}" id="NCID0EP3EK" xlink:type="simple">60.0703, 19.9595</named-content></named-content>, 9.X.2011, M. Pentinsaari (2, <named-content xmlns:xlink="http://www.w3.org/1999/xlink" content-type="dwc:institutional_code" xlink:type="simple">ZMUO</named-content>). <bold>Canada: Ontario</bold>: Guelph, Division Street, <named-content xmlns:xlink="http://www.w3.org/1999/xlink" content-type="dwc:verbatimCoordinates" xlink:type="simple"><named-content content-type="geo-json" specific-use="{&#34;type&#34;:&#34;Point&#34;,&#34;coordinates&#34;:[-80.264400,43.554400]}" id="NCID0E53EK" xlink:type="simple">43.5544, -80.2644</named-content></named-content>, malaise trap, 14.VII.2010, A. Smith (1, <named-content xmlns:xlink="http://www.w3.org/1999/xlink" content-type="dwc:institutional_code" xlink:type="simple">CBG</named-content>); Chelsey, Chelsey District Community School, EQP-CLL-581, <named-content xmlns:xlink="http://www.w3.org/1999/xlink" content-type="dwc:verbatimCoordinates" xlink:type="simple"><named-content content-type="geo-json" specific-use="{&#34;type&#34;:&#34;Point&#34;,&#34;coordinates&#34;:[-81.096700,44.302800]}" id="NCID0EL4EK" xlink:type="simple">44.3028, -81.0967</named-content></named-content>, 281 m, malaise trap, 22.IX–3.X.2014, A. Grieve (1, <named-content xmlns:xlink="http://www.w3.org/1999/xlink" content-type="dwc:institutional_code" xlink:type="simple">CBG</named-content>); Guelph, Arboretum, Urban Organic Farm, <named-content xmlns:xlink="http://www.w3.org/1999/xlink" content-type="dwc:verbatimCoordinates" xlink:type="simple"><named-content content-type="geo-json" specific-use="{&#34;type&#34;:&#34;Point&#34;,&#34;coordinates&#34;:[-80.222000,43.538100]}" id="NCID0EY4EK" xlink:type="simple">43.5381, -80.222</named-content></named-content>, compost heaps/mouldy hay pile, 17.IX.2017, M. Pentinsaari (6, <named-content xmlns:xlink="http://www.w3.org/1999/xlink" content-type="dwc:institutional_code" xlink:type="simple">CBG</named-content>).</p></tp:treatment-sec><tp:treatment-sec sec-type="material" id="SECID0EC5EK"><title>Additional material</title><p><bold>(non-barcoded).</bold> Numerous dissected specimens from Denmark were examined in the collection of <abbrev xmlns:xlink="http://www.w3.org/1999/xlink" content-type="institution" xlink:title="Natural History Museum of Denmark, Copenhagen University, Copenhagen, Denmark" id="ABBRID0EK5EK" xlink:type="simple">NHMD</abbrev>.</p></tp:treatment-sec><tp:treatment-sec sec-type="distribution" id="SECID0EP5EK"><title>Distribution.</title><p><bold>Origin.</bold> Nearctic (adventive in Europe). <bold>Canada</bold>: ON, NB. <bold>United States</bold>: IA.</p></tp:treatment-sec><tp:treatment-sec sec-type="Bionomics" id="SECID0E25EK"><title>Bionomics.</title><p>In its native range, this species has been collected in a variety of decaying plant matter, especially near water. This species was also common in compost in NB. In Europe, this species has been collected from similar microhabitats including grass clippings and compost (<xref ref-type="bibr" rid="B15">Denton 1998</xref>; <xref ref-type="bibr" rid="B1">Anderson and Bryan 2012</xref>).</p></tp:treatment-sec><tp:treatment-sec sec-type="comments" id="SECID0EJ6EK"><title>Comments.</title><p><italic><tp:taxon-name><tp:taxon-name-part taxon-name-part-type="genus" reg="Trichiusa">Trichiusa</tp:taxon-name-part> <tp:taxon-name-part taxon-name-part-type="species" reg="robustula">robustula</tp:taxon-name-part></tp:taxon-name></italic> is a Nearctic species that is broadly distributed in eastern North America but not well collected. It was previously recognized under the synonym <italic><tp:taxon-name><tp:taxon-name-part taxon-name-part-type="genus" reg="Trichiusa">T.</tp:taxon-name-part> <tp:taxon-name-part taxon-name-part-type="species" reg="immigrata">immigrata</tp:taxon-name-part></tp:taxon-name></italic> Lohse in the West Palaearctic (Europe, Canary Islands, Madeira; <xref ref-type="bibr" rid="B55">Newton 2019</xref>), where it is adventive.</p><p>When describing his new species, <xref ref-type="bibr" rid="B46">Lohse (1984)</xref> noted that it must have originated from North America, since <italic><tp:taxon-name><tp:taxon-name-part taxon-name-part-type="genus" reg="Trichiusa">Trichiusa</tp:taxon-name-part></tp:taxon-name></italic> is otherwise endemic to that region. <xref ref-type="bibr" rid="B46">Lohse (1984)</xref> stated that <italic><tp:taxon-name><tp:taxon-name-part taxon-name-part-type="genus" reg="Trichiusa">T.</tp:taxon-name-part> <tp:taxon-name-part taxon-name-part-type="species" reg="immigrata">immigrata</tp:taxon-name-part></tp:taxon-name></italic> was compared with types of North American species described by <xref ref-type="bibr" rid="B12">Casey (1893)</xref>, but this taxon is a morphological and molecular match to <italic><tp:taxon-name><tp:taxon-name-part taxon-name-part-type="genus" reg="Trichiusa">T.</tp:taxon-name-part> <tp:taxon-name-part taxon-name-part-type="species" reg="robustula">robustula</tp:taxon-name-part></tp:taxon-name></italic>. Although most of the specimens collected in North America are bicolored (reddish/dark), study of extensive material from Denmark (NMHD) revealed a grade between fully dark brown to reddish/dark bicolored. <italic><tp:taxon-name><tp:taxon-name-part taxon-name-part-type="genus" reg="Trichiusa">Trichiusa</tp:taxon-name-part> <tp:taxon-name-part taxon-name-part-type="species" reg="robustula">robustula</tp:taxon-name-part></tp:taxon-name></italic> is distinctive for the shape of its spermatheca, which bears a rectangular capsule, and stem that has a single 180-degree bend followed by a twisted apical portion (Fig. <xref ref-type="fig" rid="F36">36C</xref>). The figure of the spermatheca in <xref ref-type="bibr" rid="B39">Klimaszewski et al. (2018)</xref> is atypical (Fig. <xref ref-type="fig" rid="F36">36C</xref>) and the original illustrations in <xref ref-type="bibr" rid="B9">Brunke et al. (2012)</xref>, reproduced here (Fig. <xref ref-type="fig" rid="F36">36D, E</xref>), better show these features.</p><fig id="F36" position="float" orientation="portrait"><object-id xmlns:xlink="http://www.w3.org/1999/xlink" content-type="doi" xlink:type="simple">10.3897/zookeys.1041.64460.figure36</object-id><object-id xmlns:xlink="http://www.w3.org/1999/xlink" content-type="arpha" xlink:type="simple">8ECE7837-9298-5DB2-9AD8-6326BC1260C0</object-id><label>Figure 36.</label><caption><p><italic><tp:taxon-name><tp:taxon-name-part taxon-name-part-type="genus" reg="Trichiusa">Trichiusa</tp:taxon-name-part> <tp:taxon-name-part taxon-name-part-type="species" reg="robustula">robustula</tp:taxon-name-part></tp:taxon-name></italic> Casey <bold>A</bold> habitus <bold>B</bold> median lobe of aedeagus in lateral view <bold>C–E</bold> spermatheca <bold>F</bold> male tergite VIII <bold>G</bold> male sternite VIII <bold>H</bold> female tergite VIII <bold>I</bold> female sternite VIII. <bold>A–C, F–I</bold> after <xref ref-type="bibr" rid="B69">Webster et al. (2016)</xref><bold>D, E</bold> after <xref ref-type="bibr" rid="B9">Brunke et al. 2012</xref>. Scale bars: 1 mm (<bold>A</bold>); 0.2 mm (<bold>B–I</bold>).</p></caption><graphic xmlns:xlink="http://www.w3.org/1999/xlink" xlink:href="zookeys-1041-027-g036.jpg" position="float" orientation="portrait" xlink:type="simple" id="oo_550301.jpg"><uri content-type="original_file" xlink:type="simple">https://binary.pensoft.net/fig/550301</uri></graphic></fig></tp:treatment-sec><ref-list><ref id="B69"><mixed-citation xmlns:xlink="http://www.w3.org/1999/xlink" xlink:type="simple"><person-group><name name-style="western"><surname>Webster</surname><given-names>R</given-names></name><name name-style="western"><surname>Klimaszewski</surname><given-names>J</given-names></name><name name-style="western"><surname>Bourdon</surname><given-names>C</given-names></name><name name-style="western"><surname>Sweeney</surname><given-names>J</given-names></name><name name-style="western"><surname>Hughes</surname><given-names>CC</given-names></name><name name-style="western"><surname>Labrecque</surname><given-names>M</given-names></name></person-group> (<year>2016</year>) <article-title>Further contributions to the <tp:taxon-name><tp:taxon-name-part taxon-name-part-type="subfamily">Aleocharinae</tp:taxon-name-part></tp:taxon-name> (<tp:taxon-name><tp:taxon-name-part taxon-name-part-type="order">Coleoptera</tp:taxon-name-part></tp:taxon-name>, <tp:taxon-name><tp:taxon-name-part taxon-name-part-type="family">Staphylinidae</tp:taxon-name-part></tp:taxon-name>) fauna of New Brunswick and Canada including descriptions of 27 new species.</article-title><source>ZooKeys</source><volume>573</volume>: <fpage>85</fpage>–<lpage>216</lpage>. <ext-link xlink:type="simple" ext-link-type="doi" xlink:href="10.3897/zookeys.573.7016">https://doi.org/10.3897/zookeys.573.7016</ext-link></mixed-citation></ref><ref id="B9"><mixed-citation xmlns:xlink="http://www.w3.org/1999/xlink" xlink:type="simple"><person-group><name name-style="western"><surname>Brunke</surname><given-names>A</given-names></name><name name-style="western"><surname>Klimaszewski</surname><given-names>J</given-names></name><name name-style="western"><surname>Dorval</surname><given-names>J-A</given-names></name><name name-style="western"><surname>Bourdon</surname><given-names>C</given-names></name><name name-style="western"><surname>Paiero</surname><given-names>S</given-names></name><name name-style="western"><surname>Marshall</surname><given-names>S</given-names></name></person-group> (<year>2012</year>) <article-title>New species and distributional records of <tp:taxon-name><tp:taxon-name-part taxon-name-part-type="subfamily">Aleocharinae</tp:taxon-name-part></tp:taxon-name> (<tp:taxon-name><tp:taxon-name-part taxon-name-part-type="order">Coleoptera</tp:taxon-name-part></tp:taxon-name>, <tp:taxon-name><tp:taxon-name-part taxon-name-part-type="family">Staphylinidae</tp:taxon-name-part></tp:taxon-name>) from Ontario, Canada, with a checklist of recorded species.</article-title><source>ZooKeys</source><volume>186</volume>: <fpage>119</fpage>–<lpage>206</lpage>. <ext-link xlink:type="simple" ext-link-type="doi" xlink:href="10.3897/zookeys.186.2947">https://doi.org/10.3897/zookeys.186.2947</ext-link></mixed-citation></ref><ref id="B15"><mixed-citation xmlns:xlink="http://www.w3.org/1999/xlink" xlink:type="simple"><person-group><name name-style="western"><surname>Denton</surname><given-names>M</given-names></name></person-group> (<year>1998</year>) <article-title><italic><tp:taxon-name><tp:taxon-name-part taxon-name-part-type="genus">Trichiusa</tp:taxon-name-part> <tp:taxon-name-part taxon-name-part-type="species">immigrata</tp:taxon-name-part></tp:taxon-name></italic> Lohse (<tp:taxon-name><tp:taxon-name-part taxon-name-part-type="family">Staphylinidae</tp:taxon-name-part></tp:taxon-name>) in Yorkshire.</article-title><source>Coleopterist</source><volume>4</volume>: <fpage>1</fpage>–<lpage>14</lpage>.</mixed-citation></ref><ref id="B1"><mixed-citation xmlns:xlink="http://www.w3.org/1999/xlink" xlink:type="simple"><person-group><name name-style="western"><surname>Anderson</surname><given-names>R</given-names></name><name name-style="western"><surname>Bryan</surname><given-names>MD</given-names></name></person-group> (<year>2012</year>) <italic><tp:taxon-name><tp:taxon-name-part taxon-name-part-type="genus">Trichiusa</tp:taxon-name-part> <tp:taxon-name-part taxon-name-part-type="species">immigrata</tp:taxon-name-part></tp:taxon-name></italic> Lohse (<tp:taxon-name><tp:taxon-name-part taxon-name-part-type="family">Staphylinidae</tp:taxon-name-part></tp:taxon-name>) in Ireland. The Coleopterist 21: e94.</mixed-citation></ref><ref id="B55"><mixed-citation xmlns:xlink="http://www.w3.org/1999/xlink" xlink:type="simple"><person-group><name name-style="western"><surname>Newton</surname><given-names>AF</given-names></name></person-group> (<year>2019</year>) StaphBase: <tp:taxon-name><tp:taxon-name-part taxon-name-part-type="infraorder">Staphyliniformia</tp:taxon-name-part></tp:taxon-name> world catalog database (version Nov 2018). In: Roskov Y, Ower G, Orrell T, Nicolson D, Bailly N, Kirk PM, Bourgoin T, DeWalt RE, Decock W, Nieukerken E van, Zarucchi J, Penev L (Eds) Species 2000 &amp; ITIS Catalogue of Life, 2019 Annual Checklist. Species 2000: Naturalis, Leiden. ISSN 2405-884X. <ext-link xlink:type="simple" ext-link-type="uri" xlink:href="http://www.catalogueoflife.org/annual-checklist/2019">www.catalogueoflife.org/annual-checklist/2019</ext-link></mixed-citation></ref><ref id="B46"><mixed-citation xmlns:xlink="http://www.w3.org/1999/xlink" xlink:type="simple"><person-group><name name-style="western"><surname>Lohse</surname><given-names>GA</given-names></name></person-group> (<year>1984</year>) <article-title><italic><tp:taxon-name><tp:taxon-name-part taxon-name-part-type="genus">Trichiusa</tp:taxon-name-part> <tp:taxon-name-part taxon-name-part-type="species">immigrata</tp:taxon-name-part></tp:taxon-name></italic> n. sp. eine neue Adventivart aus Mitteleuropa.</article-title><source>Entomologische Blatter</source><volume>80</volume>: <fpage>163</fpage>–<lpage>165</lpage>.</mixed-citation></ref><ref id="B12"><mixed-citation xmlns:xlink="http://www.w3.org/1999/xlink" xlink:type="simple"><person-group><name name-style="western"><surname>Casey</surname><given-names>TL</given-names></name></person-group> (<year>1893</year>) <article-title>Coleopterological notices. V.</article-title><source>Annals of the New York Academy of Sciences</source><volume>7</volume>: <fpage>281</fpage>–<lpage>606</lpage>. <ext-link xlink:type="simple" ext-link-type="doi" xlink:href="10.1111/j.1749-6632.1893.tb55411.x">https://doi.org/10.1111/j.1749-6632.1893.tb55411.x</ext-link></mixed-citation></ref><ref id="B39"><mixed-citation xmlns:xlink="http://www.w3.org/1999/xlink" xlink:type="simple"><person-group><name name-style="western"><surname>Klimaszewski</surname><given-names>J</given-names></name><name name-style="western"><surname>Webster</surname><given-names>R</given-names></name><name name-style="western"><surname>Langor</surname><given-names>D</given-names></name><name name-style="western"><surname>Brunke</surname><given-names>AJ</given-names></name><name name-style="western"><surname>Davies</surname><given-names>A</given-names></name><name name-style="western"><surname>Bourdon</surname><given-names>C</given-names></name><name name-style="western"><surname>Labrecque</surname><given-names>M</given-names></name><name name-style="western"><surname>Newton</surname><given-names>AF</given-names></name><name name-style="western"><surname>Dorval</surname><given-names>J-A</given-names></name><name name-style="western"><surname>Frank</surname><given-names>JH</given-names></name></person-group> (<year>2018</year>) <source>Aleocharine rove beetles of Eastern Canada (<tp:taxon-name><tp:taxon-name-part taxon-name-part-type="order">Coleoptera</tp:taxon-name-part></tp:taxon-name>, <tp:taxon-name><tp:taxon-name-part taxon-name-part-type="family">Staphylinidae</tp:taxon-name-part></tp:taxon-name>, <tp:taxon-name><tp:taxon-name-part taxon-name-part-type="subfamily">Aleocharinae</tp:taxon-name-part></tp:taxon-name>): a glimpse of megadiversity.</source><publisher-name>Springer Nature</publisher-name>, <publisher-loc>Cham</publisher-loc>, <size units="page">902 pp</size>. <ext-link xlink:type="simple" ext-link-type="doi" xlink:href="10.1007/978-3-319-77344-5">https://doi.org/10.1007/978-3-319-77344-5</ext-link></mixed-citation></ref></ref-list></tp:taxon-treatment>
