# Supplementary material for: Integrative taxonomy of Nearctic and Palaearctic Aleocharinae: new species, synonymies, and records (Coleoptera, Staphylinidae)
Source: Zookeys. 2021 May 31;1041:27–99. doi: 10.3897/zookeys.1041.64460 (PMC8184736; doi:10.3897/zookeys.1041.64460)
Supplement: Supplementary material 1 — Specimen voucher data and corresponding DNA barcode accession numbers [file zookeys-1041-027-s001.xlsx]

## Sheet: Table S1
BOLD Sample ID	Species	Type	BIN	COI-5P Sequence Length	COI-5P Accession	Institution Storing	Country/Ocean	State/Province	Region	Sector	Exact Site	Lat	Lon	Elev	Collection Date	Collectors	Habitat	Sampling Protocol	Collection Notes	Extra Info	Notes
BIOUG05586-C09	Aloconota pseudogregaria		BOLD:AAY6554	657[0n]	KR481311	Centre for Biodiversity Genomics	Canada	Ontario	Milverton	Milverton Public School	EQP-CLL-554	43.568	-80.928		03-May-2013	Jennifer Van Bakel		Malaise Trap		Milverton, Milverton PS	Malaise 22-Apr-13 to 03-May-13
BIOUG42376-E12	Aloconota pseudogregaria	Paratype	BOLD:AAY6554	641[0n]	MW661380	Smithsonian Institution, National Museum of Natural History	United States	Virginia	Arlington	Marcey Creek		38.9087	-77.1083	70	21-Jun-2015	S.Miller		Malaise Trap
BIOUG05557-A09	Aloconota pseudogregaria		BOLD:AAY6554	657[0n]	KR489915	Centre for Biodiversity Genomics	Canada	Ontario	Guelph	John F. Ross CVI	EQP-CLL-594	43.5621	-80.247		03-May-2013	Greg Staines		Malaise Trap		Guelph, John F. Ross CVI	Malaise 22-Apr-13 to 28-Apr-13
BIOUG13097-E02	Aloconota pseudogregaria		BOLD:AAY6554	658[0n]	KR488866	Centre for Biodiversity Genomics	Canada	Ontario	Collingwood	Collingwood Collegiate Institute	EQP-CLL-624	44.489	-80.215	188	05-May-2014	Aimee Breton		Malaise Trap		Collingwood - Collingwood Collegiate Institute	Collected 22-Apr-14 to 5-May-14
BIOUG22867-B08	Aloconota pseudogregaria		BOLD:AAY6554	657[0n]	KT617267	Centre for Biodiversity Genomics	Canada	Ontario	Cambridge	rare Charitable Research Reserve	Indian Woods, forest edge	43.3736	-80.3652	304	11-Jun-2015	BIO Collections Staff	Mixed habitat	Malaise Trap
BIOUG00828-C04	Aloconota pseudogregaria		BOLD:AAY6554	658[1n]	MG056649	Centre for Biodiversity Genomics	Canada	Ontario	Guelph	25 Division St.		43.554	-80.264		14-Jul-2010	Alex Smith		Malaise Trap		25 Division St.	June 28 - July 14 2010|16 days|trap head very full|very hot period with many days above 30C
BIOUG09136-D05	Amarochara forticornis		BOLD:ACF6186	658[0n]	KR479941	Centre for Biodiversity Genomics	Canada	Ontario	Wellington County	Guelph	Biodiversity Institute of Ontario	43.528	-80.229	335	25-Jul-2013	BIO Collections Staff		Malaise Trap		Biodiversity Institute of Ontario	Collected July 18-25, 2013. Weekly min: 10C max: 39C
BIOUG05595-C04	Amarochara forticornis		BOLD:ACF6186	603[0n]	KR480676	Centre for Biodiversity Genomics	Canada	Ontario	Fergus	Centre Wellington District High School	EQP-CLL-598	43.704	-80.358		03-May-2013	Michael Cottrill		Malaise Trap		Fergus, Centre Wellington District HS	Malaise 22-Apr-13 to 03-May-13
BIOUG24292-A03	Amarochara forticornis		BOLD:ACF6186	658[0n]	MG061408	Centre for Biodiversity Genomics	Canada	Ontario	Cambridge	rare Charitable Research Reserve	Preston Flats, grassy wetland	43.3908	-80.3747	270	31-May-2015	BIO Collections Staff	Wetland	Pitfall Trap	20 Pitfall Traps|heavy rainfall|roadside grassy field with small bog, cattails and bulrushes
BIOUG24292-A04	Amarochara forticornis		BOLD:ACF6186	552[4n]	MG061411	Centre for Biodiversity Genomics	Canada	Ontario	Cambridge	rare Charitable Research Reserve	Preston Flats, grassy wetland	43.3908	-80.3747	270	31-May-2015	BIO Collections Staff	Wetland	Pitfall Trap	20 Pitfall Traps|heavy rainfall|roadside grassy field with small bog, cattails and bulrushes
BARS_2015_26_712	Amarochara forticornis		BOLD:ACF6186	585[0n]	MG061932	Centre for Biodiversity Genomics	Canada	Ontario	Peterborough			44.318	-78.372	267	13-Aug-2015	B. McClenaghan	farm	Malaise Trap	traps open from dawn until dusk
BIOUG14249-E02	Amarochara forticornis		BOLD:ACF6186	658[0n]	KR483567	Centre for Biodiversity Genomics	Canada	Ontario	Rouge National Urban Park	West of Glen Rouge campground		43.804	-79.146	80	09-Jun-2013	BIObus 2013	Riparian Zone	Pitfall Trap	10 pitfall traps|sunny and 22C at time of collection|marsh scrub along riverside	Rouge NP
BC ZSM COL 00519	Anomognathus cuspidatus		BOLD:AAO0339	658[0n]	HQ953473	SNSB, Zoologische Staatssammlung Muenchen	Belgium	Vlaams-Brabant (Flemish Brabant)	Vlaanderen	Sint-Genesius-Rode	Sint-Genesius-Rode, BR Zonienwoud	50.7505	4.423	135	28-Apr-2010	Koehler, F.
BIOUG33358-A03	Anomognathus cuspidatus		BOLD:AAO0339	534[0n]	MW661367	Centre for Biodiversity Genomics	Canada	Ontario	Wellington County	Guelph	Eramosa River Trail	43.539	-80.236		14-Apr-2017	Mikko Pentinsaari	Forest	Free Hand	deciduous forest
BIOUG33358-A04	Anomognathus cuspidatus		BOLD:AAO0339	558[1n]	MW661386	Centre for Biodiversity Genomics	Canada	Ontario	Wellington County	Guelph	Eramosa River Trail	43.539	-80.236		14-Apr-2017	Mikko Pentinsaari	Forest	Free Hand	deciduous forest
BIOUG33358-A05	Anomognathus cuspidatus		BOLD:AAO0339	582[0n]	MW661382	Centre for Biodiversity Genomics	Canada	Ontario	Wellington County	Guelph	Eramosa River Trail	43.539	-80.236		14-Apr-2017	Mikko Pentinsaari	Forest	Free Hand	deciduous forest
BIOUG33358-A06	Anomognathus cuspidatus		BOLD:AAO0339	576[0n]	MW661398	Centre for Biodiversity Genomics	Canada	Ontario	Wellington County	Guelph	Eramosa River Trail	43.539	-80.236		14-Apr-2017	Mikko Pentinsaari	Forest	Free Hand	deciduous forest
ZMUO.028732	Anomognathus cuspidatus		BOLD:AAO0339	658[0n]	MW661355	University of Oulu, Zoological Museum	Finland	Aland Islands	Alandia	Lemland	Bjoerkoe	59.9769	20.1879		24-Sep-2014	Mikko Pentinsaari	lehto, sieniss??	sieve
ZMUO.007800	Anomognathus cuspidatus		BOLD:AAO0339	658[0n]	KJ962537	University of Oulu, Zoological Museum	Finland		Nylandia	Espoo	Saunalahti	60.1643	24.6263		17-Sep-2012	Eero Helve	sienettyneet haapatukit	sieve
ZFMK-TIS-2556265	Anomognathus cuspidatus		BOLD:AAO0339	658[0n]	KU913527	Zoologisches Forschungsmuseum Alexander Koenig	Germany	Mecklenburg-Vorpommern	Nationalpark Mueritz		Autokescher S1: Babke-Zartwitz-Speck-Schwarzenhof	53.4125	12.8463		20-Jun-2015	GBOL-Team ZFMK		Autokescher			http://id.zfmk.de/collection_ZFMK/2556265/1053672/203912
ZFMK-TIS-2556299	Anomognathus cuspidatus		BOLD:AAO0339	658[0n]	KU916131	Zoologisches Forschungsmuseum Alexander Koenig	Germany	Mecklenburg-Vorpommern	Nationalpark Mueritz		Autokescher S1: Babke-Zartwitz-Speck-Schwarzenhof	53.4125	12.8463		23-Jun-2015	GBOL-Team ZFMK		Autokescher			http://id.zfmk.de/collection_ZFMK/2556299/1053706/203946
GBOL_Col_FK_7569	Anomognathus cuspidatus		BOLD:AAO0339	614[0n]	KM447683	SNSB, Zoologische Staatssammlung Muenchen	Germany	Rhineland-Palatinate	Ahrtal	Ahrweiler	Hoenningen bis Insul, Ahrtal	50.45	6.942	213	24-Apr-2010	Koehler, F.					FELDMANN det.
GBOL_Col_FK_5162	Anomognathus cuspidatus		BOLD:AAO0339	658[0n]	KM441658	SNSB, Zoologische Staatssammlung Muenchen	Germany	Rhineland-Palatinate	Hunsrueck	Mainz-Bingen	Oberheimbach, Franzosenkopf	50.004	7.805	600	27-May-2012	Koehler, W.
ZMUO.004019	Anomognathus cuspidatus		BOLD:ACA9191	658[0n]	KJ966610	University of Oulu, Zoological Museum	Finland	Lapland	Ostrobottnia ultima	Rovaniemi	Rovajaervi	64.3908	25.881		16-Jun-2010	Mikko Pentinsaari, Erno Kuusela					Period: 16.6.2010-8.7.2010
ZMUO.028695	Anomognathus cuspidatus		BOLD:ACA9191	658[0n]	MW661364	University of Oulu, Zoological Museum	Finland		Karelia borealis	Kitee	Partasensaari	62.0446	30.2605		23-May-2016	Mikko Pentinsaari		car net
BFB_Col_FK_10935	Anomognathus cuspidatus		BOLD:ACA9191	603[0n]	KM446408	SNSB, Zoologische Staatssammlung Muenchen	Germany	North Rhine-Westphalia	Eifel	Euskirchen	Schleiden-Wolfgarten, Dachsloecher	50.6098	6.42237	405	26-Jul-2012	Koehler, F.
BARS_2015_34_303	Atheta nigra		BOLD:ACO4408	594[0n]	MG059637	Centre for Biodiversity Genomics	Canada	Ontario	Peterborough			44.253	-78.415	262	30-May-2015	B. McClenaghan	farm	Malaise Trap	traps open from dawn until dusk
BC ZSM COL 01952	Atheta nigra		BOLD:ACO4408	515[0n]	KM450968	SNSB, Zoologische Staatssammlung Muenchen	Germany	North Rhine-Westphalia	Niederrheinische Bucht	Koeln	Koeln-Worringen, Worringer Bruch	51.044	6.87427	40	01-Jul-2010	Koehler, F. & J. Koehler					Genitalpraeparat
BIOUG09939-E05	Cyphea wallisi		BOLD:ACK1459	658[0n]	KR122898	Centre for Biodiversity Genomics	Canada	Nova Scotia	Cape Breton Highlands National Park		Clyburn Valley Road, near golf course	46.6553	-60.4285	21	28-Jun-2013	CBH staff	Forest	Malaise Trap	2 Malaise traps	Cape Breton Highlands NP
BIOUG35415-B05	Cyphea wallisi		BOLD:ACK1459	658[0n]	MW661394	Centre for Biodiversity Genomics	Canada	Ontario	South Frontenac	Hartington	Eel Lake Cottage	44.5628	-76.553	139	25-Jul-2017	Gergin Blagoev		13 days, propylene glycol	Lindgren funnel trap - 05	Read:5
BIOUG08611-D12	Cyphea wallisi		BOLD:ACK1459	658[0n]	KR125095	Centre for Biodiversity Genomics	Canada	Ontario	Rouge National Urban Park	Toronto Zoo		43.8223	-79.1897	136	25-Jun-2013	L.Attard, K.Greenham	Forest	Malaise Trap	2 Malaise traps	Rouge NP
BIOUG08611-F02	Cyphea wallisi		BOLD:ACK1459	658[0n]	KR122826	Centre for Biodiversity Genomics	Canada	Ontario	Rouge National Urban Park	Toronto Zoo		43.8223	-79.1897	136	25-Jun-2013	L.Attard, K.Greenham	Forest	Malaise Trap	2 Malaise traps	Rouge NP
BC ZSM COL 00588	Cyphea curtula		BOLD:AAO1175	658[0n]	HQ953529	SNSB, Zoologische Staatssammlung Muenchen	Belgium	Vlaams-Brabant (Flemish Brabant)	Vlaanderen	Sint-Genesius-Rode	Sint-Genesius-Rode, BR Zonienwoud	50.7505	4.423	135	28-Apr-2010	Koehler, F.
ZFMK-TIS-2523395	Dasygnypeta velata		BOLD:ACZ0581	658[0n]	KU911128	Zoologisches Forschungsmuseum Alexander Koenig	Germany	Thuringia	Gerstungen		NE, Freibad, Werraufer	50.9768	10.0963	205	20-Oct-2014	GBOL-Team ZFMK		Fang: Handfang			http://id.zfmk.de/collection_ZFMK/2523395/892377/164328
ZFMK-TIS-2509550	Dasygnypeta velata		BOLD:ACZ0581	658[0n]	KU912260	Zoologisches Forschungsmuseum Alexander Koenig	Germany	Thuringia	TH: Langenbuch		Ufergehoelze am Speicher Loessau	50.5665	11.894	460	01-Jan-2013	GBOL-Team ZFMK		Klopfschirm			http://id.zfmk.de/collection_ZFMK/2509550/531726/69236
UAM:Ento:167909	Dasygnypeta velata		BOLD:ACZ0581	386[0n]	KU875138	University of Alaska Museum	United States	Alaska			Selawik NWR, Kugarak Riv.	66.561	-158.996		23-Jun-2010	Derek S. Sikes	mud bank	shore washing
UAM:Ento:167910	Dasygnypeta velata		BOLD:ACZ0581	407[0n]	KU875136	University of Alaska Museum	United States	Alaska			Selawik NWR, Kugarak Riv.	66.561	-158.996		23-Jun-2010	Derek S. Sikes	mud bank	shore washing
UAM:Ento:167912	Dasygnypeta velata		BOLD:ACZ0581	407[0n]	KU875137	University of Alaska Museum	United States	Alaska			Selawik NWR, Kugarak Riv.	66.561	-158.996		23-Jun-2010	Derek S. Sikes	mud bank	shore washing
BIOUG34206-G11	Gnypeta impressicollis	Paratype	BOLD:ADH7347	636[0n]	MW661374	Centre for Biodiversity Genomics	Canada	Ontario	South Frontenac	Hartington	Eel Lake Cottage	44.563	-76.549		13-Jun-2017	Mikko Pentinsaari	Riparian Zone	Free Hand	lake shore, shallow water and wet litter
BIOUG34206-G12	Gnypeta impressicollis	Paratype	BOLD:ADH7347	636[0n]	MW661375	Centre for Biodiversity Genomics	Canada	Ontario	South Frontenac	Hartington	Eel Lake Cottage	44.563	-76.549		13-Jun-2017	Mikko Pentinsaari	Riparian Zone	Free Hand	lake shore, shallow water and wet litter
BIOUG34206-H01	Gnypeta impressicollis	Holotype	BOLD:ADH7347	636[0n]	MW661385	Canadian National Collection of Insects, Arachnids and Nematodes	Canada	Ontario	South Frontenac	Hartington	Eel Lake Cottage	44.563	-76.549		13-Jun-2017	Mikko Pentinsaari	Riparian Zone	Free Hand	lake shore, shallow water and wet litter
BIOUG34206-H02	Gnypeta impressicollis	Paratype	BOLD:ADH7347	636[0n]	MW661377	Centre for Biodiversity Genomics	Canada	Ontario	South Frontenac	Hartington	Eel Lake Cottage	44.563	-76.549		13-Jun-2017	Mikko Pentinsaari	Riparian Zone	Free Hand	lake shore, shallow water and wet litter
CCDB-23525-H05	Gnypeta nigrella		BOLD:ACS6831	642[0n]	MW661376	Canadian Forest Service, Laurentian Forestry Centre	Canada	New Brunswick			York Co., Fredericton at Saint John River	45.959	-66.625		04-Jul-2004	R.P. Webster	Riparian Zone		Margin of river in drift material (mostly maple seeds)		Staph. Species 87
BC ZSM COL 00765	Gyrophaena affinis		BOLD:AAO0291	658[0n]	HQ953651	SNSB, Zoologische Staatssammlung Muenchen	Germany	Rhineland-Palatinate	Eifel	Ahrweiler	Brohl-Luetzing, Brohltal	50.4727	7.31272	102	22-May-2010	Koehler, F.					Genitalpraeparat
BFB_Col_FK_7850	Gyrophaena affinis		BOLD:ABW9049	658[0n]	KM449908	SNSB, Zoologische Staatssammlung Muenchen	Belgium		Vlanderen, Vlaams-Brabant	Halle-Vilvoorde	Sint-Genesius-Rode, BR Zonienwoud	50.7505	4.423	135	16-Jun-2010	Koehler, F.					FELDMANN det.
ZMUO.007794	Gyrophaena affinis		BOLD:ABW9049	658[0n]	KJ963522	University of Oulu, Zoological Museum	Finland	Aland Islands	Alandia	Lemland	Herroevaegen	59.9796	20.1954		05-Jul-2012	Mikko Pentinsaari	rehevaen lehdon halki kulkeva tie	car net
ZMUO.002444	Gyrophaena affinis		BOLD:ABW9049	658[0n]	KJ963792	University of Oulu, Zoological Museum	Finland	Northern Ostrobothnia	Ostrobottnia ouluensis	Oulu	Linnanmaa	65.0633	25.4712		07-Jun-2011	Mikko Pentinsaari					Period: 7.6.2011-14.7.2011
ZMUO.006876	Gyrophaena affinis		BOLD:ABW9049	658[0n]	KJ966270	University of Oulu, Zoological Museum	Finland		Ostrobottnia ultima	Tornio	Kalkkimaa	65.9014	24.4711		10-Jul-2012	Mikko Pentinsaari
GBOL_Col_FK_0833	Gyrophaena affinis		BOLD:ABW9049	658[0n]	KM449472	SNSB, Zoologische Staatssammlung Muenchen	Germany	Bavaria	Bayerischer Wald	Freyung-Grafenau	Riedlhuette, Diensthuettenstrasse	48.937	13.412	780	09-Jul-2011	Koehler, F. & M. Koehler					FELDMANN det.
GBOL_Col_FK_0876	Gyrophaena affinis		BOLD:ABW9049	658[0n]	KM445004	SNSB, Zoologische Staatssammlung Muenchen	Germany	Bavaria	Bayerischer Wald	Freyung-Grafenau	Waldhaeuser, Lusen- und Boehmstrasse	48.93	13.492	1100	09-Jul-2011	Koehler, F. & M. Koehler					FELDMANN det.
BIOUG04805-B12	Gyrophaena affinis		BOLD:ACF7981	658[0n]	KM848434	Centre for Biodiversity Genomics	Canada	Alberta	Waterton Lakes National Park	East of 2 Flags Lookout	Highway 6 pulloff	49.065	-113.779	1569	27-Jun-2012	BIOBus 2012	Forest	Intercept Trap	1 Intercept Trap|Mostly cloudy, Windy, 10C|montane forest, douglas fir and lodgepole pine stand with aspen and birch understory	Waterton Lakes NP	June 26, intercept found destroyed likely by deer, put up a new trap
BIOUG04805-C06	Gyrophaena affinis		BOLD:ACF7981	658[0n]	KM842767	Centre for Biodiversity Genomics	Canada	Alberta	Waterton Lakes National Park	East of 2 Flags Lookout	Highway 6 pulloff	49.065	-113.779	1569	27-Jun-2012	BIOBus 2012	Forest	Intercept Trap	1 Intercept Trap|Mostly cloudy, Windy, 10C|montane forest, douglas fir and lodgepole pine stand with aspen and birch understory	Waterton Lakes NP	June 26, intercept found destroyed likely by deer, put up a new trap
BIOUG36581-B02	Gyrophaena simulans		BOLD:ACY8004	592[0n]	MW661384	Centre for Biodiversity Genomics	Canada	Ontario	South Frontenac	Hartington	Eel Lake Cottage	44.563	-76.549		04-Oct-2017	Mikko Pentinsaari	Forest	Free Hand	Deciduous forest, mushrooms and tree fungi, sifting
BIOUG36581-B03	Gyrophaena simulans		BOLD:ACY8004	589[0n]	MW661387	Centre for Biodiversity Genomics	Canada	Ontario	South Frontenac	Hartington	Eel Lake Cottage	44.563	-76.549		04-Oct-2017	Mikko Pentinsaari	Forest	Free Hand	Deciduous forest, mushrooms and tree fungi, sifting
BIOUG08879-B08	Haploglossa nebulosa		BOLD:ACK6454	658[0n]	KR128688	Centre for Biodiversity Genomics	Canada	Ontario	Rouge National Urban Park	Toronto Zoo		43.8223	-79.1897	136	21-May-2013	L.Attard, K.Greenham	Forest	Malaise Trap	2 Malaise traps	Rouge NP
BC ZSM COL 00557	Homalota plana		BOLD:AAO0434	658[0n]	HQ953505	SNSB, Zoologische Staatssammlung Muenchen	Belgium	Vlaams-Brabant (Flemish Brabant)	Vlaanderen	Sint-Genesius-Rode	Sint-Genesius-Rode, BR Zonienwoud	50.7505	4.423	135	28-Apr-2010	Koehler, F.
ZMUO.004313	Homalota plana		BOLD:AAO0434	658[0n]	KJ966141	University of Oulu, Zoological Museum	Finland	Aland Islands	Alandia	Finstroem	Norroe	60.2458	19.822		05-Jul-2012	Mikko Pentinsaari
ZMUO.006623	Homalota plana		BOLD:AAO0434	658[0n]	KJ964375	University of Oulu, Zoological Museum	Finland		Karelia australis	Joutseno	Kuurmanpohja	61.071	28.75		03-Aug-2012	Mikko Pentinsaari
BFB_Col_FK_7793	Homalota plana		BOLD:AAO0434	658[0n]	KM452188	SNSB, Zoologische Staatssammlung Muenchen	Germany	North Rhine-Westphalia	Suederbergland	Arnsberg	Arnsberg-Breitenbruch, NWZ Hellerberg	51.4461	8.13539	370	30-May-2011	Koehler, F.					FELDMANN det.
GBOL_Col_FK_0781	Homalota plana		BOLD:AAO0434	658[0n]	KM442983	SNSB, Zoologische Staatssammlung Muenchen	Germany	North Rhine-Westphalia	Suederbergland	Arnsberg	Arnsberg-Breitenbruch, NWZ Hellerberg	51.446	8.135	370	30-May-2011	Koehler, F.					FELDMANN det.
BFB_Col_FK_7857	Homalota plana		BOLD:AAO0434	658[0n]	KM441788	SNSB, Zoologische Staatssammlung Muenchen	Germany	North Rhine-Westphalia	Niederrheinische Bucht	Rhein-Erft	Erftstadt-Bliesheim, NWZ Altwald Ville	50.7917	6.84384	150	03-Jun-2011	Koehler, F.					FELDMANN det.
GBOL_Col_FK_4706	Homalota plana		BOLD:AAO0434	658[0n]	KM443017	SNSB, Zoologische Staatssammlung Muenchen	Germany	North Rhine-Westphalia	Eifel	Dueren	Heimbach-Blens, Linkheld	50.648	6.468	380	26-Jul-2012	Koehler, F.
GBOL_Col_FK_4709	Homalota plana		BOLD:AAO0434	658[0n]	KM443322	SNSB, Zoologische Staatssammlung Muenchen	Germany	North Rhine-Westphalia	Eifel	Dueren	Heimbach-Blens, Linkheld	50.648	6.468	380	29-Aug-2012	Koehler, F.
ZFMK-TIS-2543609	Homalota plana		BOLD:AAO0434	658[0n]	KU910711	Zoologisches Forschungsmuseum Alexander Koenig	Germany	Saxony-Anhalt	Halberstadt, Lkr. Harz		westl. Klein-Quenstedt	51.9239	11.0478	123	20-Mar-2015	GBOL-Team ZFMK	liegende Pappelst??mme	Handfang			http://id.zfmk.de/collection_ZFMK/2543609/976998/196589
BIOUG33358-A10	Homalota plana		BOLD:ADH5714	585[0n]	MW661356	Centre for Biodiversity Genomics	Canada	Ontario	Wellington County	Guelph	Eramosa River Trail	43.539	-80.236		14-Apr-2017	Mikko Pentinsaari	Forest	Free Hand	deciduous forest
BIOUG33358-B01	Homalota plana		BOLD:ADH5714	579[1n]	MW661360	Centre for Biodiversity Genomics	Canada	Ontario	Wellington County	Guelph	Eramosa River Trail	43.539	-80.236		14-Apr-2017	Mikko Pentinsaari	Forest	Free Hand	deciduous forest
BIOUG12313-B06	Hylota cryptica		BOLD:ACN2725	658[0n]	KR128034	Centre for Biodiversity Genomics	Canada	Newfoundland and Labrador	Terra Nova National Park		Blue Hill Road	48.598	-53.9702	127	02-Jul-2013	Evan Perry	Forest	Malaise Trap	2 Malaise traps|old balsam fir site; mixed wood, dog berry saplings, birch, mountain ash	Terra Nova NP
BIOUG34967-A08	Hylota cryptica		BOLD:ACN2725	592[0n]	MW661383	Centre for Biodiversity Genomics	Canada	Ontario	South Frontenac	Hartington	Eel Lake Cottage	44.5628	-76.553	139	12-Jul-2017	Gergin Blagoev		14 days	Lindgren funnel trap - 05
BIOUG34205-C12	Hylota cryptica		BOLD:ACN2725	585[0n]	MW661391	Centre for Biodiversity Genomics	Canada	Ontario	Wellington County	Guelph	Hanlon Preservation Park	43.506	-80.213		11-Jun-2017	Mikko Pentinsaari	Forest	Free Hand	mixed forest, dead wood and beating
BARS_2016_42_023	Hylota cryptica		BOLD:ACN2725	658[0n]	MW661366	Research Collection of Beverly Mcclenaghan	Canada	Ontario	Kawartha Lakes			44.28	-78.529	346	05-May-2016	B. McClenaghan	farm	Malaise Trap	traps open from dawn until dusk
BIOUG35474-C03	Hylota cryptica		BOLD:ACN2725	658[0n]	MW661368	Centre for Biodiversity Genomics	Canada	Ontario	Perth	Murphy`s Point Provincial Park		44.7812	-76.2336	143	19-Jun-2014	CBG Collections Staff	Forest	Malaise trap		SEQUELBIN-10582|Murphys Point PP|Read:9
BIOUG38866-H01	Hylota ochracea		BOLD:ABW9176	614[0n]	MW661372	Centre for Biodiversity Genomics	Canada	Ontario	Wellington County	Guelph	Dovercliffe Road	43.51	-80.254		06-Jun-2018	Mikko Pentinsaari	Urban	Free Hand	backyard, compost and mouldy hay piles
BIOUG38866-H02	Hylota ochracea		BOLD:ABW9176	614[0n]	MW661350	Centre for Biodiversity Genomics	Canada	Ontario	Wellington County	Guelph	Dovercliffe Road	43.51	-80.254		06-Jun-2018	Mikko Pentinsaari	Urban	Free Hand	backyard, compost and mouldy hay piles
BIOUG38866-H03	Hylota ochracea		BOLD:ABW9176	614[0n]	MW661352	Centre for Biodiversity Genomics	Canada	Ontario	Wellington County	Guelph	Dovercliffe Road	43.51	-80.254		06-Jun-2018	Mikko Pentinsaari	Urban	Free Hand	backyard, compost and mouldy hay piles
BIOUG05687-A07	Hylota ochracea		BOLD:ABW9176	658[0n]	KR484035	Centre for Biodiversity Genomics	Canada	Ontario	Whitby	Julie Payette Public School	EQP-CLL-505	43.886	-78.934		03-May-2013	Zach Turner		Malaise Trap		Whitby, Julie Payette PS	Malaise 22-Apr-13 to 03-May-13
BIOUG38867-E04	Hylota ochracea		BOLD:ABW9176	577[0n]	MW661399	Centre for Biodiversity Genomics	Canada	Ontario	Wellington County	Guelph	Hanlon Preservation Park	43.51	-80.221		30-Jun-2018	Mikko Pentinsaari	Forest	UV Light Sheet	mixed forest
BIOUG26212-B10	Hylota ochracea		BOLD:ABW9176	591[0n]	MG060551	Centre for Biodiversity Genomics	Canada	Quebec	Montreal	Montreal Botanical Garden	Trap 2	45.5594	-73.5668	52	02-Aug-2014	Maxim Larrivee		Malaise Trap	Malaise traps 40m apart; Trap 2	Port of Montreal
ZMUO.002351	Hylota ochracea		BOLD:ABW9176	658[0n]	KJ965021	University of Oulu, Zoological Museum	Finland	Aland Islands	Alandia	Mariehamn	Aespholm	60.0675	19.9583		09-Oct-2011	Mikko Pentinsaari
ZMUO.023831	Hylota ochracea		BOLD:ABW9176	636[0n]	MW661373	University of Oulu, Zoological Museum	Finland	Aland Islands	Alandia	Lemland	Natoe	60.046	19.981		26-Jun-2014	Mikko Pentinsaari
ZMUO.023832	Hylota ochracea		BOLD:ABW9176	636[1n]	MW661346	University of Oulu, Zoological Museum	Finland	Aland Islands	Alandia	Lemland	Natoe	60.046	19.981		26-Jun-2014	Mikko Pentinsaari
ZMUO.010694	Hylota ochracea		BOLD:ABW9176	658[0n]	MW661396	University of Oulu, Zoological Museum	Finland		Nylandia	Sipoo	Sipoonkorpi	60.304	25.202		02-Aug-2013	Seppo Karjalainen, Petri Martikainen		window trap			Period: 2.8.2013-21.8.2013
BIOUG27678-G03	Mocyta scopula		BOLD:ACH8720	582[0n]	MG060821	Centre for Biodiversity Genomics	Canada	Ontario	Georgian Bay Islands National Park		Fairy Lake	44.8929	-79.8514	189	05-Aug-2015	BIObus 2015	Forest	Berlese Funnel	moss|sunny with cloudy patches|Lake shore on the bedrock surrounded by mainly coniferous trees
GQ980890	Mocyta scopula		BOLD:ACH8720	1000[0n]	GQ980890	Mined from GenBank, NCBI	United States								19-Jun-2005	Vladimir I. Gusarov
GQ980891	Mocyta scopula		BOLD:ACH8720	1000[0n]	GQ980891	Mined from GenBank, NCBI	United States								19-Jun-2005	Vladimir I. Gusarov
BIOUG22035-H08	Neoisoglossa triangularis	Paratype	BOLD:ACU5806	657[0n]	MG060428	Centre for Biodiversity Genomics	Canada	British Columbia	Prince George	Nukko Lake Elementary	EQP-CLL-574	54.083	-122.988	764	08-May-2015	Holly Sapun		Malaise Trap		Prince George, Nukko Lake Elementary
BIOUG22036-A04	Neoisoglossa triangularis	Paratype	BOLD:ACU5806	645[0n]	MG058845	Centre for Biodiversity Genomics	Canada	British Columbia	Prince George	Nukko Lake Elementary	EQP-CLL-574	54.083	-122.988	764	08-May-2015	Holly Sapun		Malaise Trap		Prince George, Nukko Lake Elementary
BIOUG22036-B02	Neoisoglossa triangularis	Holotype	BOLD:ACU5806	657[0n]	MG057420	Canadian National Collection of Insects, Arachnids and Nematodes	Canada	British Columbia	Prince George	Nukko Lake Elementary	EQP-CLL-574	54.083	-122.988	764	08-May-2015	Holly Sapun		Malaise Trap		Prince George, Nukko Lake Elementary
BIOUG22036-B07	Neoisoglossa triangularis	Paratype	BOLD:ACU5806	579[0n]	MG061341	Centre for Biodiversity Genomics	Canada	British Columbia	Prince George	Nukko Lake Elementary	EQP-CLL-574	54.083	-122.988	764	08-May-2015	Holly Sapun		Malaise Trap		Prince George, Nukko Lake Elementary
BIOUG34213-F07	Oligota parva		BOLD:AAP9955	589[0n]	MW661362	Centre for Biodiversity Genomics	Canada	Ontario	Wellington County	Guelph	Arboretum, Urban Organic Farm	43.5381	-80.222		17-Sep-2017	Mikko Pentinsaari	Mixed habitat	Free Hand	Compost heaps and mouldy hay pile
BIOUG34213-F08	Oligota parva		BOLD:AAP9955	589[0n]	MW661359	Centre for Biodiversity Genomics	Canada	Ontario	Wellington County	Guelph	Arboretum, Urban Organic Farm	43.5381	-80.222		17-Sep-2017	Mikko Pentinsaari	Mixed habitat	Free Hand	Compost heaps and mouldy hay pile
BIOUG34213-G04	Oligota parva		BOLD:AAP9955	594[0n]	MW661351	Centre for Biodiversity Genomics	Canada	Ontario	Wellington County	Guelph	Arboretum, Urban Organic Farm	43.5381	-80.222		17-Sep-2017	Mikko Pentinsaari	Mixed habitat	Free Hand	Compost heaps and mouldy hay pile
BIOUG34213-G05	Oligota parva		BOLD:AAP9955	588[0n]	MW661388	Centre for Biodiversity Genomics	Canada	Ontario	Wellington County	Guelph	Arboretum, Urban Organic Farm	43.5381	-80.222		17-Sep-2017	Mikko Pentinsaari	Mixed habitat	Free Hand	Compost heaps and mouldy hay pile
BARS_2015_77_431	Oligota parva		BOLD:AAP9955	658[0n]	MW661357	Research Collection of Beverly Mcclenaghan	Canada	Ontario	Kawartha Lakes			44.296	-78.452	290	24-Jul-2015	B. McClenaghan	farm	Malaise Trap	traps open from dawn until dusk
BC ZSM COL 02289	Oligota parva		BOLD:AAP9955	658[0n]	JF889844	SNSB, Zoologische Staatssammlung Muenchen	Germany	North Rhine-Westphalia	Niederrheinische Bucht	Rhein-Sieg	Bornheim-Hemmerich, Ortslage	50.7596	6.93151	157	30-Jul-2010	Koehler, F.
BC ZSM COL 02290	Oligota parva		BOLD:AAP9955	658[0n]	JF889845	SNSB, Zoologische Staatssammlung Muenchen	Germany	North Rhine-Westphalia	Niederrheinische Bucht	Rhein-Sieg	Bornheim-Hemmerich, Ortslage	50.7596	6.93151	157	30-Jul-2010	Koehler, F.
ZFMK-TIS-2511443	Oligota parva		BOLD:AAP9955	658[0n]	KU911435	Zoologisches Forschungsmuseum Alexander Koenig	Germany	North Rhine-Westphalia	Nordrhein		Bornheim-Hemmerich, Ortslage	50.7596	6.93151	160	25-Aug-2013	GBOL-Team ZFMK	in einem Garten in einer Lichtfalle	Lichtfalle			http://id.zfmk.de/collection_ZFMK/2511443/494130/65208
ZFMK-TIS-12813	Oligota parva		BOLD:AAP9955	658[0n]	KU907826	Zoologisches Forschungsmuseum Alexander Koenig	Germany	Thuringia	Wutha-Farnroda, Wartburgkreis		Schoenau/Hoersel, W, Gewerbegebiet	50.947	10.4214		25-Aug-2012	GBOL-Team ZFMK		Suche: Gesiebe-Kompost
ZFMK-TIS-12840	Oligota parva		BOLD:AAP9955	658[0n]	KU916118	Zoologisches Forschungsmuseum Alexander Koenig	Germany	Thuringia	Wutha-Farnroda, Wartburgkreis		Schoenau/Hoersel, W, Gewerbegebiet	50.947	10.4214		25-Aug-2012	GBOL-Team ZFMK		Suche: Gesiebe-Kompost
BC ZSM COL 00748	Oligota pumilio		BOLD:AAN4271	658[0n]	HQ953639	SNSB, Zoologische Staatssammlung Muenchen	Belgium	Oost-Vlaanderen (East Flanders)	Vlaams-Brabant	Leuven	Blanden, BR Meerdaalboos	50.7976	4.71622	95	08-May-2010	Koehler, F.					Genitalpraeparat
BIOUG08962-B03	Oligota pumilio		BOLD:AAN4271	594[0n]	KM843134	Centre for Biodiversity Genomics	Canada	Alberta	Waterton Lakes National Park	Red Rock Parkway		49.088	-113.883	1328	11-Aug-2012	BIOBus 2012	Grassland	Intercept Trap	1 Intercept Trap|Overcast, 19C|Moraine grassland, well established	Waterton Lakes NP	Aug 8 and 10, both intercept pans found dried out
GBOL_Col_FK_7518	Oligota pumilio		BOLD:AAN4271	658[0n]	KM451738	SNSB, Zoologische Staatssammlung Muenchen	Germany	North Rhine-Westphalia	Niederrheinische Bucht	Rhein-Erft	Erftstadt-Bliesheim, NWZ Altwald Ville	50.792	6.844	150	04-Oct-2010	Koehler, F.					FELDMANN det.
BFB_Col_FK_11200	Oligota pumilio		BOLD:AAN4271	658[0n]	KM444880	SNSB, Zoologische Staatssammlung Muenchen	Germany	Rhineland-Palatinate	Saar-Nahe-Bergland	Bad Kreuznach	Bad Muenster-Traisen, Rotenfels	49.822	7.832	290	30-May-2012	Koehler, F. & J. Koehler
BFB_Col_FK_13295	Oligota pumilio		BOLD:AAN4271	658[0n]	KM451751	SNSB, Zoologische Staatssammlung Muenchen	Germany	Rhineland-Palatinate	Noerdliche Oberrheinebene	Suedliche Weinstrasse	Edenkoben-Rhodt, Villa Ludwigshoehe	49.2767	8.08991	280	20-May-2012	Koehler, F.
BFB_Col_FK_3454	Oligota pumilio		BOLD:AAN4271	615[0n]	KM449135	SNSB, Zoologische Staatssammlung Muenchen	Germany	Rhineland-Palatinate	Noerdliche Oberrheinebene	Germersheim	Jockgrim, Sandmagerrasen	49.0805	8.26568	115	14-Nov-2010	Koehler, F.
GBOL_Col_FK_1414	Oligota pumilio		BOLD:AAN4271	658[0n]	KM444491	SNSB, Zoologische Staatssammlung Muenchen	Germany	Rhineland-Palatinate	Noerdlicher Oberrhein	Germersheim	Neuburg, Altrheine	48.9943	8.24412	105	29-Sep-2011	Koehler, F.					Genitalpraeparat
GBOL_Col_FK_1415	Oligota pumilio		BOLD:AAN4271	658[0n]	KM451008	SNSB, Zoologische Staatssammlung Muenchen	Germany	Rhineland-Palatinate	Noerdlicher Oberrhein	Germersheim	Neuburg, Altrheine	48.9943	8.24412	105	29-Sep-2011	Koehler, F.					Genitalpraeparat
BFB_Col_FK_8455	Oligota pumilio		BOLD:AAN4271	658[0n]	KM440443	SNSB, Zoologische Staatssammlung Muenchen	Germany	Rhineland-Palatinate	Rheintal	Mayen-Koblenz	Ochtendung, Michelsberg	50.3631	7.3889	200	17-Mar-2012	Koehler, F.					Genitalpraeparat
ZFMK-TIS-2543578	Oligota pumilio		BOLD:AAN4271	658[0n]	KU916105	Zoologisches Forschungsmuseum Alexander Koenig	Germany	Saxony-Anhalt	Blankenburg, Lkr. Harz		Osterholz bei Blankenburg	51.9519	11.0526	195	18-Mar-2015	GBOL-Team ZFMK	Kiefernholz	Siebung			http://id.zfmk.de/collection_ZFMK/2543578/976967/196558
ZFMK-TIS-2543586	Oligota pumilio		BOLD:AAN4271	658[0n]	KU915086	Zoologisches Forschungsmuseum Alexander Koenig	Germany	Saxony-Anhalt	Blankenburg, Lkr. Harz		Osterholz bei Blankenburg	51.9519	11.0526	195	18-Mar-2015	GBOL-Team ZFMK	Kiefernstreu	Siebung			http://id.zfmk.de/collection_ZFMK/2543586/976975/196566
BIOUG50458-F11	Oligota pumilio		BOLD:AAN4271	651[0n]	MW661370	Centre for Biodiversity Genomics	United States	Montana	Missoula County	Florence	MPG Ranch - Site 2	46.702	-114.034	1027	05-Jun-2019	Mat Seidensticker	4. Native Grassland | 4.4. Temperate Grassland	Pitfall Trap	3 pitfall traps pooled	MPG02
BIOUG25556-H02	Oligota pusillima		BOLD:ABW7320	588[1n]	MG059942	Centre for Biodiversity Genomics	Canada	Alberta	Two Hills	Two Hills School	EQP-CLL-553	53.7104	-111.744	613	02-Oct-2015	Kendall Warawa		Malaise Trap		Two Hills School
BIOUG25556-H10	Oligota pusillima		BOLD:ABW7320	588[0n]	MG056203	Centre for Biodiversity Genomics	Canada	Alberta	Two Hills	Two Hills School	EQP-CLL-553	53.7104	-111.744	613	02-Oct-2015	Kendall Warawa		Malaise Trap		Two Hills School
ZMUO.002540	Oligota pusillima		BOLD:ABW7320	658[0n]	KJ962688	University of Oulu, Zoological Museum	Finland	Northern Ostrobothnia	Ostrobottnia ouluensis	Oulu	Hietasaari	65.0225	25.4247		22-Apr-2011	Mikko Pentinsaari
BFB_Col_FK_13294	Oligota pusillima		BOLD:ABW7320	616[0n]	KM445759	SNSB, Zoologische Staatssammlung Muenchen	Germany	Rhineland-Palatinate	Noerdliche Oberrheinebene	Suedliche Weinstrasse	Edenkoben-Rhodt, Villa Ludwigshoehe	49.2767	8.08991	280	20-May-2012	Koehler, F.
BFB_Col_FK_13300	Oligota pusillima		BOLD:ABW7320	658[0n]	KM439598	SNSB, Zoologische Staatssammlung Muenchen	Germany	Rhineland-Palatinate	Noerdliche Oberrheinebene	Suedliche Weinstrasse	Edenkoben-Rhodt, Villa Ludwigshoehe	49.2767	8.08991	280	23-Jun-2012	Koehler, F.
GBOL_Col_FK_7439	Oligota pusillima		BOLD:ABW7320	658[0n]	KM449617	SNSB, Zoologische Staatssammlung Muenchen	Germany	Rhineland-Palatinate	Noerdliche Oberrheinebene	Suedliche Weinstrasse	Edenkoben-Rhodt, Villa Ludwigshoehe	49.277	8.09	280	20-May-2012	Koehler, F.
GBOL_Col_FK_7444	Oligota pusillima		BOLD:ABW7320	658[0n]	KM447287	SNSB, Zoologische Staatssammlung Muenchen	Germany	Rhineland-Palatinate	Noerdliche Oberrheinebene	Suedliche Weinstrasse	Edenkoben-Rhodt, Villa Ludwigshoehe	49.277	8.09	280	23-Jun-2012	Koehler, F.
BFB_Col_FK_6266	Oligota pusillima		BOLD:ABW7320	658[0n]	KM440294	SNSB, Zoologische Staatssammlung Muenchen	Germany	Rhineland-Palatinate	Saarl.-pfaelz. Muschelkalk	SuedwestRhineland Palatinate	Zweibruecken-Mauschbach, Monbijou-Wald	49.2038	7.39891	350	16-Oct-2011	Koehler, F. & W. Koehler					Genitalpraeparat
BIOUG04805-B02	Paradilacra densissima		BOLD:ACF7668	658[0n]	KM849769	Centre for Biodiversity Genomics	Canada	Alberta	Waterton Lakes National Park	East of 2 Flags Lookout	Highway 6 pulloff	49.065	-113.779	1569	27-Jun-2012	BIOBus 2012	Forest	Intercept Trap	1 Intercept Trap|Mostly cloudy, Windy, 10C|montane forest, douglas fir and lodgepole pine stand with aspen and birch understory	Waterton Lakes NP	June 26, intercept found destroyed likely by deer, put up a new trap
BIOUG12461-B06	Paradilacra densissima		BOLD:ACF7668	645[0n]	KR490980	Centre for Biodiversity Genomics	Canada	British Columbia	10 km W Kamloops	New Afton Mine	Wetland Protected Area (control) - Site 3	50.663	-120.504	702	22-Aug-2013	Chrystal Simon	Wetland	Malaise Trap			collected August 15-22, 2013
CCDB-23525-H03_NGS	Paradilacra densissima	Paratype of Gnypeta saccharina Klimaszewski and Webster 2008	BOLD:ACF7668	505[0n]	MW661393	Canadian Forest Service, Laurentian Forestry Centre	Canada	New Brunswick			York Co., Fredericton at Saint John River	45.959	-66.625		07-Jun-2005	R.P. Webster	Riparian Zone		Margin of river in flood debris	Paratype	Staph. Species 488
BIOUG42768-F09	Paradilacra densissima		BOLD:ACF7668	651[0n]	MW661378	Centre for Biodiversity Genomics	Canada	Ontario	Wellington County	Guelph	University of Guelph Arboretum	43.53	-80.21		12-Jun-2019	Mikko Pentinsaari		Free Hand
BC ZSM COL 02471	Parocyusa rubicunda			407[0n]	MW661390	SNSB, Zoologische Staatssammlung Muenchen	Austria		Osttirol, Villgratental	Sillian	Innervillgraten, Arntal	46.8362	12.3348	1580	22-Aug-2010	Koehler, F. & J. Koehler
BC ZSM COL 02472	Parocyusa rubicunda			382[0n]	MW661389	SNSB, Zoologische Staatssammlung Muenchen	Austria		Osttirol, Villgratental	Sillian	Innervillgraten, Arntal	46.8362	12.3348	1580	22-Aug-2010	Koehler, F. & J. Koehler
CCDB-30578-F05	Parocyusa rubicunda			539[89n]	MW661349	Canadian Forest Service, Laurentian Forestry Centre	Canada	Ontario			Crieff Bog, 3km W Puslinch				26-Jun-1987	D.Blades	sedge meadow
CCDB-28976-D07	Parocyusa rubicunda			407[0n]	MW661392	Canadian Forest Service, Laurentian Forestry Centre	Canada	Ontario			Northumberland County, Peter`s Woods Protected Natural Area	44.124	-78.039		12-Sep-2011	Brunke, Paiero	Streambed		Under rock		debu01149284
05-CTATBI-0604	Parocyusa rubicunda			407[0n]	MW661347	Centre for Biodiversity Genomics	United States	Connecticut			East Hartford, Two Rivers Magnet Middle School	41.757	-72.655		04-Jun-2005	Jeremy DeWaard
BIOUG06180-H07	Philhygra angusticauda		BOLD:ACG2845	646[0n]	KM850676	Centre for Biodiversity Genomics	Canada	Alberta	Jasper National Park	Miette Hotsprings		53.124	-117.775	1439	21-Jul-2012	BIOBus 2012	Riparian Zone	Malaise Trap	2 malaise traps|partly cloudy|15C|valley bed with creek, rocky and mossy along ridge	Jasper NP
ZMUO.007049	Philhygra angusticauda		BOLD:ACG2845	658[0n]	KJ963718	University of Oulu, Zoological Museum	Finland		Lapponia kittilensis	Muonio	Sarvijaervi	68.0909	24.103		11-Jul-2012	Mikko Pentinsaari
ZMUO.007053	Philhygra angusticauda		BOLD:ACG2845	658[0n]	KJ966841	University of Oulu, Zoological Museum	Finland		Lapponia kittilensis	Muonio	Sarvijaervi	68.0909	24.103		11-Jul-2012	Mikko Pentinsaari
BIOUG22036-H01	Philhygra laevicollis		BOLD:ACU6301	645[0n]	MG057386	Centre for Biodiversity Genomics	Canada	British Columbia	Prince George	Nukko Lake Elementary	EQP-CLL-574	54.083	-122.988	764	08-May-2015	Holly Sapun		Malaise Trap		Prince George, Nukko Lake Elementary
UAM:Ento:229939_NGS	Philhygra laevicollis		BOLD:ACU6301	566[174n]	MW661369	University of Alaska Museum	United States	Alaska			PoW Is. Luck Point 2A	55.98	-132.772		09-Aug-2011	J. Stockbridge, B. Wong	clear cut	Berlese
BIOUG04805-A11	Philhygra laevicollis			345[0n]	MG473579	Centre for Biodiversity Genomics	Canada	Alberta	Waterton Lakes National Park	East of 2 Flags Lookout	Highway 6 pulloff	49.065	-113.779	1569	27-Jun-2012	BIOBus 2012	Forest	Intercept Trap	1 Intercept Trap|Mostly cloudy, windy, 10C|montane forest, douglas fir and lodgepole pine stand with aspen and birch understory	Waterton Lakes NP	June 26, intercept found destroyed likely by deer, put up a new trap
BIOUG05926-F11	Philhygra laevicollis			618[7n]	MG475714	Centre for Biodiversity Genomics	Canada	Alberta	Waterton Lakes National Park	East of 2 Flags Lookout	Highway 6 pulloff	49.065	-113.778	1562	11-Aug-2012	BIOBus 2012	Forest	Intercept Trap	1 Intercept Trap|Overcast, 19C|montane forest, douglas fir and lodgepole pine stand with aspen and birch understory	Waterton Lakes NP	Aug 8, intercept found destroyed likely by bear, new one setup
BFB_Col_FK_7835	Philhygra palustris		BOLD:AAN6150	658[0n]	KM445896	SNSB, Zoologische Staatssammlung Muenchen	Belgium		Vlanderen, Vlaams-Brabant	Halle-Vilvoorde	Sint-Genesius-Rode, BR Zonienwoud	50.7505	4.423	135	16-Jun-2010	Koehler, F.					FELDMANN det.
BIOUG01430-C04	Philhygra palustris		BOLD:AAN6150	657[0n]	KR488540	Centre for Biodiversity Genomics	Canada	Ontario	Wellington County	Puslinch Township	Concession 11/Hume Rd	43.537	-80.134	320	24-Apr-2010	Paul Hebert	Temperate mixed forest	Malaise Trap			April 18-24
BIOUG05586-D06	Philhygra palustris		BOLD:AAN6150	588[0n]	KR489520	Centre for Biodiversity Genomics	Canada	Ontario	Milverton	Milverton Public School	EQP-CLL-554	43.568	-80.928		03-May-2013	Jennifer Van Bakel		Malaise Trap		Milverton, Milverton PS	Malaise 22-Apr-13 to 03-May-13
08TTML-2571	Philhygra palustris		BOLD:AAN6150	656[0n]	HQ942789	Centre for Biodiversity Genomics	Canada	Ontario	Puslinch	Property of Bob Hanner	Hardwood forest	43.4464	-80.2512	335	21-Aug-2008	Tomislav Terzin		Malaise Trap			malaise trap 70% ethanol
BIOUG23193-H06	Philhygra palustris		BOLD:AAN6150	564[0n]	MG057231	Centre for Biodiversity Genomics	Canada	Ontario	Cambridge	rare Charitable Research Reserve	Hogsback Forest, forest edge	43.3739	-80.354	332	31-May-2015	BIO Collections Staff	Forest	Intercept Trap	1 Intercept Trap|heavy rainfall|hardwood forest, oak and maple leaf litter
BIOUG23193-H09	Philhygra palustris		BOLD:AAN6150	564[0n]	MG057757	Centre for Biodiversity Genomics	Canada	Ontario	Cambridge	rare Charitable Research Reserve	Hogsback Forest, forest edge	43.3739	-80.354	332	31-May-2015	BIO Collections Staff	Forest	Intercept Trap	1 Intercept Trap|heavy rainfall|hardwood forest, oak and maple leaf litter
BIOUG23949-G04	Philhygra palustris		BOLD:AAN6150	588[0n]	MG061707	Centre for Biodiversity Genomics	Canada	Ontario	Cambridge	rare Charitable Research Reserve	Hogsback Forest, forest edge	43.3739	-80.354	332	31-May-2015	BIO Collections Staff	Forest	Pan Trap	10 Pan Traps|heavy rainfall, multiple pans overflowed|hardwood forest, oak and maple leaf litter
BIOUG34211-A08	Philhygra palustris		BOLD:AAN6150	595[0n]	MW661379	Centre for Biodiversity Genomics	Canada	Ontario	Hamilton Division	Hamilton	Royal Botanical Gardens, Cootes Paradise	43.281	-79.904		21-Jul-2017	Mikko Pentinsaari	Forest	Free Hand	night collecting, dead wood and UV lights
BIOUG35636-H09	Philhygra palustris		BOLD:AAN6150	589[0n]	MW661365	Centre for Biodiversity Genomics	Canada	Ontario	Markham		Sector 10	43.9371	-79.2285	237	25-Jun-2017	Rouge NUP BioBlitz Volunteers	Mixed habitat	Berlese Funnel		Sector 10 (Berlese)
BIOUG37028-D04	Philhygra palustris		BOLD:AAN6150	658[0n]	MW661353	Centre for Biodiversity Genomics	Canada	Ontario	Wellington Co.	Guelph, Arkell Research Station	Soy field, trap 4	43.5264	-80.1796	329	17-May-2017	CBG Collections	Agricultural	Malaise Trap	4-headed SLAM trap (S)	AS4
BARS_2015_43_045	Philhygra palustris		BOLD:AAN6150	658[0n]	MW661397	Research Collection of Beverly Mcclenaghan	Canada	Ontario	Kawartha Lakes			44.366	-78.478	278	13-Jun-2015	B. McClenaghan	farm	Malaise Trap	traps open from dawn until dusk
BARS_2015_43_047	Philhygra palustris		BOLD:AAN6150	658[0n]	MW661395	Research Collection of Beverly Mcclenaghan	Canada	Ontario	Kawartha Lakes			44.366	-78.478	278	13-Jun-2015	B. McClenaghan	farm	Malaise Trap	traps open from dawn until dusk
BIOUG31754-D11	Philhygra palustris		BOLD:AAN6150	579[0n]	MG058678	Centre for Biodiversity Genomics	Canada	Ontario	Guelph	Arkell Research Station		43.5187	-80.1709	320	08-May-2015	BIO Collections	Mixed habitat	Malaise Trap	Between corn and soy fields with nearby pasture
ZMUO.001165	Philhygra palustris		BOLD:AAN6150	514[1n]	KJ965672	University of Oulu, Zoological Museum	Estonia		Polvamaa	Orava	Piusa	57.844	27.466		05-Jul-2010	Juha Salokannel
ZMUO.001167	Philhygra palustris		BOLD:AAN6150	407[0n]	KJ967235	University of Oulu, Zoological Museum	Estonia		Polvamaa	Orava	Piusa	57.844	27.466		05-Jul-2010	Juha Salokannel
ZMUO.001636	Philhygra palustris		BOLD:AAN6150	658[0n]	KJ964372	University of Oulu, Zoological Museum	Finland	Finland Proper	Regio aboensis	Nauvo	Sandoe	60.1747	22.1338		18-Jun-2011	Mikko Pentinsaari
ZMUO.002289	Philhygra palustris		BOLD:AAN6150	658[0n]	KJ963804	University of Oulu, Zoological Museum	Finland	Kainuu	Ostrobottnia kajanensis	Vaala	Manamansalo	64.3365	27.0879		21-Aug-2011	Mikko Pentinsaari
ZMUO.001311	Philhygra palustris		BOLD:AAN6150	658[0n]	KJ965202	University of Oulu, Zoological Museum	Finland	Northern Ostrobothnia	Regio kuusamoensis	Kuusamo	Oulanka	66.3686	29.3188		07-Aug-2011	Mikko Pentinsaari
ZMUO.007224	Philhygra palustris		BOLD:AAN6150	407[0n]	KJ964976	University of Oulu, Zoological Museum	Finland		Karelia australis	Virolahti	Hailiniemi	60.5259	27.7366		20-Jul-2012	Mikko Pentinsaari
BFB_Col_FK_7900	Philhygra palustris		BOLD:AAN6150	627[0n]	KM451993	SNSB, Zoologische Staatssammlung Muenchen	Germany	Bavaria	Bayerischer Wald	Freyung-Grafenau	Riedlhuette, Diensthuettenstrasse	48.937	13.412	780	09-Jul-2011	Koehler, F. & M. Koehler					FELDMANN det.
GBOL_Col_FK_0840	Philhygra palustris		BOLD:AAN6150	658[0n]	KM447304	SNSB, Zoologische Staatssammlung Muenchen	Germany	Bavaria	Bayerischer Wald	Freyung-Grafenau	Riedlhuette, Diensthuettenstrasse	48.937	13.412	780	09-Jul-2011	Koehler, F. & M. Koehler					FELDMANN det.
BFB_Col_FK_7883	Philhygra palustris		BOLD:AAN6150	658[0n]	KM447194	SNSB, Zoologische Staatssammlung Muenchen	Germany	Bavaria	Bayerischer Wald	Freyung-Grafenau	Spiegelau, Schwarzachstrasse	48.9456	13.3619	800	09-Jul-2011	Koehler, F. & M. Koehler					FELDMANN det.
GBOL_Col_FK_0823	Philhygra palustris		BOLD:AAN6150	658[0n]	KM445686	SNSB, Zoologische Staatssammlung Muenchen	Germany	Bavaria	Bayerischer Wald	Freyung-Grafenau	Spiegelau, Schwarzachstrasse	48.946	13.362	800	09-Jul-2011	Koehler, F. & M. Koehler					FELDMANN det.
BFB_Col_FK_7928	Philhygra palustris		BOLD:AAN6150	601[0n]	KM452482	SNSB, Zoologische Staatssammlung Muenchen	Germany	Bavaria	Bayerischer Wald	Freyung-Grafenau	Waldhaeuser, Lusen- und Boehmstrasse	48.93	13.492	1100	09-Jul-2011	Koehler, F. & M. Koehler					FELDMANN det.
GBOL_Col_FK_0869	Philhygra palustris		BOLD:AAN6150	658[0n]	KM439538	SNSB, Zoologische Staatssammlung Muenchen	Germany	Bavaria	Bayerischer Wald	Freyung-Grafenau	Waldhaeuser, Lusen- und Boehmstrasse	48.93	13.492	1100	09-Jul-2011	Koehler, F. & M. Koehler					FELDMANN det.
BFB_Col_FK_7797	Philhygra palustris		BOLD:AAN6150	658[0n]	KM452391	SNSB, Zoologische Staatssammlung Muenchen	Germany	North Rhine-Westphalia	Suederbergland	Arnsberg	Arnsberg-Breitenbruch, NWZ Hellerberg	51.4461	8.13539	370	30-May-2011	Koehler, F.					FELDMANN det.
GBOL_Col_FK_0766	Philhygra palustris		BOLD:AAN6150	658[0n]	KM443304	SNSB, Zoologische Staatssammlung Muenchen	Germany	North Rhine-Westphalia	Suederbergland	Arnsberg	Arnsberg-Breitenbruch, NWZ Hellerberg	51.446	8.135	370	30-May-2011	Koehler, F.					FELDMANN det.
BFB_Col_FK_12525	Philhygra palustris		BOLD:AAN6150	658[0n]	KM441503	SNSB, Zoologische Staatssammlung Muenchen	Germany	North Rhine-Westphalia	Niederrheinische Bucht	Rhein-Sieg	Bornheim-Hemmerich, Hellenmaar	50.7402	6.91803	165	14-Aug-2012	Koehler, F.
BFB_Col_FK_7859	Philhygra palustris		BOLD:AAN6150	658[0n]	KM440981	SNSB, Zoologische Staatssammlung Muenchen	Germany	North Rhine-Westphalia	Niederrheinische Bucht	Rhein-Erft	Erftstadt-Bliesheim, NWZ Altwald Ville	50.7917	6.84384	150	03-Jun-2011	Koehler, F.					FELDMANN det.
GBOL_Col_FK_0896	Philhygra palustris		BOLD:AAN6150	658[0n]	KM445468	SNSB, Zoologische Staatssammlung Muenchen	Germany	Rhineland-Palatinate	Noerdliche Oberrheinebene	Germersheim	Kandel, Bienwald	49.01	8.103	130	05-Jun-2010	Koehler, F.					FELDMANN det.
ZFMK-TIS-2504116	Philhygra palustris		BOLD:AAN6150	658[0n]	KU908582	Zoologisches Forschungsmuseum Alexander Koenig	Germany	Thuringia	Eisenach		Eisenach, E, Rothenhof, Hoerselufer	50.9643	10.3644		06-Jul-2013	GBOL-Team ZFMK		Fang: Handfang			http://id.zfmk.de/collection_ZFMK/2504116/491174/62252
ZFMK-TIS-2504138	Philhygra palustris		BOLD:AAN6150	658[0n]	KU916818	Zoologisches Forschungsmuseum Alexander Koenig	Germany	Thuringia	Eisenach		Eisenach, E, Rothenhof, Hoerselufer	50.9643	10.3644		06-Jul-2013	GBOL-Team ZFMK		Fang: Handfang			http://id.zfmk.de/collection_ZFMK/2504138/491196/62274
CCDB-28936-F03	Philhygra pseudolaevicollis			407[0n]	MW661381	Canadian Forest Service, Laurentian Forestry Centre	Canada	New Brunswick			Restigouche County, 9 km S of Saint Arthur	47.818	-66.756		14-Jun-2006	R.P.Webster	Eastern white cedar swamp		In moss and litter near small ponds
ZMUO.002453	Thecturota tenuissima		BOLD:AAO0406	658[0n]	KJ965938	University of Oulu, Zoological Museum	Finland	Northern Ostrobothnia	Ostrobottnia ouluensis	Oulu	Linnanmaa	65.0633	25.4712		07-Jun-2011	Mikko Pentinsaari					Period: 7.6.2011-14.7.2011
BFB_Col_FK_13274	Thecturota tenuissima		BOLD:AAO0406	658[0n]	KM446123	SNSB, Zoologische Staatssammlung Muenchen	Germany	Rhineland-Palatinate	Noerdliche Oberrheinebene	Suedliche Weinstrasse	Edenkoben-Rhodt, Villastrasse	49.2791	8.09284	260	20-Oct-2012	Koehler, F.
BC ZSM COL 00941	Thecturota tenuissima		BOLD:AAO0406	658[0n]	HQ953844	SNSB, Zoologische Staatssammlung Muenchen	Germany	Rhineland-Palatinate	Moseltal	Mayen-Koblenz	Kobern-Gondorf, Ortslage/Weinberge	50.3084	7.46033	74	21-May-2010	Koehler, F.
ZFMK-TIS-2512185	Trichiusa robustula		BOLD:AAY6555	658[0n]	KU917822	Zoologisches Forschungsmuseum Alexander Koenig	Austria		Tirol		Innervillgraten, Arntal	46.8362	12.3348	1580	25-Aug-2013	GBOL-Team ZFMK	im Bergwald und auf Almen im Autokescher	Autokescher			http://id.zfmk.de/collection_ZFMK/2512185/494872/65950
BIOUG34213-F04	Trichiusa robustula		BOLD:AAY6555	592[0n]	MW661348	Centre for Biodiversity Genomics	Canada	Ontario	Wellington County	Guelph	Arboretum, Urban Organic Farm	43.5381	-80.222		17-Sep-2017	Mikko Pentinsaari	Mixed habitat	Free Hand	Compost heaps and mouldy hay pile
BIOUG34213-F05	Trichiusa robustula		BOLD:AAY6555	576[0n]	MW661371	Centre for Biodiversity Genomics	Canada	Ontario	Wellington County	Guelph	Arboretum, Urban Organic Farm	43.5381	-80.222		17-Sep-2017	Mikko Pentinsaari	Mixed habitat	Free Hand	Compost heaps and mouldy hay pile
BIOUG34213-G02	Trichiusa robustula		BOLD:AAY6555	588[0n]	MW661363	Centre for Biodiversity Genomics	Canada	Ontario	Wellington County	Guelph	Arboretum, Urban Organic Farm	43.5381	-80.222		17-Sep-2017	Mikko Pentinsaari	Mixed habitat	Free Hand	Compost heaps and mouldy hay pile
BIOUG34213-G03	Trichiusa robustula		BOLD:AAY6555	588[0n]	MW661358	Centre for Biodiversity Genomics	Canada	Ontario	Wellington County	Guelph	Arboretum, Urban Organic Farm	43.5381	-80.222		17-Sep-2017	Mikko Pentinsaari	Mixed habitat	Free Hand	Compost heaps and mouldy hay pile
BIOUG34214-C12	Trichiusa robustula		BOLD:AAY6555	573[1n]	MW661354	Centre for Biodiversity Genomics	Canada	Ontario	Wellington County	Guelph	Arboretum, Urban Organic Farm	43.5381	-80.222		17-Sep-2017	Mikko Pentinsaari	Mixed habitat	Free Hand	Compost heaps and mouldy hay pile	perforated
BIOUG34214-D12	Trichiusa robustula		BOLD:AAY6555	549[0n]	MW661361	Centre for Biodiversity Genomics	Canada	Ontario	Wellington County	Guelph	Arboretum, Urban Organic Farm	43.5381	-80.222		17-Sep-2017	Mikko Pentinsaari	Mixed habitat	Free Hand	Compost heaps and mouldy hay pile	intact
BIOUG16060-E01	Trichiusa robustula		BOLD:AAY6555	588[0n]	KR481055	Centre for Biodiversity Genomics	Canada	Ontario	Chesley	Chesley District Community School	EQP-CLL-581	44.303	-81.097	284	03-Oct-2014	Anne Grieve		Malaise Trap		Chesley, Chesley District Community School
BIOUG00828-C05	Trichiusa robustula		BOLD:AAY6555	658[0n]	MG056802	Centre for Biodiversity Genomics	Canada	Ontario	Guelph	25 Division St.		43.554	-80.264		14-Jul-2010	Alex Smith		Malaise Trap		25 Division St.	June 28 - July 14 2010|16 days|trap head very full|very hot period with many days above 30C
ZMUO.001838	Trichiusa robustula		BOLD:AAY6555	407[0n]	KJ964271	University of Oulu, Zoological Museum	Finland	Aland Islands	Alandia	Mariehamn	Dalen	60.0703	19.9595		09-Oct-2011	Mikko Pentinsaari
ZMUO.001839	Trichiusa robustula		BOLD:AAY6555	407[0n]	KJ964793	University of Oulu, Zoological Museum	Finland	Aland Islands	Alandia	Mariehamn	Dalen	60.0703	19.9595		09-Oct-2011	Mikko Pentinsaari
ZMUO.000844	Trichiusa robustula		BOLD:AAY6555	407[0n]	KJ962658	University of Oulu, Zoological Museum	Finland	Kymenlaakso	Karelia australis	Hamina	Meltti	60.5798	27.2016		12-Oct-2011	Mikko Pentinsaari
ZFMK-TIS-2544505	Trichiusa robustula		BOLD:AAY6555	658[0n]	KU910346	Zoologisches Forschungsmuseum Alexander Koenig	Germany	Bavaria	Nuernberg		N Flughafen	49.5006	11.0789	310		GBOL-Team ZFMK		Kompost-Gesiebe			http://id.zfmk.de/collection_ZFMK/2544505/918648/168965
ZFMK-TIS-2509966	Trichiusa robustula		BOLD:AAY6555	658[0n]	KU908584	Zoologisches Forschungsmuseum Alexander Koenig	Germany	Thuringia	Wartburgkreis		Kahlenberg/Eisenach, Pferdekoppel	50.9469	10.4287		16-Sep-2013	GBOL-Team ZFMK		Suche: an Kot (Pferd)			http://id.zfmk.de/collection_ZFMK/2509966/531857/69367
ZFMK-TIS-12836	Trichiusa robustula		BOLD:AAY6555	658[0n]	KU912536	Zoologisches Forschungsmuseum Alexander Koenig	Germany	Thuringia	Wutha-Farnroda, Wartburgkreis		Schoenau/Hoersel, W, Gewerbegebiet	50.947	10.4214		25-Aug-2012	GBOL-Team ZFMK		Suche: Gesiebe-Kompost
ZFMK-TIS-12848	Trichiusa robustula		BOLD:AAY6555	658[0n]	KU908095	Zoologisches Forschungsmuseum Alexander Koenig	Germany	Thuringia	Wutha-Farnroda, Wartburgkreis		Schoenau/Hoersel, W, Gewerbegebiet	50.947	10.4214		25-Aug-2012	GBOL-Team ZFMK		Suche: Gesiebe-Kompost
